# Supplementary material for: Crystal structure of Al2.95Cr0.59, a phase closely related to the η-phase in the binary Al–Cr system
Source: IUCrdata. 2020 Oct 27;5(Pt 10):x201412. doi: 10.1107/S2414314620014121 (PMC9462158; doi:10.1107/S2414314620014121)
Supplement: Supplementary file 1 [file x-05-x201412-sup1.cif]

##############################################################################
#                                                                            #
# This CIF contains the data for a data article accepted for                 #
# publication in IUCrData. It conforms to the requirements of                #
# Notes for Authors for IUCrData, and has been                               #
# peer reviewed under the auspices of IUCrData.                              #
#                                                                            #
# Full details of the Crystallographic Information File format               #
# are given in the paper "The Crystallographic Information File (CIF):       #
# a New Standard Archive File for Crystallography" by S. R. Hall, F. H.      #
# Allen and I. D. Brown [Acta Cryst. (1991), A47, 655-685].                  #
#                                                                            #
# The current version of the core CIF dictionary is obtainable from          #
# ftp://ftp.iucr.org/pub/cif_core.dic.                                       #
#                                                                            #
# Software is freely available for graphical display of the structure(s)     #
# in this CIF. For information consult the CIF software page                 #
# http://www.iucr.org/resources/cif/software.                                #
#                                                                            #
# This file may be used for bona fide research purposes within the           #
# scientific community so long as proper attribution is given to the data    # 
# article from which it was obtained.                                        #
#                                                                            #
##############################################################################
data_I
_database_code_depnum_ccdc_archive 'CCDC 2040163'
_audit_creation_method     'SHELXL-2017/1'
_journal_date_recd_electronic     2020-08-31
_journal_date_accepted     2020-10-22
_journal_name_full     'IUCrData'
_journal_year     2020
_journal_volume     5
_journal_issue     10
_journal_page_first     0
_journal_page_last     0
_journal_paper_category     HI
_journal_paper_doi     10.1107/S2414314620014121
_journal_coeditor_code     WM4139
_publ_contact_author_name     'Fan Changzeng'
_publ_contact_author_address
;
State Key Laboratory of Metastable Materials Science and Technology,Yanshan
University, Qinhuangdao 066004, People\#8217;s Republic of China
;
_publ_contact_author_email     'chzfan@ysu.edu.cn'
_publ_contact_author_fax     ?
_publ_contact_author_phone     ?
_publ_section_title
;
Crystal structure of Al~2.95~Cr~0.59~, a phase closely related to the \h-phase
in the binary Al--Cr system
;
loop_
    _publ_author_name
    _publ_author_footnote
    _publ_author_address
    'Geng, Xu' .
;
State Key Laboratory of Metastable Materials Science and Technology,
Yanshan University, Qinhuangdao 066004, People's Republic of China
;
    'Wen, Bin' .
;
State Key Laboratory of Metastable Materials Science and Technology,
Yanshan University, Qinhuangdao 066004, People's Republic of China
;
    'Fan, Changzeng' .
;
State Key Laboratory of Metastable Materials Science and Technology,
Yanshan University, Qinhuangdao 066004, People's Republic of China
;
_publ_section_synopsis
;
Al~2.95~Cr~0.59~ was synthesized by high-pressure sintering (HPS). It has a
slightly lower Al content than the closely related \h-Al~11~Cr~2~ phase.
;
_chemical_name_systematic     ?
_chemical_name_common     ?
_chemical_formula_moiety     ?
_chemical_formula_sum     'Al2.95 Cr0.59'
_chemical_formula_weight     110.18
_chemical_melting_point     ?
_space_group_crystal_system     monoclinic
_space_group_name_H-M_alt     'C 2/c'
_space_group_name_Hall     '-C 2yc'
loop_
    _space_group_symop_operation_xyz
    'x, y, z'
    '-x, y, -z+1/2'
    'x+1/2, y+1/2, z'
    '-x+1/2, y+1/2, -z+1/2'
    '-x, -y, -z'
    'x, -y, z-1/2'
    '-x+1/2, -y+1/2, -z'
    'x+1/2, -y+1/2, z-1/2'
_cell_length_a     17.7519(11)
_cell_length_b     30.4850(11)
_cell_length_c     17.7526(8)
_cell_angle_alpha     90
_cell_angle_beta     91.0610(10)
_cell_angle_gamma     90
_cell_volume     9605.5(8)
_cell_formula_units_Z     174
_cell_measurement_reflns_used     9683
_cell_measurement_theta_min     2.29
_cell_measurement_theta_max     25.50
_cell_measurement_temperature     296(2)
_exptl_crystal_description     graininess
_exptl_crystal_colour     light
_exptl_crystal_size_max     0.095
_exptl_crystal_size_mid     0.075
_exptl_crystal_size_min     0.040
_exptl_crystal_density_diffrn     3.314
_exptl_crystal_density_meas     ?
_exptl_crystal_density_method     ?
_exptl_crystal_F_000     9130
_exptl_absorpt_coefficient_mu     3.965
_exptl_absorpt_correction_type     multi-scan
_exptl_absorpt_process_details
;
(<i>SADABS</i>; Bruker, 2015)
;
_exptl_absorpt_correction_T_min     0.633216
_exptl_absorpt_correction_T_max     0.745211
_diffrn_ambient_temperature     296(2)
_diffrn_source     ?
_diffrn_radiation_type     MoK\a
_diffrn_radiation_wavelength     0.71073
_diffrn_measurement_device_type     'Bruker D8 Venture Photon 100 CMOS'
_diffrn_measurement_method     'phi and omega scans'
_diffrn_detector_area_resol_mean     ?
_diffrn_reflns_number     17649
_diffrn_reflns_av_R_equivalents     0.0351
_diffrn_reflns_av_unetI/netI     0.0505
_diffrn_reflns_theta_min     2.295
_diffrn_reflns_theta_max     25.534
_diffrn_reflns_theta_full     25.242
_diffrn_measured_fraction_theta_max     0.995
_diffrn_measured_fraction_theta_full     0.999
_diffrn_reflns_limit_h_min     -21
_diffrn_reflns_limit_h_max     21
_diffrn_reflns_limit_k_min     -36
_diffrn_reflns_limit_k_max     36
_diffrn_reflns_limit_l_min     -21
_diffrn_reflns_limit_l_max     0
_refine_special_details     ?
_reflns_number_total     8944
_reflns_number_gt     6039
_reflns_threshold_expression     'I > 2\s(I)'
_refine_ls_structure_factor_coef     Fsqd
_refine_ls_matrix_type     full
_refine_ls_R_factor_all     0.0851
_refine_ls_R_factor_gt     0.0444
_refine_ls_wR_factor_gt     0.0712
_refine_ls_wR_factor_ref     0.0809
_refine_ls_goodness_of_fit_ref     1.031
_refine_ls_restrained_S_all     1.031
_refine_ls_number_reflns     8944
_refine_ls_number_parameters     704
_refine_ls_number_restraints     0
_refine_ls_hydrogen_treatment     undef
_refine_ls_weighting_scheme     calc
_refine_ls_weighting_details
                      'w=1/[\s^2^(Fo^2^)+(0.0253P)^2^] where P=(Fo^2^+2Fc^2^)/3'
_atom_sites_solution_hydrogens     .
_atom_sites_solution_primary     ?
_atom_sites_solution_secondary     ?
_refine_ls_shift/su_max     0.001
_refine_ls_shift/su_mean     0.000
_refine_diff_density_max     0.952
_refine_diff_density_min     -0.571
_refine_ls_extinction_method
;
SHELXL-2017/1 (Sheldrick 2017)
;
_refine_ls_extinction_coef     0.000029(2)
_refine_ls_extinction_expression
                                  'Fc^*^=kFc[1+0.001xFc^2^\l^3^/sin(2\q)]^-1/4^'
loop_
    _atom_type_symbol
    _atom_type_description
    _atom_type_scat_dispersion_real
    _atom_type_scat_dispersion_imag
    _atom_type_scat_source
    'Al' 'Al' 0.0645 0.0514
                         'International Tables Vol C Tables 4.2.6.8 and 6.1.1.4'
    'Cr' 'Cr' 0.3209 0.6236
                         'International Tables Vol C Tables 4.2.6.8 and 6.1.1.4'
_computing_data_collection
;
APEX3 (Bruker, 2015)
;
_computing_cell_refinement
;
SAINT (Bruker, 2015)
;
_computing_data_reduction
;
SAINT (Bruker, 2015)
;
_computing_structure_solution
;
<i>SHELXT2014/5</i> (Sheldrick, 2015a)
;
_computing_structure_refinement
;
<i>SHELXL2017/1</i> (Sheldrick, 2015b)
;
_computing_molecular_graphics
;
DIAMOND (Brandenburg & Putz, 2017)
;
_computing_publication_material
;
publCIF (Westrip, 2010)
;
loop_
    _atom_site_type_symbol
    _atom_site_label
    _atom_site_fract_x
    _atom_site_fract_y
    _atom_site_fract_z
    _atom_site_U_iso_or_equiv
    _atom_site_adp_type
    _atom_site_calc_flag
    _atom_site_occupancy
    _atom_site_disorder_assembly
    _atom_site_disorder_group
    Cr Cr1 0.250000 0.250000 0.500000 0.0041(3) Uani d 1 A .
    Cr Cr2 0.44734(4) 0.24848(2) 0.30280(4) 0.00366(19) Uani d 1 . .
    Cr Cr3 0.000000 0.39588(3) 0.250000 0.0038(3) Uani d 1 A .
    Cr Cr4 0.000000 0.10561(3) 0.250000 0.0035(3) Uani d 1 A .
    Cr Cr5 0.24978(4) -0.03633(2) 0.49964(4) 0.00377(19) Uani d 1 . .
    Cr Cr6 0.16243(4) 0.48613(2) 0.41394(4) 0.00351(18) Uani d 1 . .
    Cr Cr7 -0.16469(4) -0.01328(2) 0.58691(4) 0.00311(18) Uani d 1 . .
    Cr Cr8 0.40155(4) 0.04038(3) 0.34708(4) 0.00335(19) Uani d 1 . .
    Cr Cr9 0.09583(4) 0.03550(2) 0.65295(4) 0.00351(19) Uani d 1 . .
    Cr Cr10 0.15775(4) 0.17684(2) 0.10249(4) 0.00398(18) Uani d 1 . .
    Cr Cr11 0.14733(4) 0.32385(2) 0.09261(4) 0.00369(18) Uani d 1 . .
    Cr Cr12 0.18525(4) 0.29801(2) 0.23235(4) 0.00487(19) Uani d 1 . .
    Cr Cr13 0.14806(4) 0.10915(2) 0.60130(4) 0.00353(18) Uani d 1 . .
    Cr Cr14 -0.01777(4) 0.20238(2) 0.43544(4) 0.00468(19) Uani d 1 . .
    Al Al1 0.000000 0.45786(7) 0.750000 0.0077(5) Uani d 1 . .
    Al Al2 0.30099(8) 0.03789(5) 0.44894(7) 0.0038(3) Uani d 1 . .
    Al Al3 -0.19430(8) 0.10296(5) 0.44181(8) 0.0064(3) Uani d 1 . .
    Al Al4 0.05724(8) 0.25039(4) 0.30708(8) 0.0092(5) Uani d 0.899(5) A 1
    Cr Cr15 0.05724(8) 0.25039(4) 0.30708(8) 0.0092(5) Uani d 0.101(5) A 2
    Al Al5 0.19798(8) 0.03557(5) 0.55224(7) 0.0043(5) Uani d 0.984(4) B 1
    Cr Cr16 0.19798(8) 0.03557(5) 0.55224(7) 0.0043(5) Uani d 0.016(4) B 2
    Al Al6 -0.19137(8) 0.39765(5) 0.44365(8) 0.0061(3) Uani d 1 . .
    Al Al7 0.08860(8) 0.06822(5) 0.34072(8) 0.0068(3) Uani d 1 . .
    Al Al8 0.24834(8) 0.05992(5) 0.30739(8) 0.0096(4) Uani d 1 . .
    Al Al9 0.15861(8) 0.11356(5) 0.21280(8) 0.0098(4) Uani d 1 . .
    Al Al10 -0.25107(8) 0.18478(5) 0.49931(8) 0.0069(4) Uani d 1 . .
    Al Al11 0.10237(8) 0.25033(5) 0.14778(8) 0.0056(5) Uani d 0.977(5) A 1
    Cr Cr17 0.10237(8) 0.25033(5) 0.14778(8) 0.0056(5) Uani d 0.023(5) A 2
    Al Al12 0.000000 0.04101(7) 0.750000 0.0053(5) Uani d 1 B .
    Al Al13 -0.04869(7) 0.32273(5) 0.30330(7) 0.0061(5) Uani d 0.946(4) A 1
    Cr Cr18 -0.04869(7) 0.32273(5) 0.30330(7) 0.0061(5) Uani d 0.054(4) A 2
    Al Al14 0.05907(8) 0.05710(5) 0.50340(8) 0.0066(3) Uani d 1 . .
    Al Al15 -0.05333(7) 0.17819(4) 0.29867(7) 0.0056(4) Uani d 0.945(4) A 1
    Cr Cr19 -0.05333(7) 0.17819(4) 0.29867(7) 0.0056(4) Uani d 0.055(4) A 2
    Al Al16 0.24698(8) 0.05713(5) 0.69112(8) 0.0067(3) Uani d 1 . .
    Al Al17 0.05822(8) 0.44014(5) 0.49793(8) 0.0097(4) Uani d 1 . .
    Al Al18 0.21340(8) -0.02979(5) 0.64991(8) 0.0063(3) Uani d 1 . .
    Al Al19 0.09959(8) -0.03082(5) 0.53662(8) 0.0061(3) Uani d 1 . .
    Al Al20 -0.03199(8) 0.01301(5) 0.60072(8) 0.0059(3) Uani d 1 . .
    Al Al21 0.13623(8) 0.24868(5) 0.00158(8) 0.0073(4) Uani d 1 . .
    Al Al22 0.24848(8) 0.25145(5) 0.11385(8) 0.0071(4) Uani d 1 . .
    Al Al23 0.14938(8) -0.01304(5) 0.28092(8) 0.0063(3) Uani d 1 . .
    Al Al24 0.28573(8) -0.02881(5) 0.35037(8) 0.0075(4) Uani d 1 . .
    Al Al25 0.28704(8) 0.34248(5) 0.15098(8) 0.0079(3) Uani d 1 . .
    Al Al26 -0.10093(8) 0.47223(5) 0.46366(8) 0.0068(3) Uani d 1 . .
    Al Al27 -0.02969(8) 0.48609(5) 0.59881(8) 0.0071(3) Uani d 1 . .
    Al Al28 0.30215(8) 0.10031(5) 0.56536(8) 0.0064(3) Uani d 1 . .
    Al Al29 0.18487(8) 0.10057(5) 0.44794(8) 0.0062(3) Uani d 1 . .
    Al Al30 0.34886(8) 0.01406(5) 0.21925(8) 0.0063(3) Uani d 1 . .
    Al Al31 0.09927(8) 0.34223(5) 0.33571(8) 0.0073(3) Uani d 1 . .
    Al Al32 -0.15423(8) 0.07608(5) 0.59617(8) 0.0067(3) Uani d 1 . .
    Al Al33 0.08565(8) 0.15864(5) 0.34924(8) 0.0067(3) Uani d 1 . .
    Al Al34 -0.06083(8) 0.04125(5) 0.31042(8) 0.0063(3) Uani d 1 . .
    Al Al35 -0.06187(8) 0.46077(5) 0.31249(8) 0.0060(3) Uani d 1 . .
    Al Al36 0.08975(8) 0.43312(5) 0.33737(8) 0.0068(3) Uani d 1 . .
    Al Al37 0.04419(8) 0.11508(5) 0.09782(8) 0.0073(3) Uani d 1 . .
    Al Al38 -0.00194(8) 0.10311(5) 0.63352(8) 0.0068(3) Uani d 1 . .
    Al Al39 -0.15352(8) 0.42581(5) 0.59628(8) 0.0066(3) Uani d 1 . .
    Al Al40 0.11673(8) 0.10287(5) 0.75126(8) 0.0071(3) Uani d 1 . .
    Al Al41 0.09933(8) 0.15775(5) -0.03738(8) 0.0075(3) Uani d 1 . .
    Al Al42 0.50498(8) 0.10226(5) 0.36801(8) 0.0085(4) Uani d 1 . .
    Al Al43 0.38188(8) 0.10254(5) 0.24457(8) 0.0076(3) Uani d 1 . .
    Al Al44 -0.03745(8) 0.38746(5) 0.40781(8) 0.0105(4) Uani d 1 . .
    Al Al45 0.15248(8) 0.38578(5) 0.20640(8) 0.0073(3) Uani d 1 . .
    Al Al46 0.29115(8) 0.15696(5) 0.15089(8) 0.0080(3) Uani d 1 . .
    Al Al47 0.09882(8) 0.34335(5) -0.04088(8) 0.0079(3) Uani d 1 . .
    Al Al48 0.20769(8) 0.17339(5) 0.54219(8) 0.0072(3) Uani d 1 . .
    Al Al49 0.11258(8) 0.22881(5) 0.45288(8) 0.0075(3) Uani d 1 . .
    Al Al50 0.13633(9) 0.32293(5) 0.48425(8) 0.0144(4) Uani d 1 . .
    Al Al51 0.23406(8) 0.17736(5) 0.38604(9) 0.0143(4) Uani d 1 . .
    Al Al52 0.20329(8) 0.27139(5) 0.36267(8) 0.0079(3) Uani d 1 . .
    Al Al53 0.09196(8) 0.17539(5) 0.65788(8) 0.0063(3) Uani d 1 . .
    Al Al54 0.31655(8) 0.27079(5) 0.25076(8) 0.0061(3) Uani d 1 . .
    Al Al55 0.34771(8) 0.18353(5) 0.28639(8) 0.0063(3) Uani d 1 . .
    Al Al56 0.03640(8) 0.31665(5) 0.59768(8) 0.0060(3) Uani d 1 . .
    Al Al57 0.49945(8) 0.27059(5) 0.43355(8) 0.0066(3) Uani d 1 . .
    Al Al58 -0.09387(8) 0.27614(5) 0.65609(8) 0.0077(3) Uani d 1 . .
    Al Al59 -0.05813(8) 0.18594(5) 0.69193(8) 0.0072(3) Uani d 1 . .
    Al Al60 0.000000 0.33001(7) 0.750000 0.0072(5) Uani d 1 . .
    Al Al61 0.05876(8) 0.14688(5) 0.50765(8) 0.0071(3) Uani d 1 . .
    Al Al62 0.25770(8) 0.35334(5) 0.30867(8) 0.0063(3) Uani d 1 . .
    Al Al63 0.35041(8) 0.11692(5) 0.39887(8) 0.0064(3) Uani d 1 . .
    Al Al64 0.19528(8) 0.20754(5) 0.24318(8) 0.0062(3) Uani d 1 . .
    Al Al65 -0.00686(8) 0.29306(5) 0.44513(8) 0.0070(3) Uani d 1 . .
    Al Al66 0.15067(8) 0.25680(5) 0.59927(8) 0.0070(3) Uani d 1 . .
loop_
    _atom_site_aniso_label
    _atom_site_aniso_U_11
    _atom_site_aniso_U_22
    _atom_site_aniso_U_33
    _atom_site_aniso_U_12
    _atom_site_aniso_U_13
    _atom_site_aniso_U_23
    Cr1 0.0040(6) 0.0053(6) 0.0031(6) -0.0014(5) 0.0000(5) 0.0013(5)
    Cr2 0.0049(4) 0.0028(4) 0.0033(4) -0.0003(3) -0.0005(3) -0.0002(3)
    Cr3 0.0055(6) 0.0019(6) 0.0040(6) 0.000 -0.0011(5) 0.000
    Cr4 0.0053(6) 0.0022(6) 0.0029(6) 0.000 -0.0005(5) 0.000
    Cr5 0.0050(4) 0.0028(5) 0.0035(4) 0.0009(3) 0.0001(3) -0.0005(3)
    Cr6 0.0046(4) 0.0035(4) 0.0024(4) -0.0001(3) -0.0009(3) -0.0005(3)
    Cr7 0.0038(4) 0.0032(4) 0.0023(4) -0.0005(3) -0.0012(3) -0.0008(3)
    Cr8 0.0040(4) 0.0036(4) 0.0024(4) 0.0002(3) -0.0001(3) 0.0000(3)
    Cr9 0.0046(4) 0.0034(5) 0.0025(4) 0.0002(3) -0.0006(3) 0.0000(3)
    Cr10 0.0053(4) 0.0026(4) 0.0040(4) -0.0004(4) 0.0003(3) -0.0001(4)
    Cr11 0.0051(4) 0.0029(4) 0.0031(4) -0.0008(4) 0.0006(3) -0.0004(3)
    Cr12 0.0051(4) 0.0038(4) 0.0056(4) 0.0000(3) -0.0014(3) -0.0013(3)
    Cr13 0.0047(4) 0.0024(4) 0.0035(4) 0.0004(4) -0.0010(3) -0.0006(4)
    Cr14 0.0071(4) 0.0035(4) 0.0033(4) 0.0009(4) -0.0022(3) -0.0002(3)
    Al1 0.0056(12) 0.0099(12) 0.0077(12) 0.000 0.0004(9) 0.000
    Al2 0.0046(8) 0.0036(8) 0.0031(8) 0.0003(6) -0.0002(6) 0.0002(6)
    Al3 0.0077(8) 0.0047(8) 0.0068(8) -0.0011(7) -0.0003(6) 0.0018(7)
    Al4 0.0104(9) 0.0085(9) 0.0087(8) 0.0006(7) -0.0019(6) -0.0014(6)
    Cr15 0.0104(9) 0.0085(9) 0.0087(8) 0.0006(7) -0.0019(6) -0.0014(6)
    Al5 0.0058(9) 0.0031(9) 0.0041(8) -0.0004(6) 0.0007(6) -0.0026(6)
    Cr16 0.0058(9) 0.0031(9) 0.0041(8) -0.0004(6) 0.0007(6) -0.0026(6)
    Al6 0.0078(8) 0.0036(8) 0.0067(8) 0.0005(7) -0.0002(6) -0.0021(6)
    Al7 0.0083(8) 0.0057(8) 0.0063(8) 0.0007(7) -0.0030(6) 0.0001(7)
    Al8 0.0084(8) 0.0113(9) 0.0088(8) -0.0010(7) -0.0011(7) 0.0013(7)
    Al9 0.0120(9) 0.0068(8) 0.0107(8) 0.0005(7) 0.0007(7) 0.0017(7)
    Al10 0.0092(8) 0.0069(9) 0.0048(8) -0.0002(7) 0.0016(6) 0.0000(7)
    Al11 0.0103(9) 0.0017(8) 0.0049(8) -0.0017(6) -0.0012(6) -0.0001(6)
    Cr17 0.0103(9) 0.0017(8) 0.0049(8) -0.0017(6) -0.0012(6) -0.0001(6)
    Al12 0.0059(12) 0.0064(12) 0.0037(11) 0.000 0.0028(9) 0.000
    Al13 0.0055(8) 0.0070(9) 0.0058(8) -0.0023(6) 0.0016(6) 0.0022(6)
    Cr18 0.0055(8) 0.0070(9) 0.0058(8) -0.0023(6) 0.0016(6) 0.0022(6)
    Al14 0.0079(8) 0.0072(8) 0.0047(8) -0.0008(7) -0.0006(6) -0.0008(7)
    Al15 0.0072(8) 0.0052(9) 0.0044(8) 0.0018(6) -0.0005(6) -0.0007(6)
    Cr19 0.0072(8) 0.0052(9) 0.0044(8) 0.0018(6) -0.0005(6) -0.0007(6)
    Al16 0.0091(8) 0.0040(8) 0.0070(8) 0.0004(7) 0.0008(7) 0.0013(6)
    Al17 0.0099(9) 0.0137(9) 0.0056(8) -0.0008(7) 0.0002(7) 0.0002(7)
    Al18 0.0084(9) 0.0060(8) 0.0044(8) 0.0001(7) -0.0006(6) 0.0004(6)
    Al19 0.0081(9) 0.0061(8) 0.0041(8) 0.0010(7) 0.0003(6) 0.0018(6)
    Al20 0.0051(8) 0.0054(8) 0.0072(8) -0.0023(7) -0.0019(6) -0.0001(7)
    Al21 0.0065(9) 0.0079(9) 0.0075(8) -0.0015(7) -0.0012(6) -0.0010(7)
    Al22 0.0072(8) 0.0072(9) 0.0069(8) -0.0015(7) -0.0008(6) -0.0006(7)
    Al23 0.0081(8) 0.0079(8) 0.0029(8) 0.0005(7) -0.0011(6) -0.0019(7)
    Al24 0.0096(9) 0.0080(8) 0.0048(8) -0.0001(7) 0.0000(7) 0.0009(7)
    Al25 0.0094(8) 0.0080(8) 0.0063(8) -0.0016(7) -0.0007(6) 0.0000(7)
    Al26 0.0081(9) 0.0079(8) 0.0042(8) 0.0017(7) -0.0014(6) -0.0001(7)
    Al27 0.0087(8) 0.0061(8) 0.0066(8) 0.0008(7) -0.0019(6) -0.0011(7)
    Al28 0.0069(8) 0.0047(8) 0.0074(8) 0.0008(7) -0.0015(6) 0.0005(7)
    Al29 0.0081(8) 0.0049(8) 0.0055(8) 0.0012(7) -0.0009(6) -0.0010(6)
    Al30 0.0086(8) 0.0052(8) 0.0049(8) -0.0006(7) -0.0013(6) -0.0011(7)
    Al31 0.0067(8) 0.0084(9) 0.0066(8) 0.0007(7) -0.0011(6) -0.0013(7)
    Al32 0.0078(8) 0.0065(8) 0.0059(8) -0.0012(7) -0.0021(6) 0.0005(7)
    Al33 0.0069(8) 0.0070(8) 0.0062(8) 0.0007(7) -0.0007(6) -0.0012(7)
    Al34 0.0089(8) 0.0046(8) 0.0052(8) -0.0008(7) -0.0006(6) 0.0011(7)
    Al35 0.0066(8) 0.0040(8) 0.0075(8) 0.0009(7) 0.0001(6) -0.0008(7)
    Al36 0.0077(8) 0.0070(8) 0.0055(8) -0.0005(7) -0.0028(6) -0.0004(7)
    Al37 0.0089(8) 0.0067(8) 0.0062(8) -0.0004(7) -0.0008(6) 0.0006(7)
    Al38 0.0079(8) 0.0044(8) 0.0081(8) 0.0008(7) 0.0005(6) 0.0015(7)
    Al39 0.0082(8) 0.0054(8) 0.0061(8) 0.0003(7) -0.0017(6) -0.0015(7)
    Al40 0.0091(8) 0.0064(8) 0.0057(8) 0.0001(7) -0.0018(6) 0.0002(7)
    Al41 0.0076(8) 0.0074(8) 0.0074(8) 0.0008(7) -0.0007(6) -0.0020(7)
    Al42 0.0094(8) 0.0042(8) 0.0121(8) 0.0013(7) 0.0003(7) -0.0024(7)
    Al43 0.0109(9) 0.0055(8) 0.0063(8) 0.0012(7) 0.0004(6) 0.0008(7)
    Al44 0.0118(9) 0.0083(9) 0.0114(9) -0.0024(7) 0.0010(7) -0.0008(7)
    Al45 0.0080(8) 0.0043(8) 0.0096(8) 0.0007(7) 0.0007(6) 0.0012(7)
    Al46 0.0068(8) 0.0102(9) 0.0069(8) 0.0008(7) -0.0008(6) -0.0011(7)
    Al47 0.0078(8) 0.0093(9) 0.0066(8) 0.0000(7) -0.0009(6) 0.0015(7)
    Al48 0.0083(8) 0.0050(8) 0.0082(8) -0.0005(7) -0.0003(6) 0.0015(7)
    Al49 0.0058(8) 0.0093(9) 0.0073(8) -0.0020(7) -0.0006(6) -0.0002(7)
    Al50 0.0182(9) 0.0149(10) 0.0100(8) -0.0062(8) 0.0015(7) -0.0006(7)
    Al51 0.0108(9) 0.0166(10) 0.0156(9) 0.0007(8) 0.0029(7) 0.0071(8)
    Al52 0.0089(8) 0.0103(9) 0.0045(8) -0.0019(7) 0.0002(6) 0.0018(7)
    Al53 0.0076(8) 0.0045(8) 0.0067(8) 0.0002(7) 0.0003(6) -0.0007(7)
    Al54 0.0045(8) 0.0074(8) 0.0063(8) 0.0001(7) -0.0014(6) -0.0008(7)
    Al55 0.0073(8) 0.0047(8) 0.0068(8) 0.0002(7) -0.0011(6) -0.0002(7)
    Al56 0.0074(8) 0.0050(8) 0.0054(8) 0.0016(7) 0.0003(6) -0.0005(6)
    Al57 0.0069(8) 0.0074(8) 0.0053(8) -0.0006(7) -0.0007(6) -0.0018(7)
    Al58 0.0081(8) 0.0076(8) 0.0075(8) 0.0017(7) 0.0011(6) 0.0017(7)
    Al59 0.0084(8) 0.0074(8) 0.0059(8) -0.0004(7) 0.0005(6) 0.0004(7)
    Al60 0.0076(11) 0.0074(12) 0.0064(11) 0.000 0.0000(9) 0.000
    Al61 0.0091(8) 0.0060(8) 0.0061(8) 0.0001(7) -0.0031(6) 0.0006(7)
    Al62 0.0072(8) 0.0043(8) 0.0074(8) -0.0005(7) -0.0025(6) -0.0013(6)
    Al63 0.0082(8) 0.0037(8) 0.0074(8) 0.0009(7) 0.0006(6) 0.0013(7)
    Al64 0.0081(8) 0.0063(8) 0.0043(8) -0.0005(7) -0.0020(6) 0.0010(7)
    Al65 0.0083(8) 0.0051(8) 0.0075(8) 0.0006(7) -0.0034(6) 0.0007(7)
    Al66 0.0058(8) 0.0102(8) 0.0051(8) 0.0010(7) 0.0001(6) -0.0013(7)
_geom_special_details
;
 All esds (except the esd in the dihedral angle between two l.s. planes)
 are estimated using the full covariance matrix.  The cell esds are taken
 into account individually in the estimation of esds in distances, angles
 and torsion angles; correlations between esds in cell parameters are only
 used when they are defined by crystal symmetry.  An approximate (isotropic)
 treatment of cell esds is used for estimating esds involving l.s. planes.
;
loop_
    _geom_bond_atom_site_label_1
    _geom_bond_atom_site_label_2
    _geom_bond_site_symmetry_2
    _geom_bond_distance
    _geom_bond_publ_flag
    Cr1 Al66 . 2.5245(14) ?
    Cr1 Al66 7_556 2.5246(14) ?
    Cr1 Al48 7_556 2.5692(14) ?
    Cr1 Al48 . 2.5692(14) ?
    Cr1 Al52 7_556 2.6422(14) ?
    Cr1 Al52 . 2.6422(14) ?
    Cr1 Al49 . 2.6443(14) ?
    Cr1 Al49 7_556 2.6444(14) ?
    Cr2 Al66 7_556 2.4874(16) ?
    Cr2 Al53 7_556 2.5254(16) ?
    Cr2 Al57 . 2.5726(16) ?
    Cr2 Al54 . 2.5743(16) ?
    Cr2 Al55 . 2.6673(16) ?
    Cr2 Al56 7_556 2.6700(16) ?
    Cr2 Cr2 2_655 2.6719(14) ?
    Cr2 Al60 7_556 2.740(2) ?
    Cr2 Al58 7_556 2.7914(16) ?
    Cr2 Al58 8 2.7949(16) ?
    Cr2 Al59 7_556 2.8046(16) ?
    Cr2 Al59 8 2.8058(16) ?
    Cr3 Al36 2 2.4783(15) ?
    Cr3 Al36 . 2.4783(15) ?
    Cr3 Al35 2 2.5289(16) ?
    Cr3 Al35 . 2.5289(16) ?
    Cr3 Al13 2 2.5778(16) ?
    Cr3 Al13 . 2.5779(16) ?
    Cr3 Cr18 . 2.5779(16) ?
    Cr3 Al31 2 2.8277(15) ?
    Cr3 Al31 . 2.8277(15) ?
    Cr3 Al45 2 2.8457(14) ?
    Cr3 Al45 . 2.8458(14) ?
    Cr3 Al44 . 2.9026(15) ?
    Cr4 Al34 . 2.4919(16) ?
    Cr4 Al34 2 2.4919(16) ?
    Cr4 Al7 2 2.5045(15) ?
    Cr4 Al7 . 2.5045(15) ?
    Cr4 Al15 2 2.5630(16) ?
    Cr4 Al15 . 2.5630(16) ?
    Cr4 Cr19 . 2.5630(16) ?
    Cr4 Al33 2 2.8159(15) ?
    Cr4 Al33 . 2.8160(16) ?
    Cr4 Al37 2 2.8417(14) ?
    Cr4 Al37 . 2.8418(14) ?
    Cr4 Al9 . 2.9141(15) ?
    Cr5 Al6 3_545 2.4835(16) ?
    Cr5 Al3 5_556 2.4927(16) ?
    Cr5 Al5 . 2.5599(16) ?
    Cr5 Cr16 . 2.5599(16) ?
    Cr5 Al2 . 2.6051(16) ?
    Cr5 Cr7 5_556 2.6161(10) ?
    Cr5 Cr6 7_556 2.6525(10) ?
    Cr5 Al39 3_545 2.6670(15) ?
    Cr5 Al32 5_556 2.6704(15) ?
    Cr5 Al24 . 2.7469(16) ?
    Cr5 Al26 3_545 2.7500(16) ?
    Cr5 Al19 . 2.7626(16) ?
    Cr6 Al36 . 2.4614(16) ?
    Cr6 Al27 5_566 2.5103(16) ?
    Cr6 Al30 4 2.5175(15) ?
    Cr6 Al2 7_556 2.6122(15) ?
    Cr6 Al5 7_556 2.6235(15) ?
    Cr6 Al39 5_566 2.6950(16) ?
    Cr6 Al28 7_556 2.7324(16) ?
    Cr6 Al26 5_566 2.7591(16) ?
    Cr6 Al17 . 2.7773(16) ?
    Cr6 Al16 7_556 2.8134(16) ?
    Cr6 Al18 7_556 2.8298(16) ?
    Cr7 Al23 5_556 2.4899(15) ?
    Cr7 Al7 5_556 2.4933(16) ?
    Cr7 Al20 . 2.4959(16) ?
    Cr7 Al2 5_556 2.6012(15) ?
    Cr7 Al5 5_556 2.6191(15) ?
    Cr7 Al32 . 2.7351(16) ?
    Cr7 Al29 5_556 2.7541(16) ?
    Cr7 Al24 5_556 2.7554(16) ?
    Cr7 Al8 5_556 2.8019(16) ?
    Cr7 Al14 5_556 2.8253(16) ?
    Cr7 Al19 5_556 2.8365(16) ?
    Cr8 Al1 7_556 2.4777(7) ?
    Cr8 Al2 . 2.5654(15) ?
    Cr8 Al30 . 2.5671(15) ?
    Cr8 Al27 7_556 2.5820(16) ?
    Cr8 Al35 3_545 2.5890(16) ?
    Cr8 Al43 . 2.6460(16) ?
    Cr8 Al42 . 2.6539(16) ?
    Cr8 Al63 . 2.6730(16) ?
    Cr8 Al8 . 2.8597(16) ?
    Cr8 Al17 7_556 2.8915(16) ?
    Cr8 Al26 3_545 2.9333(16) ?
    Cr8 Al24 . 2.9467(16) ?
    Cr9 Al12 . 2.4493(7) ?
    Cr9 Al34 5_556 2.5095(16) ?
    Cr9 Al20 . 2.5300(15) ?
    Cr9 Al23 6_556 2.5403(15) ?
    Cr9 Al5 . 2.5701(15) ?
    Cr9 Cr16 . 2.5701(15) ?
    Cr9 Cr13 . 2.6024(10) ?
    Cr9 Al38 . 2.7125(16) ?
    Cr9 Al40 . 2.7163(16) ?
    Cr9 Al14 . 2.8006(15) ?
    Cr9 Al16 . 2.8329(16) ?
    Cr9 Al18 . 2.8853(16) ?
    Cr10 Al3 2 2.4760(16) ?
    Cr10 Al10 2 2.4859(16) ?
    Cr10 Al15 2 2.5764(16) ?
    Cr10 Al46 . 2.5764(16) ?
    Cr10 Cr17 . 2.5809(16) ?
    Cr10 Al11 . 2.5809(16) ?
    Cr10 Cr14 2 2.6781(10) ?
    Cr10 Al41 . 2.7358(16) ?
    Cr10 Al64 . 2.7379(16) ?
    Cr10 Al9 . 2.7487(16) ?
    Cr10 Al37 . 2.7585(16) ?
    Cr10 Al22 . 2.7922(16) ?
    Cr11 Al6 2 2.4712(16) ?
    Cr11 Al10 8 2.4852(16) ?
    Cr11 Al13 2 2.5693(15) ?
    Cr11 Al47 . 2.5759(16) ?
    Cr11 Cr17 . 2.5784(16) ?
    Cr11 Al11 . 2.5784(16) ?
    Cr11 Cr12 . 2.6768(10) ?
    Cr11 Al25 . 2.7299(16) ?
    Cr11 Al65 2 2.7359(16) ?
    Cr11 Al44 2 2.7504(16) ?
    Cr11 Al45 . 2.7653(16) ?
    Cr11 Al21 . 2.8088(16) ?
    Cr12 Al52 . 2.4670(16) ?
    Cr12 Al54 . 2.4899(16) ?
    Cr12 Al62 . 2.5041(16) ?
    Cr12 Cr17 . 2.5398(16) ?
    Cr12 Al11 . 2.5398(16) ?
    Cr12 Al13 2 2.6054(15) ?
    Cr12 Al25 . 2.6994(16) ?
    Cr12 Al31 . 2.7599(16) ?
    Cr12 Al64 . 2.7704(16) ?
    Cr12 Al45 . 2.7749(16) ?
    Cr12 Al22 . 2.7908(16) ?
    Cr13 Al48 . 2.4695(16) ?
    Cr13 Al53 . 2.4730(16) ?
    Cr13 Al61 . 2.5501(15) ?
    Cr13 Al62 7_556 2.5615(15) ?
    Cr13 Cr16 . 2.5698(16) ?
    Cr13 Al5 . 2.5698(16) ?
    Cr13 Al40 . 2.7364(16) ?
    Cr13 Al38 . 2.7401(16) ?
    Cr13 Al14 . 2.8164(16) ?
    Cr13 Al29 . 2.8238(16) ?
    Cr13 Al28 . 2.8331(16) ?
    Cr14 Al49 . 2.4645(16) ?
    Cr14 Al57 7_556 2.4833(16) ?
    Cr14 Al61 . 2.5073(16) ?
    Cr14 Al11 2 2.5480(16) ?
    Cr14 Cr19 . 2.6039(15) ?
    Cr14 Al15 . 2.6039(15) ?
    Cr14 Al41 2 2.7054(16) ?
    Cr14 Al33 . 2.7557(16) ?
    Cr14 Al37 2 2.7641(16) ?
    Cr14 Al65 . 2.7765(16) ?
    Cr14 Al21 2 2.7841(16) ?
    Al1 Al42 7_556 2.784(2) ?
    Al1 Al42 8_456 2.784(2) ?
    Al1 Al43 8_456 2.791(2) ?
    Al1 Al43 7_556 2.791(2) ?
    Al1 Al27 2_556 2.8583(15) ?
    Al1 Al27 . 2.8583(15) ?
    Al1 Al30 7_556 2.8592(15) ?
    Al1 Al30 8_456 2.8592(15) ?
    Al1 Al35 6_566 2.938(2) ?
    Al1 Al35 5_566 2.938(2) ?
    Al2 Al5 . 2.6145(19) ?
    Al2 Cr16 . 2.6145(19) ?
    Al2 Al26 3_545 2.663(2) ?
    Al2 Al24 . 2.693(2) ?
    Al2 Al63 . 2.719(2) ?
    Al2 Al17 7_556 2.7382(19) ?
    Al2 Al8 . 2.748(2) ?
    Al2 Al28 . 2.809(2) ?
    Al3 Al18 5_556 2.779(2) ?
    Al3 Al19 5_556 2.791(2) ?
    Al3 Al37 2 2.793(2) ?
    Al3 Al9 2 2.847(2) ?
    Al3 Al46 2 2.876(2) ?
    Al3 Al10 . 2.884(2) ?
    Al3 Al41 2 2.899(2) ?
    Al3 Al6 7_456 2.899(2) ?
    Al3 Al39 7_456 2.908(2) ?
    Al3 Al32 . 2.935(2) ?
    Al4 Al49 . 2.8291(19) ?
    Al4 Al52 . 2.830(2) ?
    Al4 Al4 2 2.843(3) ?
    Al4 Al15 2 2.8928(19) ?
    Al4 Al13 . 2.8981(19) ?
    Al4 Al33 . 2.937(2) ?
    Al4 Al31 . 2.939(2) ?
    Al4 Al15 . 2.9509(19) ?
    Al4 Al13 2 2.9521(19) ?
    Al4 Al11 . 2.9536(19) ?
    Al4 Al11 2 2.9588(19) ?
    Cr15 Al49 . 2.8291(19) ?
    Cr15 Al52 . 2.830(2) ?
    Cr15 Cr18 . 2.8981(19) ?
    Cr15 Al33 . 2.937(2) ?
    Cr15 Al31 . 2.939(2) ?
    Cr15 Cr19 . 2.9509(19) ?
    Cr15 Cr17 . 2.9536(19) ?
    Al5 Al18 . 2.652(2) ?
    Al5 Al14 . 2.6804(19) ?
    Al5 Al16 . 2.6809(19) ?
    Al5 Al19 . 2.684(2) ?
    Al5 Al28 . 2.712(2) ?
    Al5 Al29 . 2.719(2) ?
    Cr16 Al18 . 2.652(2) ?
    Cr16 Al14 . 2.6804(19) ?
    Cr16 Al16 . 2.6809(19) ?
    Cr16 Al19 . 2.684(2) ?
    Cr16 Al28 . 2.712(2) ?
    Cr16 Al29 . 2.719(2) ?
    Al6 Al45 2 2.788(2) ?
    Al6 Al26 . 2.802(2) ?
    Al6 Al24 3_455 2.812(2) ?
    Al6 Al44 . 2.834(2) ?
    Al6 Al47 2 2.884(2) ?
    Al6 Al10 7_456 2.902(2) ?
    Al6 Al25 2 2.903(2) ?
    Al6 Al39 . 2.909(2) ?
    Al6 Al32 7_456 2.929(2) ?
    Al7 Al29 . 2.7196(19) ?
    Al7 Al33 . 2.761(2) ?
    Al7 Al34 . 2.819(2) ?
    Al7 Al34 2 2.841(2) ?
    Al7 Al20 5_556 2.874(2) ?
    Al7 Al23 . 2.910(2) ?
    Al7 Al8 . 2.919(2) ?
    Al7 Al9 . 2.952(2) ?
    Al7 Al14 . 2.964(2) ?
    Al7 Al37 2 2.980(2) ?
    Al8 Al30 . 2.773(2) ?
    Al8 Al9 . 2.816(2) ?
    Al8 Al23 . 2.868(2) ?
    Al8 Al24 . 2.885(2) ?
    Al8 Al43 . 2.941(2) ?
    Al8 Al63 . 2.972(2) ?
    Al8 Al18 6 2.997(2) ?
    Al9 Al15 2 2.721(2) ?
    Al9 Al34 2 2.831(2) ?
    Al9 Al37 . 2.853(2) ?
    Al9 Al46 . 2.931(2) ?
    Al9 Al18 6 2.959(2) ?
    Al9 Al64 . 2.985(2) ?
    Al10 Al22 8_456 2.813(2) ?
    Al10 Al21 2 2.820(2) ?
    Al10 Al21 8_456 2.850(2) ?
    Al10 Al22 2 2.858(2) ?
    Al10 Al46 2 2.875(2) ?
    Al10 Al47 8_456 2.877(2) ?
    Al10 Al41 2 2.885(2) ?
    Al10 Al25 8_456 2.886(2) ?
    Al11 Al15 2 2.5550(19) ?
    Al11 Al13 2 2.562(2) ?
    Al11 Al22 . 2.674(2) ?
    Al11 Al21 . 2.675(2) ?
    Al11 Al64 . 2.681(2) ?
    Al11 Al65 2 2.681(2) ?
    Cr17 Al22 . 2.674(2) ?
    Cr17 Al21 . 2.675(2) ?
    Cr17 Al64 . 2.681(2) ?
    Cr17 Al65 2 2.681(2) ?
    Al12 Al40 2_556 2.802(2) ?
    Al12 Al40 . 2.802(2) ?
    Al12 Al38 . 2.803(2) ?
    Al12 Al38 2_556 2.803(2) ?
    Al12 Al23 5_556 2.8295(15) ?
    Al12 Al23 6_556 2.8295(15) ?
    Al12 Al20 2_556 2.8317(15) ?
    Al12 Al20 . 2.8317(15) ?
    Al12 Al34 6_556 2.941(2) ?
    Al12 Al34 5_556 2.941(2) ?
    Al13 Al13 2 2.587(3) ?
    Al13 Al45 2 2.666(2) ?
    Al13 Al31 2 2.6772(19) ?
    Al13 Al44 . 2.713(2) ?
    Al13 Al31 . 2.7436(19) ?
    Al13 Al65 . 2.7639(19) ?
    Cr18 Al45 2 2.666(2) ?
    Cr18 Al31 2 2.6772(19) ?
    Cr18 Al44 . 2.713(2) ?
    Cr18 Al31 . 2.7436(19) ?
    Cr18 Al65 . 2.7639(19) ?
    Al14 Al61 . 2.738(2) ?
    Al14 Al20 . 2.740(2) ?
    Al14 Al29 . 2.792(2) ?
    Al14 Al19 . 2.834(2) ?
    Al14 Al20 5_556 2.861(2) ?
    Al14 Al38 . 2.927(2) ?
    Al15 Al15 2 2.587(3) ?
    Al15 Al37 2 2.663(2) ?
    Al15 Al33 . 2.6770(19) ?
    Al15 Al33 2 2.7429(19) ?
    Al15 Al64 2 2.7626(19) ?
    Cr19 Al37 2 2.663(2) ?
    Cr19 Al33 . 2.6770(19) ?
    Cr19 Al33 2 2.7429(19) ?
    Cr19 Al64 2 2.7626(19) ?
    Al16 Al23 6_556 2.730(2) ?
    Al16 Al62 7_556 2.731(2) ?
    Al16 Al28 . 2.785(2) ?
    Al16 Al18 . 2.810(2) ?
    Al16 Al30 6_556 2.863(2) ?
    Al16 Al40 . 2.919(2) ?
    Al16 Al36 7_556 2.966(2) ?
    Al17 Al27 . 2.776(2) ?
    Al17 Al44 . 2.815(2) ?
    Al17 Al26 5_566 2.856(2) ?
    Al17 Al27 5_566 2.869(2) ?
    Al17 Al36 . 2.923(2) ?
    Al17 Al42 7_556 2.948(2) ?
    Al17 Al63 7_556 2.984(2) ?
    Al18 Al30 6_556 2.724(2) ?
    Al18 Al19 . 2.824(2) ?
    Al18 Al34 5_556 2.833(2) ?
    Al18 Al39 3_545 2.899(2) ?
    Al18 Al23 6_556 2.916(2) ?
    Al19 Al20 5_556 2.7516(19) ?
    Al19 Al34 5_556 2.832(2) ?
    Al19 Al32 5_556 2.913(2) ?
    Al19 Al20 . 2.938(2) ?
    Al20 Al34 5_556 2.800(2) ?
    Al20 Al38 . 2.856(2) ?
    Al20 Al32 . 2.899(2) ?
    Al20 Al23 5_556 2.987(2) ?
    Al21 Al57 8_455 2.755(2) ?
    Al21 Al22 . 2.793(2) ?
    Al21 Al65 2 2.842(2) ?
    Al21 Al22 7 2.923(2) ?
    Al21 Al41 . 2.928(2) ?
    Al22 Al54 . 2.758(2) ?
    Al22 Al64 . 2.835(2) ?
    Al22 Al25 . 2.930(2) ?
    Al23 Al24 . 2.739(2) ?
    Al23 Al34 2 2.783(2) ?
    Al23 Al40 6 2.846(2) ?
    Al23 Al32 5_556 2.908(2) ?
    Al24 Al35 3_545 2.818(2) ?
    Al24 Al26 3_545 2.819(2) ?
    Al24 Al30 . 2.912(2) ?
    Al24 Al32 5_556 2.917(2) ?
    Al25 Al54 . 2.856(2) ?
    Al25 Al32 8 2.870(2) ?
    Al25 Al62 . 2.876(2) ?
    Al25 Al41 7 2.878(2) ?
    Al25 Al45 . 2.916(2) ?
    Al25 Al40 7_556 2.932(2) ?
    Al25 Al59 8 2.960(2) ?
    Al26 Al27 . 2.7243(19) ?
    Al26 Al35 . 2.806(2) ?
    Al26 Al27 5_566 2.884(2) ?
    Al26 Al39 . 2.915(2) ?
    Al26 Al44 . 2.995(2) ?
    Al27 Al35 5_566 2.766(2) ?
    Al27 Al42 7_556 2.790(2) ?
    Al27 Al39 . 2.865(2) ?
    Al27 Al36 5_566 2.921(2) ?
    Al28 Al50 7_556 2.735(2) ?
    Al28 Al36 7_556 2.7532(19) ?
    Al28 Al48 . 2.814(2) ?
    Al28 Al62 7_556 2.866(2) ?
    Al28 Al29 . 2.919(2) ?
    Al29 Al51 . 2.736(2) ?
    Al29 Al48 . 2.805(2) ?
    Al29 Al61 . 2.866(2) ?
    Al30 Al35 3_545 2.792(2) ?
    Al30 Al43 . 2.795(2) ?
    Al30 Al39 8 2.850(2) ?
    Al30 Al36 4_545 2.885(2) ?
    Al31 Al50 . 2.769(2) ?
    Al31 Al36 . 2.776(2) ?
    Al31 Al45 . 2.829(2) ?
    Al31 Al52 . 2.876(2) ?
    Al31 Al62 . 2.882(2) ?
    Al32 Al41 2 2.877(2) ?
    Al32 Al38 . 2.892(2) ?
    Al32 Al40 2_556 2.895(2) ?
    Al33 Al51 . 2.762(2) ?
    Al33 Al37 2 2.835(2) ?
    Al33 Al49 . 2.856(2) ?
    Al33 Al61 . 2.883(2) ?
    Al34 Al37 2 2.791(2) ?
    Al35 Al45 2 2.812(2) ?
    Al35 Al36 2 2.826(2) ?
    Al35 Al44 . 2.832(2) ?
    Al35 Al36 . 2.847(2) ?
    Al36 Al44 . 2.950(2) ?
    Al36 Al45 . 2.971(2) ?
    Al37 Al61 2 2.767(2) ?
    Al37 Al41 . 2.915(2) ?
    Al38 Al53 . 2.792(2) ?
    Al38 Al61 . 2.833(2) ?
    Al38 Al59 . 2.913(2) ?
    Al38 Al40 2_556 2.9138(19) ?
    Al38 Al41 2 2.927(2) ?
    Al38 Al40 . 2.940(2) ?
    Al39 Al43 8_456 2.830(2) ?
    Al39 Al42 7_556 2.833(2) ?
    Al39 Al47 2 2.875(2) ?
    Al39 Al46 8_456 2.882(2) ?
    Al40 Al53 . 2.793(2) ?
    Al40 Al62 7_556 2.823(2) ?
    Al40 Al59 2_556 2.924(2) ?
    Al41 Al57 8_455 2.855(2) ?
    Al41 Al61 2 2.884(2) ?
    Al41 Al59 2 2.954(2) ?
    Al42 Al56 7_556 2.653(2) ?
    Al42 Al47 8_556 2.836(2) ?
    Al42 Al63 . 2.843(2) ?
    Al42 Al43 2_655 2.860(2) ?
    Al42 Al60 7_556 2.942(2) ?
    Al43 Al55 . 2.652(2) ?
    Al43 Al46 . 2.831(2) ?
    Al43 Al63 . 2.840(2) ?
    Al43 Al60 7_556 2.937(2) ?
    Al44 Al45 2 2.851(2) ?
    Al44 Al47 2 2.945(2) ?
    Al45 Al62 . 2.764(2) ?
    Al46 Al55 . 2.713(2) ?
    Al46 Al47 7 2.788(2) ?
    Al46 Al64 . 2.839(2) ?
    Al46 Al58 8 2.886(2) ?
    Al47 Al56 2 2.711(2) ?
    Al47 Al65 2 2.830(2) ?
    Al47 Al58 2 2.895(2) ?
    Al48 Al50 7_556 2.819(2) ?
    Al48 Al61 . 2.821(2) ?
    Al48 Al51 . 2.822(2) ?
    Al48 Al62 7_556 2.827(2) ?
    Al48 Al52 7_556 2.844(2) ?
    Al48 Al49 . 2.849(2) ?
    Al48 Al66 . 2.925(2) ?
    Al48 Al53 . 2.9324(19) ?
    Al49 Al52 . 2.634(2) ?
    Al49 Al66 . 2.806(2) ?
    Al49 Al61 . 2.851(2) ?
    Al49 Al57 7_556 2.858(2) ?
    Al49 Al65 . 2.888(2) ?
    Al49 Al51 . 2.935(2) ?
    Al50 Al56 . 2.715(2) ?
    Al50 Al63 7_556 2.776(2) ?
    Al50 Al65 . 2.776(2) ?
    Al50 Al66 . 2.877(2) ?
    Al50 Al52 . 2.939(2) ?
    Al51 Al55 . 2.714(2) ?
    Al51 Al64 . 2.773(2) ?
    Al51 Al63 . 2.774(2) ?
    Al51 Al66 7_556 2.875(2) ?
    Al51 Al52 . 2.946(2) ?
    Al52 Al66 7_556 2.802(2) ?
    Al52 Al62 . 2.851(2) ?
    Al52 Al54 . 2.853(2) ?
    Al52 Al64 . 2.880(2) ?
    Al53 Al59 . 2.762(2) ?
    Al53 Al59 2_556 2.763(2) ?
    Al53 Al54 7_556 2.804(2) ?
    Al53 Al57 7_556 2.808(2) ?
    Al53 Al61 . 2.8561(19) ?
    Al53 Al62 7_556 2.8608(19) ?
    Al53 Al66 . 2.893(2) ?
    Al54 Al58 8 2.739(2) ?
    Al54 Al55 . 2.788(2) ?
    Al54 Al59 8 2.805(2) ?
    Al54 Al66 7_556 2.842(2) ?
    Al54 Al64 . 2.892(2) ?
    Al54 Al62 . 2.919(2) ?
    Al55 Al66 7_556 2.725(2) ?
    Al55 Al60 7_556 2.8214(14) ?
    Al55 Al58 8 2.833(2) ?
    Al55 Al63 . 2.848(2) ?
    Al55 Al56 7_556 2.883(2) ?
    Al55 Al64 . 2.893(2) ?
    Al56 Al66 . 2.7282(19) ?
    Al56 Al57 7_556 2.788(2) ?
    Al56 Al60 . 2.8213(14) ?
    Al56 Al58 . 2.835(2) ?
    Al56 Al63 7_556 2.853(2) ?
    Al56 Al65 . 2.892(2) ?
    Al57 Al58 7_556 2.733(2) ?
    Al57 Al59 7_556 2.809(2) ?
    Al57 Al66 7_556 2.843(2) ?
    Al57 Al65 7_556 2.900(2) ?
    Al57 Al61 7_556 2.920(2) ?
    Al58 Al60 . 2.8546(19) ?
    Al58 Al59 . 2.890(2) ?
    Al59 Al59 2_556 2.890(3) ?
loop_
    _geom_angle_atom_site_label_1
    _geom_angle_atom_site_label_2
    _geom_angle_atom_site_label_3
    _geom_angle_site_symmetry_1
    _geom_angle_site_symmetry_3
    _geom_angle
    _geom_angle_publ_flag
    Al66 Cr1 Al66 . 7_556 180.00(4) ?
    Al66 Cr1 Al48 . 7_556 109.91(5) ?
    Al66 Cr1 Al48 7_556 7_556 70.09(5) ?
    Al66 Cr1 Al48 . . 70.09(5) ?
    Al66 Cr1 Al48 7_556 . 109.91(5) ?
    Al48 Cr1 Al48 7_556 . 180.0 ?
    Al66 Cr1 Al52 . 7_556 65.63(5) ?
    Al66 Cr1 Al52 7_556 7_556 114.37(5) ?
    Al48 Cr1 Al52 7_556 7_556 113.88(4) ?
    Al48 Cr1 Al52 . 7_556 66.12(4) ?
    Al66 Cr1 Al52 . . 114.37(5) ?
    Al66 Cr1 Al52 7_556 . 65.63(5) ?
    Al48 Cr1 Al52 7_556 . 66.12(4) ?
    Al48 Cr1 Al52 . . 113.88(4) ?
    Al52 Cr1 Al52 7_556 . 180.0 ?
    Al66 Cr1 Al49 . . 65.71(5) ?
    Al66 Cr1 Al49 7_556 . 114.29(5) ?
    Al48 Cr1 Al49 7_556 . 113.75(4) ?
    Al48 Cr1 Al49 . . 66.24(4) ?
    Al52 Cr1 Al49 7_556 . 120.23(4) ?
    Al52 Cr1 Al49 . . 59.77(4) ?
    Al66 Cr1 Al49 . 7_556 114.29(5) ?
    Al66 Cr1 Al49 7_556 7_556 65.71(5) ?
    Al48 Cr1 Al49 7_556 7_556 66.25(4) ?
    Al48 Cr1 Al49 . 7_556 113.76(4) ?
    Al52 Cr1 Al49 7_556 7_556 59.77(4) ?
    Al52 Cr1 Al49 . 7_556 120.23(4) ?
    Al49 Cr1 Al49 . 7_556 180.0 ?
    Al66 Cr2 Al53 7_556 7_556 70.48(5) ?
    Al66 Cr2 Al57 7_556 . 68.33(5) ?
    Al53 Cr2 Al57 7_556 . 66.82(5) ?
    Al66 Cr2 Al54 7_556 . 68.29(5) ?
    Al53 Cr2 Al54 7_556 . 66.70(5) ?
    Al57 Cr2 Al54 . . 124.15(5) ?
    Al66 Cr2 Al55 7_556 . 63.73(5) ?
    Al53 Cr2 Al55 7_556 . 121.76(5) ?
    Al57 Cr2 Al55 . . 121.30(5) ?
    Al54 Cr2 Al55 . . 64.23(5) ?
    Al66 Cr2 Al56 7_556 7_556 63.76(5) ?
    Al53 Cr2 Al56 7_556 7_556 121.84(5) ?
    Al57 Cr2 Al56 . 7_556 64.22(5) ?
    Al54 Cr2 Al56 . 7_556 121.31(5) ?
    Al55 Cr2 Al56 . 7_556 65.39(5) ?
    Al66 Cr2 Cr2 7_556 2_655 176.29(4) ?
    Al53 Cr2 Cr2 7_556 2_655 113.23(4) ?
    Al57 Cr2 Cr2 . 2_655 112.86(5) ?
    Al54 Cr2 Cr2 . 2_655 112.73(5) ?
    Al55 Cr2 Cr2 . 2_655 113.24(4) ?
    Al56 Cr2 Cr2 7_556 2_655 113.31(4) ?
    Al66 Cr2 Al60 7_556 7_556 115.47(5) ?
    Al53 Cr2 Al60 7_556 7_556 174.05(5) ?
    Al57 Cr2 Al60 . 7_556 114.71(4) ?
    Al54 Cr2 Al60 . 7_556 114.78(4) ?
    Al55 Cr2 Al60 . 7_556 62.88(4) ?
    Al56 Cr2 Al60 7_556 7_556 62.85(4) ?
    Cr2 Cr2 Al60 2_655 7_556 60.82(3) ?
    Al66 Cr2 Al58 7_556 7_556 117.40(5) ?
    Al53 Cr2 Al58 7_556 7_556 115.83(5) ?
    Al57 Cr2 Al58 . 7_556 61.10(5) ?
    Al54 Cr2 Al58 . 7_556 174.12(5) ?
    Al55 Cr2 Al58 . 7_556 116.21(5) ?
    Al56 Cr2 Al58 7_556 7_556 62.49(5) ?
    Cr2 Cr2 Al58 2_655 7_556 61.49(4) ?
    Al60 Cr2 Al58 7_556 7_556 62.12(4) ?
    Al66 Cr2 Al58 7_556 8 117.36(5) ?
    Al53 Cr2 Al58 7_556 8 115.82(5) ?
    Al57 Cr2 Al58 . 8 174.10(5) ?
    Al54 Cr2 Al58 . 8 61.18(5) ?
    Al55 Cr2 Al58 . 8 62.44(5) ?
    Al56 Cr2 Al58 7_556 8 116.11(5) ?
    Cr2 Cr2 Al58 2_655 8 61.36(4) ?
    Al60 Cr2 Al58 7_556 8 62.08(4) ?
    Al58 Cr2 Al58 7_556 8 113.45(5) ?
    Al66 Cr2 Al59 7_556 7_556 121.46(5) ?
    Al53 Cr2 Al59 7_556 7_556 62.16(5) ?
    Al57 Cr2 Al59 . 7_556 62.80(5) ?
    Al54 Cr2 Al59 . 7_556 116.80(5) ?
    Al55 Cr2 Al59 . 7_556 174.81(5) ?
    Al56 Cr2 Al59 7_556 7_556 116.15(5) ?
    Cr2 Cr2 Al59 2_655 7_556 61.58(4) ?
    Al60 Cr2 Al59 7_556 7_556 112.97(4) ?
    Al58 Cr2 Al59 7_556 7_556 62.19(5) ?
    Al58 Cr2 Al59 8 7_556 113.20(5) ?
    Al66 Cr2 Al59 7_556 8 121.39(5) ?
    Al53 Cr2 Al59 7_556 8 62.17(5) ?
    Al57 Cr2 Al59 . 8 116.97(5) ?
    Al54 Cr2 Al59 . 8 62.66(5) ?
    Al55 Cr2 Al59 . 8 115.98(5) ?
    Al56 Cr2 Al59 7_556 8 174.85(5) ?
    Cr2 Cr2 Al59 2_655 8 61.54(4) ?
    Al60 Cr2 Al59 7_556 8 112.94(4) ?
    Al58 Cr2 Al59 7_556 8 113.27(5) ?
    Al58 Cr2 Al59 8 8 62.14(5) ?
    Al59 Cr2 Al59 7_556 8 62.02(6) ?
    Al36 Cr3 Al36 2 . 125.47(8) ?
    Al36 Cr3 Al35 2 2 69.30(5) ?
    Al36 Cr3 Al35 . 2 68.70(5) ?
    Al36 Cr3 Al35 2 . 68.70(5) ?
    Al36 Cr3 Al35 . . 69.30(5) ?
    Al35 Cr3 Al35 2 . 77.07(7) ?
    Al36 Cr3 Al13 2 2 112.49(5) ?
    Al36 Cr3 Al13 . 2 114.20(5) ?
    Al35 Cr3 Al13 2 2 111.37(4) ?
    Al35 Cr3 Al13 . 2 171.48(5) ?
    Al36 Cr3 Al13 2 . 114.20(5) ?
    Al36 Cr3 Al13 . . 112.50(5) ?
    Al35 Cr3 Al13 2 . 171.48(5) ?
    Al35 Cr3 Al13 . . 111.37(4) ?
    Al13 Cr3 Al13 2 . 60.23(6) ?
    Al36 Cr3 Cr18 2 . 114.20(5) ?
    Al36 Cr3 Cr18 . . 112.50(5) ?
    Al35 Cr3 Cr18 2 . 171.48(5) ?
    Al35 Cr3 Cr18 . . 111.37(4) ?
    Al36 Cr3 Al31 2 2 62.69(4) ?
    Al36 Cr3 Al31 . 2 171.40(6) ?
    Al35 Cr3 Al31 2 2 119.19(4) ?
    Al35 Cr3 Al31 . 2 114.65(4) ?
    Al13 Cr3 Al31 2 2 60.79(5) ?
    Al13 Cr3 Al31 . 2 59.16(4) ?
    Al36 Cr3 Al31 2 . 171.40(6) ?
    Al36 Cr3 Al31 . . 62.69(4) ?
    Al35 Cr3 Al31 2 . 114.65(4) ?
    Al35 Cr3 Al31 . . 119.19(4) ?
    Al13 Cr3 Al31 2 . 59.16(4) ?
    Al13 Cr3 Al31 . . 60.79(5) ?
    Cr18 Cr3 Al31 . . 60.79(5) ?
    Al31 Cr3 Al31 2 . 109.33(7) ?
    Al36 Cr3 Al45 2 2 67.42(4) ?
    Al36 Cr3 Al45 . 2 118.88(5) ?
    Al35 Cr3 Al45 2 2 128.82(5) ?
    Al35 Cr3 Al45 . 2 62.76(4) ?
    Al13 Cr3 Al45 2 2 109.48(5) ?
    Al13 Cr3 Al45 . 2 58.64(4) ?
    Al31 Cr3 Al45 2 2 59.83(4) ?
    Al31 Cr3 Al45 . 2 112.18(5) ?
    Al36 Cr3 Al45 2 . 118.88(5) ?
    Al36 Cr3 Al45 . . 67.42(4) ?
    Al35 Cr3 Al45 2 . 62.76(4) ?
    Al35 Cr3 Al45 . . 128.82(5) ?
    Al13 Cr3 Al45 2 . 58.64(4) ?
    Al13 Cr3 Al45 . . 109.47(5) ?
    Cr18 Cr3 Al45 . . 109.47(5) ?
    Al31 Cr3 Al45 2 . 112.18(5) ?
    Al31 Cr3 Al45 . . 59.83(4) ?
    Al45 Cr3 Al45 2 . 167.59(7) ?
    Al36 Cr3 Al44 2 . 119.24(5) ?
    Al36 Cr3 Al44 . . 65.95(4) ?
    Al35 Cr3 Al44 2 . 126.99(5) ?
    Al35 Cr3 Al44 . . 62.40(4) ?
    Al13 Cr3 Al44 2 . 111.23(5) ?
    Al13 Cr3 Al44 . . 59.00(4) ?
    Cr18 Cr3 Al44 . . 59.00(4) ?
    Al31 Cr3 Al44 2 . 108.46(5) ?
    Al31 Cr3 Al44 . . 65.24(4) ?
    Al45 Cr3 Al44 2 . 59.46(4) ?
    Al45 Cr3 Al44 . . 119.27(4) ?
    Al34 Cr4 Al34 . 2 76.11(7) ?
    Al34 Cr4 Al7 . 2 69.30(5) ?
    Al34 Cr4 Al7 2 2 68.70(5) ?
    Al34 Cr4 Al7 . . 68.70(5) ?
    Al34 Cr4 Al7 2 . 69.30(5) ?
    Al7 Cr4 Al7 2 . 125.86(8) ?
    Al34 Cr4 Al15 . 2 172.14(5) ?
    Al34 Cr4 Al15 2 2 111.65(4) ?
    Al7 Cr4 Al15 2 2 114.05(5) ?
    Al7 Cr4 Al15 . 2 112.22(5) ?
    Al34 Cr4 Al15 . . 111.65(4) ?
    Al34 Cr4 Al15 2 . 172.14(5) ?
    Al7 Cr4 Al15 2 . 112.22(5) ?
    Al7 Cr4 Al15 . . 114.05(5) ?
    Al15 Cr4 Al15 2 . 60.62(6) ?
    Al34 Cr4 Cr19 . . 111.65(4) ?
    Al34 Cr4 Cr19 2 . 172.14(5) ?
    Al7 Cr4 Cr19 2 . 112.22(5) ?
    Al7 Cr4 Cr19 . . 114.05(5) ?
    Al34 Cr4 Al33 . 2 119.22(4) ?
    Al34 Cr4 Al33 2 2 114.58(4) ?
    Al7 Cr4 Al33 2 2 62.20(4) ?
    Al7 Cr4 Al33 . 2 171.46(6) ?
    Al15 Cr4 Al33 2 2 59.47(4) ?
    Al15 Cr4 Al33 . 2 61.10(5) ?
    Al34 Cr4 Al33 . . 114.58(4) ?
    Al34 Cr4 Al33 2 . 119.21(4) ?
    Al7 Cr4 Al33 2 . 171.47(6) ?
    Al7 Cr4 Al33 . . 62.20(4) ?
    Al15 Cr4 Al33 2 . 61.10(5) ?
    Al15 Cr4 Al33 . . 59.47(4) ?
    Cr19 Cr4 Al33 . . 59.47(4) ?
    Al33 Cr4 Al33 2 . 109.93(7) ?
    Al34 Cr4 Al37 . 2 62.70(4) ?
    Al34 Cr4 Al37 2 2 128.22(5) ?
    Al7 Cr4 Al37 2 2 118.45(5) ?
    Al7 Cr4 Al37 . 2 67.42(4) ?
    Al15 Cr4 Al37 2 2 110.06(5) ?
    Al15 Cr4 Al37 . 2 58.78(4) ?
    Al33 Cr4 Al37 2 2 112.40(5) ?
    Al33 Cr4 Al37 . 2 60.15(4) ?
    Al34 Cr4 Al37 . . 128.22(5) ?
    Al34 Cr4 Al37 2 . 62.70(4) ?
    Al7 Cr4 Al37 2 . 67.42(4) ?
    Al7 Cr4 Al37 . . 118.45(5) ?
    Al15 Cr4 Al37 2 . 58.78(4) ?
    Al15 Cr4 Al37 . . 110.06(5) ?
    Cr19 Cr4 Al37 . . 110.06(5) ?
    Al33 Cr4 Al37 2 . 60.15(4) ?
    Al33 Cr4 Al37 . . 112.40(5) ?
    Al37 Cr4 Al37 2 . 168.34(7) ?
    Al34 Cr4 Al9 . . 126.25(5) ?
    Al34 Cr4 Al9 2 . 62.60(4) ?
    Al7 Cr4 Al9 2 . 119.34(5) ?
    Al7 Cr4 Al9 . . 65.52(4) ?
    Al15 Cr4 Al9 2 . 59.16(4) ?
    Al15 Cr4 Al9 . . 111.66(5) ?
    Cr19 Cr4 Al9 . . 111.66(5) ?
    Al33 Cr4 Al9 2 . 108.86(5) ?
    Al33 Cr4 Al9 . . 65.24(4) ?
    Al37 Cr4 Al9 2 . 119.46(4) ?
    Al37 Cr4 Al9 . . 59.42(4) ?
    Al6 Cr5 Al3 3_545 5_556 71.27(5) ?
    Al6 Cr5 Al5 3_545 . 175.13(6) ?
    Al3 Cr5 Al5 5_556 . 113.47(5) ?
    Al6 Cr5 Cr16 3_545 . 175.13(6) ?
    Al3 Cr5 Cr16 5_556 . 113.47(5) ?
    Al6 Cr5 Al2 3_545 . 114.42(5) ?
    Al3 Cr5 Al2 5_556 . 174.20(6) ?
    Al5 Cr5 Al2 . . 60.81(5) ?
    Cr16 Cr5 Al2 . . 60.81(5) ?
    Al6 Cr5 Cr7 3_545 5_556 118.42(5) ?
    Al3 Cr5 Cr7 5_556 5_556 119.19(4) ?
    Al5 Cr5 Cr7 . 5_556 60.78(4) ?
    Al2 Cr5 Cr7 . 5_556 59.76(4) ?
    Al6 Cr5 Cr6 3_545 7_556 116.87(4) ?
    Al3 Cr5 Cr6 5_556 7_556 117.48(4) ?
    Al5 Cr5 Cr6 . 7_556 60.41(4) ?
    Al2 Cr5 Cr6 . 7_556 59.58(4) ?
    Cr7 Cr5 Cr6 5_556 7_556 109.44(4) ?
    Al6 Cr5 Al39 3_545 3_545 68.67(5) ?
    Al3 Cr5 Al39 5_556 3_545 68.51(5) ?
    Al5 Cr5 Al39 . 3_545 111.54(5) ?
    Al2 Cr5 Al39 . 3_545 111.93(5) ?
    Cr7 Cr5 Al39 5_556 3_545 170.31(5) ?
    Cr6 Cr5 Al39 7_556 3_545 60.88(4) ?
    Al6 Cr5 Al32 3_545 5_556 69.16(5) ?
    Al3 Cr5 Al32 5_556 5_556 69.19(5) ?
    Al5 Cr5 Al32 . 5_556 113.12(5) ?
    Al2 Cr5 Al32 . 5_556 113.31(5) ?
    Cr7 Cr5 Al32 5_556 5_556 62.30(4) ?
    Cr6 Cr5 Al32 7_556 5_556 171.73(5) ?
    Al39 Cr5 Al32 3_545 5_556 127.38(5) ?
    Al6 Cr5 Al24 3_545 . 64.82(5) ?
    Al3 Cr5 Al24 5_556 . 124.82(5) ?
    Al5 Cr5 Al24 . . 111.83(5) ?
    Cr16 Cr5 Al24 . . 111.83(5) ?
    Al2 Cr5 Al24 . . 60.35(5) ?
    Cr7 Cr5 Al24 5_556 . 61.77(4) ?
    Cr6 Cr5 Al24 7_556 . 111.42(4) ?
    Al39 Cr5 Al24 3_545 . 119.89(5) ?
    Al32 Cr5 Al24 5_556 . 65.14(5) ?
    Al6 Cr5 Al26 3_545 3_545 64.51(5) ?
    Al3 Cr5 Al26 5_556 3_545 124.34(5) ?
    Al5 Cr5 Al26 . 3_545 110.96(5) ?
    Al2 Cr5 Al26 . 3_545 59.56(5) ?
    Cr7 Cr5 Al26 5_556 3_545 110.92(4) ?
    Cr6 Cr5 Al26 7_556 3_545 61.39(4) ?
    Al39 Cr5 Al26 3_545 3_545 65.09(5) ?
    Al32 Cr5 Al26 5_556 3_545 119.90(5) ?
    Al24 Cr5 Al26 . 3_545 61.69(4) ?
    Al6 Cr5 Al19 3_545 . 124.01(5) ?
    Al3 Cr5 Al19 5_556 . 63.90(5) ?
    Al5 Cr5 Al19 . . 60.43(5) ?
    Cr16 Cr5 Al19 . . 60.43(5) ?
    Al2 Cr5 Al19 . . 111.95(5) ?
    Cr7 Cr5 Al19 5_556 . 63.58(4) ?
    Cr6 Cr5 Al19 7_556 . 112.75(4) ?
    Al39 Cr5 Al19 3_545 . 119.08(5) ?
    Al32 Cr5 Al19 5_556 . 64.82(5) ?
    Al24 Cr5 Al19 . . 117.82(5) ?
    Al26 Cr5 Al19 3_545 . 171.06(5) ?
    Al36 Cr6 Al27 . 5_566 71.95(5) ?
    Al36 Cr6 Al30 . 4 70.82(5) ?
    Al27 Cr6 Al30 5_566 4 75.10(5) ?
    Al36 Cr6 Al2 . 7_556 116.70(5) ?
    Al27 Cr6 Al2 5_566 7_556 113.28(5) ?
    Al30 Cr6 Al2 4 7_556 169.74(5) ?
    Al36 Cr6 Al5 . 7_556 116.36(5) ?
    Al27 Cr6 Al5 5_566 7_556 170.67(5) ?
    Al30 Cr6 Al5 4 7_556 111.02(5) ?
    Al2 Cr6 Al5 7_556 7_556 59.91(4) ?
    Al36 Cr6 Cr5 . 7_556 174.00(5) ?
    Al27 Cr6 Cr5 5_566 7_556 113.46(5) ?
    Al30 Cr6 Cr5 4 7_556 112.57(4) ?
    Al2 Cr6 Cr5 7_556 7_556 59.31(4) ?
    Al5 Cr6 Cr5 7_556 7_556 58.05(4) ?
    Al36 Cr6 Al39 . 5_566 125.96(5) ?
    Al27 Cr6 Al39 5_566 5_566 66.68(5) ?
    Al30 Cr6 Al39 4 5_566 66.20(5) ?
    Al2 Cr6 Al39 7_556 5_566 110.81(5) ?
    Al5 Cr6 Al39 7_556 5_566 108.70(5) ?
    Cr5 Cr6 Al39 7_556 5_566 59.83(4) ?
    Al36 Cr6 Al28 . 7_556 63.77(5) ?
    Al27 Cr6 Al28 5_566 7_556 123.42(5) ?
    Al30 Cr6 Al28 4 7_556 117.81(5) ?
    Al2 Cr6 Al28 7_556 7_556 63.37(5) ?
    Al5 Cr6 Al28 7_556 7_556 60.80(4) ?
    Cr5 Cr6 Al28 7_556 7_556 110.33(4) ?
    Al39 Cr6 Al28 5_566 7_556 169.35(5) ?
    Al36 Cr6 Al26 . 5_566 121.73(5) ?
    Al27 Cr6 Al26 5_566 5_566 62.05(5) ?
    Al30 Cr6 Al26 4 5_566 123.94(5) ?
    Al2 Cr6 Al26 7_556 5_566 59.36(5) ?
    Al5 Cr6 Al26 7_556 5_566 108.76(5) ?
    Cr5 Cr6 Al26 7_556 5_566 61.05(4) ?
    Al39 Cr6 Al26 5_566 5_566 64.61(5) ?
    Al28 Cr6 Al26 7_556 5_566 115.55(5) ?
    Al36 Cr6 Al17 . . 67.51(5) ?
    Al27 Cr6 Al17 5_566 . 65.49(5) ?
    Al30 Cr6 Al17 4 . 129.24(5) ?
    Al2 Cr6 Al17 7_556 . 60.98(4) ?
    Al5 Cr6 Al17 7_556 . 112.68(5) ?
    Cr5 Cr6 Al17 7_556 . 111.77(4) ?
    Al39 Cr6 Al17 5_566 . 120.01(5) ?
    Al28 Cr6 Al17 7_556 . 66.10(5) ?
    Al26 Cr6 Al17 5_566 . 62.11(5) ?
    Al36 Cr6 Al16 . 7_556 68.06(5) ?
    Al27 Cr6 Al16 5_566 7_556 130.20(5) ?
    Al30 Cr6 Al16 4 7_556 64.68(5) ?
    Al2 Cr6 Al16 7_556 7_556 110.55(5) ?
    Al5 Cr6 Al16 7_556 7_556 58.97(4) ?
    Cr5 Cr6 Al16 7_556 7_556 108.48(4) ?
    Al39 Cr6 Al16 5_566 7_556 117.12(5) ?
    Al28 Cr6 Al16 7_556 7_556 60.27(4) ?
    Al26 Cr6 Al16 5_566 7_556 167.72(5) ?
    Al17 Cr6 Al16 . 7_556 120.92(5) ?
    Al36 Cr6 Al18 . 7_556 119.46(5) ?
    Al27 Cr6 Al18 5_566 7_556 122.82(5) ?
    Al30 Cr6 Al18 4 7_556 60.91(5) ?
    Al2 Cr6 Al18 7_556 7_556 108.85(5) ?
    Al5 Cr6 Al18 7_556 7_556 58.05(4) ?
    Cr5 Cr6 Al18 7_556 7_556 60.44(4) ?
    Al39 Cr6 Al18 5_566 7_556 63.24(4) ?
    Al28 Cr6 Al18 7_556 7_556 109.18(5) ?
    Al26 Cr6 Al18 5_566 7_556 114.93(5) ?
    Al17 Cr6 Al18 . 7_556 169.75(5) ?
    Al16 Cr6 Al18 7_556 7_556 59.73(4) ?
    Al23 Cr7 Al7 5_556 5_556 71.47(5) ?
    Al23 Cr7 Al20 5_556 . 73.60(5) ?
    Al7 Cr7 Al20 5_556 . 70.35(5) ?
    Al23 Cr7 Al2 5_556 5_556 114.10(5) ?
    Al7 Cr7 Al2 5_556 5_556 115.15(5) ?
    Al20 Cr7 Al2 . 5_556 171.34(5) ?
    Al23 Cr7 Cr5 5_556 5_556 114.77(5) ?
    Al7 Cr7 Cr5 5_556 5_556 172.94(5) ?
    Al20 Cr7 Cr5 . 5_556 113.94(5) ?
    Al2 Cr7 Cr5 5_556 5_556 59.91(4) ?
    Al23 Cr7 Al5 5_556 5_556 172.41(5) ?
    Al7 Cr7 Al5 5_556 5_556 114.98(5) ?
    Al20 Cr7 Al5 . 5_556 111.84(5) ?
    Al2 Cr7 Al5 5_556 5_556 60.11(4) ?
    Cr5 Cr7 Al5 5_556 5_556 58.55(4) ?
    Al23 Cr7 Al32 5_556 . 67.44(5) ?
    Al7 Cr7 Al32 5_556 . 127.06(5) ?
    Al20 Cr7 Al32 . . 67.14(5) ?
    Al2 Cr7 Al32 5_556 . 111.33(5) ?
    Cr5 Cr7 Al32 5_556 . 59.82(4) ?
    Al5 Cr7 Al32 5_556 . 109.20(5) ?
    Al23 Cr7 Al29 5_556 5_556 122.31(5) ?
    Al7 Cr7 Al29 5_556 5_556 62.20(5) ?
    Al20 Cr7 Al29 . 5_556 116.80(5) ?
    Al2 Cr7 Al29 5_556 5_556 63.24(4) ?
    Cr5 Cr7 Al29 5_556 5_556 110.81(4) ?
    Al5 Cr7 Al29 5_556 5_556 60.74(4) ?
    Al32 Cr7 Al29 . 5_556 169.82(5) ?
    Al23 Cr7 Al24 5_556 5_556 62.71(5) ?
    Al7 Cr7 Al24 5_556 5_556 121.58(5) ?
    Al20 Cr7 Al24 . 5_556 123.54(5) ?
    Al2 Cr7 Al24 5_556 5_556 60.28(5) ?
    Cr5 Cr7 Al24 5_556 5_556 61.45(4) ?
    Al5 Cr7 Al24 5_556 5_556 109.75(5) ?
    Al32 Cr7 Al24 . 5_556 64.18(5) ?
    Al29 Cr7 Al24 5_556 5_556 116.20(5) ?
    Al23 Cr7 Al8 5_556 5_556 65.32(5) ?
    Al7 Cr7 Al8 5_556 5_556 66.60(5) ?
    Al20 Cr7 Al8 . 5_556 127.45(5) ?
    Al2 Cr7 Al8 5_556 5_556 61.01(4) ?
    Cr5 Cr7 Al8 5_556 5_556 112.29(4) ?
    Al5 Cr7 Al8 5_556 5_556 112.75(5) ?
    Al32 Cr7 Al8 . 5_556 120.09(5) ?
    Al29 Cr7 Al8 5_556 5_556 65.90(5) ?
    Al24 Cr7 Al8 5_556 5_556 62.53(5) ?
    Al23 Cr7 Al14 5_556 5_556 128.69(5) ?
    Al7 Cr7 Al14 5_556 5_556 67.41(5) ?
    Al20 Cr7 Al14 . 5_556 64.69(5) ?
    Al2 Cr7 Al14 5_556 5_556 110.42(5) ?
    Cr5 Cr7 Al14 5_556 5_556 108.79(4) ?
    Al5 Cr7 Al14 5_556 5_556 58.84(4) ?
    Al32 Cr7 Al14 . 5_556 117.39(5) ?
    Al29 Cr7 Al14 5_556 5_556 60.04(4) ?
    Al24 Cr7 Al14 5_556 5_556 168.59(5) ?
    Al8 Cr7 Al14 5_556 5_556 120.37(5) ?
    Al23 Cr7 Al19 5_556 5_556 122.48(5) ?
    Al7 Cr7 Al19 5_556 5_556 119.48(5) ?
    Al20 Cr7 Al19 . 5_556 61.74(5) ?
    Al2 Cr7 Al19 5_556 5_556 109.75(5) ?
    Cr5 Cr7 Al19 5_556 5_556 60.73(4) ?
    Al5 Cr7 Al19 5_556 5_556 58.79(4) ?
    Al32 Cr7 Al19 . 5_556 63.02(4) ?
    Al29 Cr7 Al19 5_556 5_556 109.72(5) ?
    Al24 Cr7 Al19 5_556 5_556 115.07(5) ?
    Al8 Cr7 Al19 5_556 5_556 170.68(5) ?
    Al14 Cr7 Al19 5_556 5_556 60.08(4) ?
    Al1 Cr8 Al2 7_556 . 179.12(6) ?
    Al1 Cr8 Al30 7_556 . 69.02(4) ?
    Al2 Cr8 Al30 . . 111.53(5) ?
    Al1 Cr8 Al27 7_556 7_556 68.76(4) ?
    Al2 Cr8 Al27 . 7_556 110.38(5) ?
    Al30 Cr8 Al27 . 7_556 122.36(5) ?
    Al1 Cr8 Al35 7_556 3_545 70.86(6) ?
    Al2 Cr8 Al35 . 3_545 108.68(5) ?
    Al30 Cr8 Al35 . 3_545 65.56(5) ?
    Al27 Cr8 Al35 7_556 3_545 64.67(5) ?
    Al1 Cr8 Al43 7_556 . 65.91(5) ?
    Al2 Cr8 Al43 . . 114.91(5) ?
    Al30 Cr8 Al43 . . 64.82(5) ?
    Al27 Cr8 Al43 7_556 . 125.72(5) ?
    Al35 Cr8 Al43 3_545 . 122.59(5) ?
    Al1 Cr8 Al42 7_556 . 65.60(5) ?
    Al2 Cr8 Al42 . . 114.27(5) ?
    Al30 Cr8 Al42 . . 125.85(5) ?
    Al27 Cr8 Al42 7_556 . 64.38(5) ?
    Al35 Cr8 Al42 3_545 . 121.57(5) ?
    Al43 Cr8 Al42 . . 70.69(5) ?
    Al1 Cr8 Al63 7_556 . 117.95(7) ?
    Al2 Cr8 Al63 . . 62.49(5) ?
    Al30 Cr8 Al63 . . 117.15(5) ?
    Al27 Cr8 Al63 7_556 . 116.57(5) ?
    Al35 Cr8 Al63 3_545 . 171.16(6) ?
    Al43 Cr8 Al63 . . 64.53(5) ?
    Al42 Cr8 Al63 . . 64.52(5) ?
    Al1 Cr8 Al8 7_556 . 120.26(4) ?
    Al2 Cr8 Al8 . . 60.58(4) ?
    Al30 Cr8 Al8 . . 61.19(5) ?
    Al27 Cr8 Al8 7_556 . 169.76(5) ?
    Al35 Cr8 Al8 3_545 . 112.24(5) ?
    Al43 Cr8 Al8 . . 64.44(5) ?
    Al42 Cr8 Al8 . . 122.60(5) ?
    Al63 Cr8 Al8 . . 64.87(5) ?
    Al1 Cr8 Al17 7_556 7_556 119.50(4) ?
    Al2 Cr8 Al17 . 7_556 59.88(4) ?
    Al30 Cr8 Al17 . 7_556 170.05(5) ?
    Al27 Cr8 Al17 7_556 7_556 60.65(5) ?
    Al35 Cr8 Al17 3_545 7_556 111.08(5) ?
    Al43 Cr8 Al17 . 7_556 122.31(5) ?
    Al42 Cr8 Al17 . 7_556 64.07(5) ?
    Al63 Cr8 Al17 . 7_556 64.72(5) ?
    Al8 Cr8 Al17 . 7_556 114.12(5) ?
    Al1 Cr8 Al26 7_556 3_545 121.74(6) ?
    Al2 Cr8 Al26 . 3_545 57.46(4) ?
    Al30 Cr8 Al26 . 3_545 113.10(5) ?
    Al27 Cr8 Al26 7_556 3_545 62.67(5) ?
    Al35 Cr8 Al26 3_545 3_545 60.70(5) ?
    Al43 Cr8 Al26 . 3_545 171.48(5) ?
    Al42 Cr8 Al26 . 3_545 115.09(5) ?
    Al63 Cr8 Al26 . 3_545 111.47(5) ?
    Al8 Cr8 Al26 . 3_545 107.14(5) ?
    Al17 Cr8 Al26 7_556 3_545 58.72(4) ?
    Al1 Cr8 Al24 7_556 . 122.05(6) ?
    Al2 Cr8 Al24 . . 58.00(4) ?
    Al30 Cr8 Al24 . . 63.31(5) ?
    Al27 Cr8 Al24 7_556 . 112.28(5) ?
    Al35 Cr8 Al24 3_545 . 60.79(5) ?
    Al43 Cr8 Al24 . . 116.30(5) ?
    Al42 Cr8 Al24 . . 170.82(5) ?
    Al63 Cr8 Al24 . . 112.11(5) ?
    Al8 Cr8 Al24 . . 59.55(4) ?
    Al17 Cr8 Al24 7_556 . 106.76(4) ?
    Al26 Cr8 Al24 3_545 . 57.28(4) ?
    Al12 Cr9 Al34 . 5_556 72.73(6) ?
    Al12 Cr9 Al20 . . 69.30(4) ?
    Al34 Cr9 Al20 5_556 . 67.52(5) ?
    Al12 Cr9 Al23 . 6_556 69.07(4) ?
    Al34 Cr9 Al23 5_556 6_556 66.88(5) ?
    Al20 Cr9 Al23 . 6_556 124.95(5) ?
    Al12 Cr9 Al5 . . 175.95(7) ?
    Al34 Cr9 Al5 5_556 . 111.24(5) ?
    Al20 Cr9 Al5 . . 112.63(5) ?
    Al23 Cr9 Al5 6_556 . 111.42(5) ?
    Al12 Cr9 Cr16 . . 175.95(7) ?
    Al34 Cr9 Cr16 5_556 . 111.24(5) ?
    Al20 Cr9 Cr16 . . 112.63(5) ?
    Al23 Cr9 Cr16 6_556 . 111.42(5) ?
    Al12 Cr9 Cr13 . . 116.44(6) ?
    Al34 Cr9 Cr13 5_556 . 170.80(5) ?
    Al20 Cr9 Cr13 . . 115.32(4) ?
    Al23 Cr9 Cr13 6_556 . 114.69(4) ?
    Al5 Cr9 Cr13 . . 59.58(4) ?
    Cr16 Cr9 Cr13 . . 59.58(4) ?
    Al12 Cr9 Al38 . . 65.56(5) ?
    Al34 Cr9 Al38 5_556 . 125.48(5) ?
    Al20 Cr9 Al38 . . 65.92(5) ?
    Al23 Cr9 Al38 6_556 . 123.13(5) ?
    Al5 Cr9 Al38 . . 111.65(5) ?
    Cr16 Cr9 Al38 . . 111.65(5) ?
    Cr13 Cr9 Al38 . . 62.03(4) ?
    Al12 Cr9 Al40 . . 65.45(5) ?
    Al34 Cr9 Al40 5_556 . 124.75(5) ?
    Al20 Cr9 Al40 . . 123.46(5) ?
    Al23 Cr9 Al40 6_556 . 65.47(5) ?
    Al5 Cr9 Al40 . . 110.89(5) ?
    Cr16 Cr9 Al40 . . 110.89(5) ?
    Cr13 Cr9 Al40 . . 61.88(4) ?
    Al38 Cr9 Al40 . . 65.58(5) ?
    Al12 Cr9 Al14 . . 119.87(4) ?
    Al34 Cr9 Al14 5_556 . 114.23(5) ?
    Al20 Cr9 Al14 . . 61.62(5) ?
    Al23 Cr9 Al14 6_556 . 171.06(5) ?
    Al5 Cr9 Al14 . . 59.69(4) ?
    Cr16 Cr9 Al14 . . 59.69(4) ?
    Cr13 Cr9 Al14 . . 62.71(4) ?
    Al38 Cr9 Al14 . . 64.12(4) ?
    Al40 Cr9 Al14 . . 117.26(5) ?
    Al12 Cr9 Al16 . . 118.87(4) ?
    Al34 Cr9 Al16 5_556 . 113.14(5) ?
    Al20 Cr9 Al16 . . 171.80(5) ?
    Al23 Cr9 Al16 6_556 . 60.78(5) ?
    Al5 Cr9 Al16 . . 59.26(4) ?
    Cr16 Cr9 Al16 . . 59.26(4) ?
    Cr13 Cr9 Al16 . . 62.71(4) ?
    Al38 Cr9 Al16 . . 117.04(5) ?
    Al40 Cr9 Al16 . . 63.44(4) ?
    Al14 Cr9 Al16 . . 112.03(5) ?
    Al12 Cr9 Al18 . . 124.93(6) ?
    Al34 Cr9 Al18 5_556 . 62.90(5) ?
    Al20 Cr9 Al18 . . 116.77(5) ?
    Al23 Cr9 Al18 6_556 . 64.66(5) ?
    Al5 Cr9 Al18 . . 57.83(4) ?
    Cr16 Cr9 Al18 . . 57.83(4) ?
    Cr13 Cr9 Al18 . . 109.02(4) ?
    Al38 Cr9 Al18 . . 169.48(5) ?
    Al40 Cr9 Al18 . . 116.32(5) ?
    Al14 Cr9 Al18 . . 107.48(5) ?
    Al16 Cr9 Al18 . . 58.85(4) ?
    Al3 Cr10 Al10 2 2 71.08(5) ?
    Al3 Cr10 Al15 2 2 115.27(5) ?
    Al10 Cr10 Al15 2 2 172.37(6) ?
    Al3 Cr10 Al46 2 . 69.35(5) ?
    Al10 Cr10 Al46 2 . 69.18(5) ?
    Al15 Cr10 Al46 2 . 116.43(5) ?
    Al3 Cr10 Cr17 2 . 172.78(6) ?
    Al10 Cr10 Cr17 2 . 113.87(5) ?
    Al46 Cr10 Cr17 . . 116.96(5) ?
    Al3 Cr10 Al11 2 . 172.78(6) ?
    Al10 Cr10 Al11 2 . 113.87(5) ?
    Al15 Cr10 Al11 2 . 59.40(5) ?
    Al46 Cr10 Al11 . . 116.96(5) ?
    Al3 Cr10 Cr14 2 2 115.59(4) ?
    Al10 Cr10 Cr14 2 2 114.62(4) ?
    Al15 Cr10 Cr14 2 2 59.38(4) ?
    Al46 Cr10 Cr14 . 2 174.29(5) ?
    Al11 Cr10 Cr14 . 2 57.92(4) ?
    Al3 Cr10 Al41 2 . 67.39(5) ?
    Al10 Cr10 Al41 2 . 66.89(5) ?
    Al15 Cr10 Al41 2 . 110.86(5) ?
    Al46 Cr10 Al41 . . 125.68(5) ?
    Cr17 Cr10 Al41 . . 109.10(5) ?
    Al11 Cr10 Al41 . . 109.10(5) ?
    Cr14 Cr10 Al41 2 . 59.95(4) ?
    Al3 Cr10 Al64 2 . 122.67(5) ?
    Al10 Cr10 Al64 2 . 118.41(5) ?
    Al15 Cr10 Al64 2 . 62.56(4) ?
    Al46 Cr10 Al64 . . 64.51(5) ?
    Cr17 Cr10 Al64 . . 60.45(5) ?
    Al11 Cr10 Al64 . . 60.45(5) ?
    Cr14 Cr10 Al64 2 . 109.81(4) ?
    Al41 Cr10 Al64 . . 169.24(5) ?
    Al3 Cr10 Al9 2 . 65.79(5) ?
    Al10 Cr10 Al9 2 . 126.25(5) ?
    Al15 Cr10 Al9 2 . 61.35(5) ?
    Al46 Cr10 Al9 . . 66.69(5) ?
    Cr17 Cr10 Al9 . . 112.60(5) ?
    Al11 Cr10 Al9 . . 112.60(5) ?
    Cr14 Cr10 Al9 2 . 112.09(4) ?
    Al41 Cr10 Al9 . . 119.63(5) ?
    Al64 Cr10 Al9 . . 65.91(5) ?
    Al3 Cr10 Al37 2 . 64.24(5) ?
    Al10 Cr10 Al37 2 . 122.76(5) ?
    Al15 Cr10 Al37 2 . 59.78(4) ?
    Al46 Cr10 Al37 . . 121.08(5) ?
    Cr17 Cr10 Al37 . . 108.62(5) ?
    Al11 Cr10 Al37 . . 108.62(5) ?
    Cr14 Cr10 Al37 2 . 61.10(4) ?
    Al41 Cr10 Al37 . . 64.09(4) ?
    Al64 Cr10 Al37 . . 115.21(5) ?
    Al9 Cr10 Al37 . . 62.41(5) ?
    Al3 Cr10 Al22 2 . 127.57(5) ?
    Al10 Cr10 Al22 2 . 65.28(5) ?
    Al15 Cr10 Al22 2 . 111.05(5) ?
    Al46 Cr10 Al22 . . 69.03(5) ?
    Cr17 Cr10 Al22 . . 59.53(5) ?
    Al11 Cr10 Al22 . . 59.53(5) ?
    Cr14 Cr10 Al22 2 . 108.22(4) ?
    Al41 Cr10 Al22 . . 116.57(5) ?
    Al64 Cr10 Al22 . . 61.67(4) ?
    Al9 Cr10 Al22 . . 121.64(5) ?
    Al37 Cr10 Al22 . . 168.07(5) ?
    Al6 Cr11 Al10 2 8 71.68(5) ?
    Al6 Cr11 Al13 2 2 115.00(5) ?
    Al10 Cr11 Al13 8 2 172.13(6) ?
    Al6 Cr11 Al47 2 . 69.65(5) ?
    Al10 Cr11 Al47 8 . 69.24(5) ?
    Al13 Cr11 Al47 2 . 116.36(5) ?
    Al6 Cr11 Cr17 2 . 172.76(6) ?
    Al10 Cr11 Cr17 8 . 113.24(5) ?
    Al47 Cr11 Cr17 . . 116.71(5) ?
    Al6 Cr11 Al11 2 . 172.76(6) ?
    Al10 Cr11 Al11 8 . 113.24(5) ?
    Al13 Cr11 Al11 2 . 59.70(5) ?
    Al47 Cr11 Al11 . . 116.71(5) ?
    Al6 Cr11 Cr12 2 . 115.72(4) ?
    Al10 Cr11 Cr12 8 . 114.42(4) ?
    Al13 Cr11 Cr12 2 . 59.51(4) ?
    Al47 Cr11 Cr12 . . 174.00(5) ?
    Cr17 Cr11 Cr12 . . 57.76(4) ?
    Al11 Cr11 Cr12 . . 57.76(4) ?
    Al6 Cr11 Al25 2 . 67.65(5) ?
    Al10 Cr11 Al25 8 . 67.02(5) ?
    Al13 Cr11 Al25 2 . 110.87(5) ?
    Al47 Cr11 Al25 . . 125.95(5) ?
    Cr17 Cr11 Al25 . . 108.79(5) ?
    Al11 Cr11 Al25 . . 108.79(5) ?
    Cr12 Cr11 Al25 . . 59.89(4) ?
    Al6 Cr11 Al65 2 2 122.68(5) ?
    Al10 Cr11 Al65 8 2 118.02(5) ?
    Al13 Cr11 Al65 2 2 62.70(5) ?
    Al47 Cr11 Al65 . 2 64.29(5) ?
    Al11 Cr11 Al65 . 2 60.51(5) ?
    Cr12 Cr11 Al65 . 2 109.78(4) ?
    Al25 Cr11 Al65 . 2 169.06(5) ?
    Al6 Cr11 Al44 2 2 65.49(5) ?
    Al10 Cr11 Al44 8 2 126.60(5) ?
    Al13 Cr11 Al44 2 2 61.22(5) ?
    Al47 Cr11 Al44 . 2 67.03(5) ?
    Al11 Cr11 Al44 . 2 112.92(5) ?
    Cr12 Cr11 Al44 . 2 112.09(4) ?
    Al25 Cr11 Al44 . 2 119.58(5) ?
    Al65 Cr11 Al44 2 2 66.30(5) ?
    Al6 Cr11 Al45 2 . 64.04(5) ?
    Al10 Cr11 Al45 8 . 123.00(5) ?
    Al13 Cr11 Al45 2 . 59.83(4) ?
    Al47 Cr11 Al45 . . 121.36(5) ?
    Cr17 Cr11 Al45 . . 108.81(5) ?
    Al11 Cr11 Al45 . . 108.81(5) ?
    Cr12 Cr11 Al45 . . 61.29(4) ?
    Al25 Cr11 Al45 . . 64.10(4) ?
    Al65 Cr11 Al45 2 . 115.52(5) ?
    Al44 Cr11 Al45 2 . 62.25(5) ?
    Al6 Cr11 Al21 2 . 127.74(5) ?
    Al10 Cr11 Al21 8 . 64.80(5) ?
    Al13 Cr11 Al21 2 . 111.19(5) ?
    Al47 Cr11 Al21 . . 68.91(5) ?
    Cr17 Cr11 Al21 . . 59.37(5) ?
    Al11 Cr11 Al21 . . 59.37(5) ?
    Cr12 Cr11 Al21 . . 107.88(4) ?
    Al25 Cr11 Al21 . . 116.21(5) ?
    Al65 Cr11 Al21 2 . 61.66(4) ?
    Al44 Cr11 Al21 2 . 122.10(5) ?
    Al45 Cr11 Al21 . . 168.05(5) ?
    Al52 Cr12 Al54 . . 70.26(5) ?
    Al52 Cr12 Al62 . . 69.99(5) ?
    Al54 Cr12 Al62 . . 71.54(5) ?
    Al52 Cr12 Cr17 . . 115.45(5) ?
    Al54 Cr12 Cr17 . . 114.67(5) ?
    Al62 Cr12 Cr17 . . 172.54(6) ?
    Al52 Cr12 Al11 . . 115.45(5) ?
    Al54 Cr12 Al11 . . 114.67(5) ?
    Al62 Cr12 Al11 . . 172.54(6) ?
    Al52 Cr12 Al13 . 2 115.28(5) ?
    Al54 Cr12 Al13 . 2 173.10(5) ?
    Al62 Cr12 Al13 . 2 113.76(5) ?
    Al11 Cr12 Al13 . 2 59.72(5) ?
    Al52 Cr12 Cr11 . . 172.71(5) ?
    Al54 Cr12 Cr11 . . 116.00(5) ?
    Al62 Cr12 Cr11 . . 114.90(5) ?
    Cr17 Cr12 Cr11 . . 59.17(4) ?
    Al11 Cr12 Cr11 . . 59.17(4) ?
    Al13 Cr12 Cr11 2 . 58.19(4) ?
    Al52 Cr12 Al25 . . 126.19(5) ?
    Al54 Cr12 Al25 . . 66.63(5) ?
    Al62 Cr12 Al25 . . 66.99(5) ?
    Cr17 Cr12 Al25 . . 110.93(5) ?
    Al11 Cr12 Al25 . . 110.93(5) ?
    Al13 Cr12 Al25 2 . 110.72(5) ?
    Cr11 Cr12 Al25 . . 61.03(4) ?
    Al52 Cr12 Al31 . . 66.49(5) ?
    Al54 Cr12 Al31 . . 127.11(5) ?
    Al62 Cr12 Al31 . . 66.18(5) ?
    Cr17 Cr12 Al31 . . 110.56(5) ?
    Al11 Cr12 Al31 . . 110.56(5) ?
    Al13 Cr12 Al31 2 . 59.78(4) ?
    Cr11 Cr12 Al31 . . 109.86(4) ?
    Al25 Cr12 Al31 . . 119.63(5) ?
    Al52 Cr12 Al64 . . 66.44(5) ?
    Al54 Cr12 Al64 . . 66.44(5) ?
    Al62 Cr12 Al64 . . 126.97(5) ?
    Cr17 Cr12 Al64 . . 60.46(5) ?
    Al11 Cr12 Al64 . . 60.46(5) ?
    Al13 Cr12 Al64 2 . 111.29(5) ?
    Cr11 Cr12 Al64 . . 111.84(4) ?
    Al25 Cr12 Al64 . . 119.63(5) ?
    Al31 Cr12 Al64 . . 118.41(5) ?
    Al52 Cr12 Al45 . . 119.75(5) ?
    Al54 Cr12 Al45 . . 122.41(5) ?
    Al62 Cr12 Al45 . . 62.89(5) ?
    Cr17 Cr12 Al45 . . 109.66(5) ?
    Al11 Cr12 Al45 . . 109.66(5) ?
    Al13 Cr12 Al45 2 . 59.31(4) ?
    Cr11 Cr12 Al45 . . 60.93(4) ?
    Al25 Cr12 Al45 . . 64.36(5) ?
    Al31 Cr12 Al45 . . 61.49(5) ?
    Al64 Cr12 Al45 . . 169.91(5) ?
    Al52 Cr12 Al22 . . 119.51(5) ?
    Al54 Cr12 Al22 . . 62.67(5) ?
    Al62 Cr12 Al22 . . 122.74(5) ?
    Cr17 Cr12 Al22 . . 59.99(5) ?
    Al11 Cr12 Al22 . . 59.99(5) ?
    Al13 Cr12 Al22 2 . 110.45(5) ?
    Cr11 Cr12 Al22 . . 63.18(4) ?
    Al25 Cr12 Al22 . . 64.50(5) ?
    Al31 Cr12 Al22 . . 169.97(5) ?
    Al64 Cr12 Al22 . . 61.30(4) ?
    Al45 Cr12 Al22 . . 116.83(5) ?
    Al48 Cr13 Al53 . . 72.78(5) ?
    Al48 Cr13 Al61 . . 68.37(5) ?
    Al53 Cr13 Al61 . . 69.29(5) ?
    Al48 Cr13 Al62 . 7_556 68.35(5) ?
    Al53 Cr13 Al62 . 7_556 69.23(5) ?
    Al61 Cr13 Al62 . 7_556 126.61(5) ?
    Al48 Cr13 Cr16 . . 113.26(5) ?
    Al53 Cr13 Cr16 . . 173.94(6) ?
    Al61 Cr13 Cr16 . . 112.76(5) ?
    Al62 Cr13 Cr16 7_556 . 112.07(5) ?
    Al48 Cr13 Al5 . . 113.26(5) ?
    Al53 Cr13 Al5 . . 173.94(6) ?
    Al61 Cr13 Al5 . . 112.76(5) ?
    Al62 Cr13 Al5 7_556 . 112.07(5) ?
    Al48 Cr13 Cr9 . . 172.85(5) ?
    Al53 Cr13 Cr9 . . 114.37(5) ?
    Al61 Cr13 Cr9 . . 113.43(4) ?
    Al62 Cr13 Cr9 7_556 . 113.46(4) ?
    Cr16 Cr13 Cr9 . . 59.59(4) ?
    Al5 Cr13 Cr9 . . 59.59(4) ?
    Al48 Cr13 Al40 . . 124.42(5) ?
    Al53 Cr13 Al40 . . 64.62(5) ?
    Al61 Cr13 Al40 . . 122.06(5) ?
    Al62 Cr13 Al40 7_556 . 64.30(5) ?
    Cr16 Cr13 Al40 . . 110.27(5) ?
    Al5 Cr13 Al40 . . 110.27(5) ?
    Cr9 Cr13 Al40 . . 61.11(4) ?
    Al48 Cr13 Al38 . . 124.60(5) ?
    Al53 Cr13 Al38 . . 64.52(5) ?
    Al61 Cr13 Al38 . . 64.63(5) ?
    Al62 Cr13 Al38 7_556 . 121.72(5) ?
    Cr16 Cr13 Al38 . . 110.78(5) ?
    Al5 Cr13 Al38 . . 110.78(5) ?
    Cr9 Cr13 Al38 . . 60.96(4) ?
    Al40 Cr13 Al38 . . 64.94(5) ?
    Al48 Cr13 Al14 . . 115.12(5) ?
    Al53 Cr13 Al14 . . 119.02(5) ?
    Al61 Cr13 Al14 . . 61.12(5) ?
    Al62 Cr13 Al14 7_556 . 171.45(5) ?
    Cr16 Cr13 Al14 . . 59.48(4) ?
    Al5 Cr13 Al14 . . 59.48(4) ?
    Cr9 Cr13 Al14 . . 62.09(4) ?
    Al40 Cr13 Al14 . . 116.05(5) ?
    Al38 Cr13 Al14 . . 63.56(4) ?
    Al48 Cr13 Al29 . . 63.58(5) ?
    Al53 Cr13 Al29 . . 124.70(5) ?
    Al61 Cr13 Al29 . . 64.24(5) ?
    Al62 Cr13 Al29 7_556 . 118.87(5) ?
    Cr16 Cr13 Al29 . . 60.33(5) ?
    Al5 Cr13 Al29 . . 60.33(5) ?
    Cr9 Cr13 Al29 . . 110.49(4) ?
    Al40 Cr13 Al29 . . 170.53(5) ?
    Al38 Cr13 Al29 . . 115.99(5) ?
    Al14 Cr13 Al29 . . 59.34(4) ?
    Al48 Cr13 Al28 . . 63.67(5) ?
    Al53 Cr13 Al28 . . 124.53(5) ?
    Al61 Cr13 Al28 . . 119.15(5) ?
    Al62 Cr13 Al28 7_556 . 63.95(5) ?
    Cr16 Cr13 Al28 . . 60.02(4) ?
    Al5 Cr13 Al28 . . 60.02(4) ?
    Cr9 Cr13 Al28 . . 110.43(4) ?
    Al40 Cr13 Al28 . . 115.27(5) ?
    Al38 Cr13 Al28 . . 170.64(5) ?
    Al14 Cr13 Al28 . . 109.90(5) ?
    Al29 Cr13 Al28 . . 62.12(4) ?
    Al49 Cr14 Al57 . 7_556 70.57(5) ?
    Al49 Cr14 Al61 . . 69.98(5) ?
    Al57 Cr14 Al61 7_556 . 71.63(5) ?
    Al49 Cr14 Al11 . 2 115.29(6) ?
    Al57 Cr14 Al11 7_556 2 114.72(5) ?
    Al61 Cr14 Al11 . 2 172.52(6) ?
    Al49 Cr14 Cr19 . . 114.87(5) ?
    Al57 Cr14 Cr19 7_556 . 173.02(5) ?
    Al61 Cr14 Cr19 . . 113.92(5) ?
    Al49 Cr14 Al15 . . 114.87(5) ?
    Al57 Cr14 Al15 7_556 . 173.02(5) ?
    Al61 Cr14 Al15 . . 113.92(5) ?
    Al11 Cr14 Al15 2 . 59.45(5) ?
    Al49 Cr14 Cr10 . 2 172.46(5) ?
    Al57 Cr14 Cr10 7_556 2 115.90(5) ?
    Al61 Cr14 Cr10 . 2 115.08(5) ?
    Al11 Cr14 Cr10 2 2 59.13(4) ?
    Al15 Cr14 Cr10 . 2 58.37(4) ?
    Al49 Cr14 Al41 . 2 126.39(5) ?
    Al57 Cr14 Al41 7_556 2 66.60(5) ?
    Al61 Cr14 Al41 . 2 67.07(5) ?
    Al11 Cr14 Al41 2 2 111.06(5) ?
    Al15 Cr14 Al41 . 2 110.97(5) ?
    Cr10 Cr14 Al41 2 2 61.08(4) ?
    Al49 Cr14 Al33 . . 66.06(5) ?
    Al57 Cr14 Al33 7_556 . 127.13(5) ?
    Al61 Cr14 Al33 . . 66.24(5) ?
    Al11 Cr14 Al33 2 . 110.32(5) ?
    Cr19 Cr14 Al33 . . 59.85(4) ?
    Al15 Cr14 Al33 . . 59.85(4) ?
    Cr10 Cr14 Al33 2 . 110.14(4) ?
    Al41 Cr14 Al33 2 . 119.90(5) ?
    Al49 Cr14 Al37 . 2 119.79(5) ?
    Al57 Cr14 Al37 7_556 2 122.58(5) ?
    Al61 Cr14 Al37 . 2 63.11(5) ?
    Al11 Cr14 Al37 2 2 109.43(5) ?
    Al15 Cr14 Al37 . 2 59.40(4) ?
    Cr10 Cr14 Al37 2 2 60.88(4) ?
    Al41 Cr14 Al37 2 2 64.41(5) ?
    Al33 Cr14 Al37 . 2 61.82(4) ?
    Al49 Cr14 Al65 . . 66.57(5) ?
    Al57 Cr14 Al65 7_556 . 66.65(5) ?
    Al61 Cr14 Al65 . . 127.13(5) ?
    Al11 Cr14 Al65 2 . 60.29(5) ?
    Cr19 Cr14 Al65 . . 110.80(5) ?
    Al15 Cr14 Al65 . . 110.80(5) ?
    Cr10 Cr14 Al65 2 . 111.62(4) ?
    Al41 Cr14 Al65 2 . 119.79(5) ?
    Al33 Cr14 Al65 . . 118.02(5) ?
    Al37 Cr14 Al65 2 . 169.50(5) ?
    Al49 Cr14 Al21 . 2 119.88(5) ?
    Al57 Cr14 Al21 7_556 2 62.77(5) ?
    Al61 Cr14 Al21 . 2 122.88(5) ?
    Al11 Cr14 Al21 2 2 60.04(5) ?
    Al15 Cr14 Al21 . 2 110.25(5) ?
    Cr10 Cr14 Al21 2 2 62.89(4) ?
    Al41 Cr14 Al21 2 2 64.45(5) ?
    Al33 Cr14 Al21 . 2 169.81(5) ?
    Al37 Cr14 Al21 2 2 116.59(5) ?
    Al65 Cr14 Al21 . 2 61.48(4) ?
    Cr8 Al1 Cr8 8_456 7_556 177.52(11) ?
    Cr8 Al1 Al42 8_456 7_556 121.65(7) ?
    Cr8 Al1 Al42 7_556 7_556 60.25(4) ?
    Cr8 Al1 Al42 8_456 8_456 60.25(4) ?
    Cr8 Al1 Al42 7_556 8_456 121.65(6) ?
    Al42 Al1 Al42 7_556 8_456 97.63(9) ?
    Cr8 Al1 Al43 8_456 8_456 59.94(4) ?
    Cr8 Al1 Al43 7_556 8_456 121.97(6) ?
    Al42 Al1 Al43 7_556 8_456 61.72(5) ?
    Al42 Al1 Al43 8_456 8_456 66.73(6) ?
    Cr8 Al1 Al43 8_456 7_556 121.97(6) ?
    Cr8 Al1 Al43 7_556 7_556 59.94(4) ?
    Al42 Al1 Al43 7_556 7_556 66.73(6) ?
    Al42 Al1 Al43 8_456 7_556 61.72(5) ?
    Al43 Al1 Al43 8_456 7_556 97.43(9) ?
    Cr8 Al1 Al27 8_456 2_556 57.35(3) ?
    Cr8 Al1 Al27 7_556 2_556 121.77(4) ?
    Al42 Al1 Al27 7_556 2_556 155.18(8) ?
    Al42 Al1 Al27 8_456 2_556 59.26(4) ?
    Al43 Al1 Al27 8_456 2_556 110.88(5) ?
    Al43 Al1 Al27 7_556 2_556 92.34(4) ?
    Cr8 Al1 Al27 8_456 . 121.77(4) ?
    Cr8 Al1 Al27 7_556 . 57.35(3) ?
    Al42 Al1 Al27 7_556 . 59.26(4) ?
    Al42 Al1 Al27 8_456 . 155.18(8) ?
    Al43 Al1 Al27 8_456 . 92.34(4) ?
    Al43 Al1 Al27 7_556 . 110.88(5) ?
    Al27 Al1 Al27 2_556 . 144.96(10) ?
    Cr8 Al1 Al30 8_456 7_556 122.15(4) ?
    Cr8 Al1 Al30 7_556 7_556 56.97(3) ?
    Al42 Al1 Al30 7_556 7_556 110.94(5) ?
    Al42 Al1 Al30 8_456 7_556 92.11(4) ?
    Al43 Al1 Al30 8_456 7_556 154.94(8) ?
    Al43 Al1 Al30 7_556 7_556 59.28(4) ?
    Al27 Al1 Al30 2_556 7_556 64.82(4) ?
    Al27 Al1 Al30 . 7_556 104.19(5) ?
    Cr8 Al1 Al30 8_456 8_456 56.97(3) ?
    Cr8 Al1 Al30 7_556 8_456 122.15(4) ?
    Al42 Al1 Al30 7_556 8_456 92.11(4) ?
    Al42 Al1 Al30 8_456 8_456 110.94(5) ?
    Al43 Al1 Al30 8_456 8_456 59.28(4) ?
    Al43 Al1 Al30 7_556 8_456 154.94(8) ?
    Al27 Al1 Al30 2_556 8_456 104.19(5) ?
    Al27 Al1 Al30 . 8_456 64.82(4) ?
    Al30 Al1 Al30 7_556 8_456 145.16(10) ?
    Cr8 Al1 Al35 8_456 6_566 56.34(4) ?
    Cr8 Al1 Al35 7_556 6_566 121.18(8) ?
    Al42 Al1 Al35 7_556 6_566 146.42(5) ?
    Al42 Al1 Al35 8_456 6_566 106.18(4) ?
    Al43 Al1 Al35 8_456 6_566 106.51(4) ?
    Al43 Al1 Al35 7_556 6_566 146.07(5) ?
    Al27 Al1 Al35 2_556 6_566 56.98(5) ?
    Al27 Al1 Al35 . 6_566 92.11(6) ?
    Al30 Al1 Al35 7_556 6_566 91.78(6) ?
    Al30 Al1 Al35 8_456 6_566 57.55(5) ?
    Cr8 Al1 Al35 8_456 5_566 121.18(8) ?
    Cr8 Al1 Al35 7_556 5_566 56.34(4) ?
    Al42 Al1 Al35 7_556 5_566 106.18(4) ?
    Al42 Al1 Al35 8_456 5_566 146.42(5) ?
    Al43 Al1 Al35 8_456 5_566 146.07(5) ?
    Al43 Al1 Al35 7_556 5_566 106.51(4) ?
    Al27 Al1 Al35 2_556 5_566 92.10(6) ?
    Al27 Al1 Al35 . 5_566 56.98(5) ?
    Al30 Al1 Al35 7_556 5_566 57.55(5) ?
    Al30 Al1 Al35 8_456 5_566 91.78(6) ?
    Al35 Al1 Al35 6_566 5_566 64.84(7) ?
    Cr8 Al2 Cr7 . 5_556 119.49(6) ?
    Cr8 Al2 Cr5 . . 121.40(6) ?
    Cr7 Al2 Cr5 5_556 . 60.33(4) ?
    Cr8 Al2 Cr6 . 7_556 120.06(6) ?
    Cr7 Al2 Cr6 5_556 7_556 111.17(5) ?
    Cr5 Al2 Cr6 . 7_556 61.11(4) ?
    Cr8 Al2 Al5 . . 179.68(8) ?
    Cr7 Al2 Al5 5_556 . 60.28(5) ?
    Cr5 Al2 Al5 . . 58.74(5) ?
    Cr6 Al2 Al5 7_556 . 60.26(5) ?
    Cr8 Al2 Cr16 . . 179.68(8) ?
    Cr7 Al2 Cr16 5_556 . 60.28(5) ?
    Cr5 Al2 Cr16 . . 58.74(5) ?
    Cr6 Al2 Cr16 7_556 . 60.26(5) ?
    Cr8 Al2 Al26 . 3_545 68.23(5) ?
    Cr7 Al2 Al26 5_556 3_545 114.25(6) ?
    Cr5 Al2 Al26 . 3_545 62.93(5) ?
    Cr6 Al2 Al26 7_556 3_545 63.07(5) ?
    Al5 Al2 Al26 . 3_545 112.05(7) ?
    Cr8 Al2 Al24 . . 68.11(5) ?
    Cr7 Al2 Al24 5_556 . 62.69(5) ?
    Cr5 Al2 Al24 . . 62.43(5) ?
    Cr6 Al2 Al24 7_556 . 114.46(6) ?
    Al5 Al2 Al24 . . 111.84(7) ?
    Cr16 Al2 Al24 . . 111.84(7) ?
    Al26 Al2 Al24 3_545 . 63.51(5) ?
    Cr8 Al2 Al63 . . 60.69(5) ?
    Cr7 Al2 Al63 5_556 . 118.68(6) ?
    Cr5 Al2 Al63 . . 177.88(7) ?
    Cr6 Al2 Al63 7_556 . 118.48(6) ?
    Al5 Al2 Al63 . . 119.17(7) ?
    Cr16 Al2 Al63 . . 119.17(7) ?
    Al26 Al2 Al63 3_545 . 118.94(7) ?
    Al24 Al2 Al63 . . 119.06(7) ?
    Cr8 Al2 Al17 . 7_556 65.98(5) ?
    Cr7 Al2 Al17 5_556 7_556 173.66(7) ?
    Cr5 Al2 Al17 . 7_556 114.56(6) ?
    Cr6 Al2 Al17 7_556 7_556 62.49(5) ?
    Al5 Al2 Al17 . 7_556 114.26(7) ?
    Al26 Al2 Al17 3_545 7_556 63.84(5) ?
    Al24 Al2 Al17 . 7_556 119.26(7) ?
    Al63 Al2 Al17 . 7_556 66.29(5) ?
    Cr8 Al2 Al8 . . 65.01(5) ?
    Cr7 Al2 Al8 5_556 . 63.10(5) ?
    Cr5 Al2 Al8 . . 114.41(6) ?
    Cr6 Al2 Al8 7_556 . 174.26(7) ?
    Al5 Al2 Al8 . . 114.68(7) ?
    Cr16 Al2 Al8 . . 114.68(7) ?
    Al26 Al2 Al8 3_545 . 118.96(7) ?
    Al24 Al2 Al8 . . 64.02(5) ?
    Al63 Al2 Al8 . . 65.85(5) ?
    Al17 Al2 Al8 7_556 . 123.23(7) ?
    Cr8 Al2 Al28 . . 120.19(6) ?
    Cr7 Al2 Al28 5_556 . 111.69(6) ?
    Cr5 Al2 Al28 . . 109.39(6) ?
    Cr6 Al2 Al28 7_556 . 60.40(4) ?
    Al5 Al2 Al28 . . 59.87(5) ?
    Cr16 Al2 Al28 . . 59.87(5) ?
    Al26 Al2 Al28 3_545 . 116.18(6) ?
    Al24 Al2 Al28 . . 171.42(7) ?
    Al63 Al2 Al28 . . 69.04(5) ?
    Al17 Al2 Al28 7_556 . 65.59(5) ?
    Al8 Al2 Al28 . . 120.33(7) ?
    Cr10 Al3 Cr5 2 5_556 168.96(7) ?
    Cr10 Al3 Al18 2 5_556 125.02(7) ?
    Cr5 Al3 Al18 5_556 5_556 62.96(5) ?
    Cr10 Al3 Al19 2 5_556 126.85(6) ?
    Cr5 Al3 Al19 5_556 5_556 62.76(5) ?
    Al18 Al3 Al19 5_556 5_556 60.95(5) ?
    Cr10 Al3 Al37 2 2 62.80(5) ?
    Cr5 Al3 Al37 5_556 2 126.79(7) ?
    Al18 Al3 Al37 5_556 2 93.74(6) ?
    Al19 Al3 Al37 5_556 2 64.13(5) ?
    Cr10 Al3 Al9 2 2 61.72(5) ?
    Cr5 Al3 Al9 5_556 2 126.25(7) ?
    Al18 Al3 Al9 5_556 2 63.45(5) ?
    Al19 Al3 Al9 5_556 2 94.45(6) ?
    Al37 Al3 Al9 2 2 60.77(5) ?
    Cr10 Al3 Al46 2 2 56.97(4) ?
    Cr5 Al3 Al46 5_556 2 117.93(6) ?
    Al18 Al3 Al46 5_556 2 93.38(6) ?
    Al19 Al3 Al46 5_556 2 151.89(7) ?
    Al37 Al3 Al46 2 2 110.07(6) ?
    Al9 Al3 Al46 2 2 61.62(5) ?
    Cr10 Al3 Al10 2 . 54.62(4) ?
    Cr5 Al3 Al10 5_556 . 114.44(6) ?
    Al18 Al3 Al10 5_556 . 149.55(7) ?
    Al19 Al3 Al10 5_556 . 147.85(7) ?
    Al37 Al3 Al10 2 . 108.42(6) ?
    Al9 Al3 Al10 2 . 109.18(6) ?
    Al46 Al3 Al10 2 . 59.89(5) ?
    Cr10 Al3 Al41 2 2 60.58(5) ?
    Cr5 Al3 Al41 5_556 2 117.09(6) ?
    Al18 Al3 Al41 5_556 2 150.31(7) ?
    Al19 Al3 Al41 5_556 2 91.80(6) ?
    Al37 Al3 Al41 2 2 61.58(5) ?
    Al9 Al3 Al41 2 2 111.19(6) ?
    Al46 Al3 Al41 2 2 109.88(6) ?
    Al10 Al3 Al41 . 2 59.85(5) ?
    Cr10 Al3 Al6 2 7_456 114.81(6) ?
    Cr5 Al3 Al6 5_556 7_456 54.21(4) ?
    Al18 Al3 Al6 5_556 7_456 109.05(6) ?
    Al19 Al3 Al6 5_556 7_456 109.05(6) ?
    Al37 Al3 Al6 2 7_456 149.42(7) ?
    Al9 Al3 Al6 2 7_456 148.00(7) ?
    Al46 Al3 Al6 2 7_456 89.21(6) ?
    Al10 Al3 Al6 . 7_456 60.24(5) ?
    Al41 Al3 Al6 2 7_456 90.01(6) ?
    Cr10 Al3 Al39 2 7_456 116.63(6) ?
    Cr5 Al3 Al39 5_556 7_456 58.58(4) ?
    Al18 Al3 Al39 5_556 7_456 61.24(5) ?
    Al19 Al3 Al39 5_556 7_456 110.42(6) ?
    Al37 Al3 Al39 2 7_456 150.20(7) ?
    Al9 Al3 Al39 2 7_456 91.86(6) ?
    Al46 Al3 Al39 2 7_456 59.78(5) ?
    Al10 Al3 Al39 . 7_456 90.80(6) ?
    Al41 Al3 Al39 2 7_456 146.87(7) ?
    Al6 Al3 Al39 7_456 7_456 60.12(5) ?
    Cr10 Al3 Al32 2 . 119.35(6) ?
    Cr5 Al3 Al32 5_556 . 58.26(4) ?
    Al18 Al3 Al32 5_556 . 110.35(6) ?
    Al19 Al3 Al32 5_556 . 61.11(5) ?
    Al37 Al3 Al32 2 . 93.22(6) ?
    Al9 Al3 Al32 2 . 151.34(7) ?
    Al46 Al3 Al32 2 . 145.70(7) ?
    Al10 Al3 Al32 . . 89.50(6) ?
    Al41 Al3 Al32 2 . 59.08(5) ?
    Al6 Al3 Al32 7_456 . 60.27(5) ?
    Al39 Al3 Al32 7_456 . 109.93(6) ?
    Al49 Al4 Al52 . . 55.48(5) ?
    Al49 Al4 Al4 . 2 152.09(8) ?
    Al52 Al4 Al4 . 2 152.44(8) ?
    Al49 Al4 Al15 . 2 114.87(6) ?
    Al52 Al4 Al15 . 2 114.15(6) ?
    Al4 Al4 Al15 2 2 61.91(4) ?
    Al49 Al4 Al13 . . 114.35(6) ?
    Al52 Al4 Al13 . . 115.20(6) ?
    Al4 Al4 Al13 2 . 61.88(4) ?
    Al15 Al4 Al13 2 . 123.79(6) ?
    Al49 Al4 Al33 . . 59.35(5) ?
    Al52 Al4 Al33 . . 88.55(5) ?
    Al4 Al4 Al33 2 . 107.38(4) ?
    Al15 Al4 Al33 2 . 56.13(4) ?
    Al13 Al4 Al33 . . 147.03(6) ?
    Al49 Al4 Al31 . . 88.89(5) ?
    Al52 Al4 Al31 . . 59.76(5) ?
    Al4 Al4 Al31 2 . 107.40(4) ?
    Al15 Al4 Al31 2 . 147.13(6) ?
    Al13 Al4 Al31 . . 56.06(4) ?
    Al33 Al4 Al31 . . 145.22(6) ?
    Al49 Al4 Al15 . . 95.29(6) ?
    Al52 Al4 Al15 . . 142.23(6) ?
    Al4 Al4 Al15 2 . 59.87(4) ?
    Al15 Al4 Al15 2 . 52.54(6) ?
    Al13 Al4 Al15 . . 97.80(5) ?
    Al33 Al4 Al15 . . 54.09(4) ?
    Al31 Al4 Al15 . . 152.33(6) ?
    Al49 Al4 Al13 . 2 142.53(6) ?
    Al52 Al4 Al13 . 2 95.62(5) ?
    Al4 Al4 Al13 2 2 59.97(4) ?
    Al15 Al4 Al13 2 2 97.89(5) ?
    Al13 Al4 Al13 . 2 52.47(5) ?
    Al33 Al4 Al13 . 2 152.52(6) ?
    Al31 Al4 Al13 . 2 54.05(4) ?
    Al15 Al4 Al13 . 2 119.84(6) ?
    Al49 Al4 Al11 . . 141.27(6) ?
    Al52 Al4 Al11 . . 94.07(6) ?
    Al4 Al4 Al11 2 . 61.35(5) ?
    Al15 Al4 Al11 2 . 51.82(4) ?
    Al13 Al4 Al11 . . 99.54(6) ?
    Al33 Al4 Al11 . . 101.25(6) ?
    Al31 Al4 Al11 . . 95.38(6) ?
    Al15 Al4 Al11 . . 98.22(5) ?
    Al13 Al4 Al11 2 . 51.43(4) ?
    Al49 Al4 Al11 . 2 94.02(6) ?
    Al52 Al4 Al11 . 2 141.38(6) ?
    Al4 Al4 Al11 2 2 61.17(5) ?
    Al15 Al4 Al11 2 2 99.42(6) ?
    Al13 Al4 Al11 . 2 51.87(5) ?
    Al33 Al4 Al11 . 2 95.23(6) ?
    Al31 Al4 Al11 . 2 101.25(6) ?
    Al15 Al4 Al11 . 2 51.23(4) ?
    Al13 Al4 Al11 2 2 98.20(5) ?
    Al11 Al4 Al11 . 2 122.51(5) ?
    Al49 Cr15 Al52 . . 55.48(5) ?
    Al49 Cr15 Cr18 . . 114.35(6) ?
    Al52 Cr15 Cr18 . . 115.20(6) ?
    Al49 Cr15 Al33 . . 59.35(5) ?
    Al52 Cr15 Al33 . . 88.55(5) ?
    Cr18 Cr15 Al33 . . 147.03(6) ?
    Al49 Cr15 Al31 . . 88.89(5) ?
    Al52 Cr15 Al31 . . 59.76(5) ?
    Cr18 Cr15 Al31 . . 56.06(4) ?
    Al33 Cr15 Al31 . . 145.22(6) ?
    Al49 Cr15 Cr19 . . 95.29(6) ?
    Al52 Cr15 Cr19 . . 142.23(6) ?
    Cr18 Cr15 Cr19 . . 97.80(5) ?
    Al33 Cr15 Cr19 . . 54.09(4) ?
    Al31 Cr15 Cr19 . . 152.33(6) ?
    Al49 Cr15 Cr17 . . 141.27(6) ?
    Al52 Cr15 Cr17 . . 94.07(6) ?
    Cr18 Cr15 Cr17 . . 99.54(6) ?
    Al33 Cr15 Cr17 . . 101.25(6) ?
    Al31 Cr15 Cr17 . . 95.38(6) ?
    Cr19 Cr15 Cr17 . . 98.22(5) ?
    Cr5 Al5 Cr13 . . 178.05(7) ?
    Cr5 Al5 Cr9 . . 121.05(6) ?
    Cr13 Al5 Cr9 . . 60.84(4) ?
    Cr5 Al5 Al2 . . 60.45(5) ?
    Cr13 Al5 Al2 . . 117.66(6) ?
    Cr9 Al5 Al2 . . 178.42(7) ?
    Cr5 Al5 Cr7 . 5_556 60.67(4) ?
    Cr13 Al5 Cr7 . 5_556 118.23(6) ?
    Cr9 Al5 Cr7 . 5_556 120.41(6) ?
    Al2 Al5 Cr7 . 5_556 59.61(4) ?
    Cr5 Al5 Cr6 . 7_556 61.54(4) ?
    Cr13 Al5 Cr6 . 7_556 118.21(6) ?
    Cr9 Al5 Cr6 . 7_556 121.08(6) ?
    Al2 Al5 Cr6 . 7_556 59.83(5) ?
    Cr7 Al5 Cr6 5_556 7_556 110.25(5) ?
    Cr5 Al5 Al18 . . 64.01(5) ?
    Cr13 Al5 Al18 . . 117.79(6) ?
    Cr9 Al5 Al18 . . 67.06(5) ?
    Al2 Al5 Al18 . . 114.45(7) ?
    Cr7 Al5 Al18 5_556 . 116.13(6) ?
    Cr6 Al5 Al18 7_556 . 64.87(5) ?
    Cr5 Al5 Al14 . . 115.23(6) ?
    Cr13 Al5 Al14 . . 64.84(5) ?
    Cr9 Al5 Al14 . . 64.43(5) ?
    Al2 Al5 Al14 . . 114.69(7) ?
    Cr7 Al5 Al14 5_556 . 64.42(5) ?
    Cr6 Al5 Al14 7_556 . 174.36(7) ?
    Al18 Al5 Al14 . . 118.60(7) ?
    Cr5 Al5 Al16 . . 115.64(6) ?
    Cr13 Al5 Al16 . . 65.31(5) ?
    Cr9 Al5 Al16 . . 65.26(5) ?
    Al2 Al5 Al16 . . 114.78(7) ?
    Cr7 Al5 Al16 5_556 . 174.10(7) ?
    Cr6 Al5 Al16 7_556 . 64.05(5) ?
    Al18 Al5 Al16 . . 63.58(5) ?
    Al14 Al5 Al16 . . 121.21(7) ?
    Cr5 Al5 Al19 . . 63.53(5) ?
    Cr13 Al5 Al19 . . 117.72(6) ?
    Cr9 Al5 Al19 . . 66.74(5) ?
    Al2 Al5 Al19 . . 114.22(7) ?
    Cr7 Al5 Al19 5_556 . 64.65(5) ?
    Cr6 Al5 Al19 7_556 . 116.33(6) ?
    Al18 Al5 Al19 . . 63.91(5) ?
    Al14 Al5 Al19 . . 63.78(5) ?
    Al16 Al5 Al19 . . 118.63(7) ?
    Cr5 Al5 Al28 . . 113.93(6) ?
    Cr13 Al5 Al28 . . 64.82(5) ?
    Cr9 Al5 Al28 . . 115.44(6) ?
    Al2 Al5 Al28 . . 63.63(5) ?
    Cr7 Al5 Al28 5_556 . 114.30(6) ?
    Cr6 Al5 Al28 7_556 . 61.59(5) ?
    Al18 Al5 Al28 . . 115.38(6) ?
    Al14 Al5 Al28 . . 118.12(7) ?
    Al16 Al5 Al28 . . 62.19(5) ?
    Al19 Al5 Al28 . . 177.46(7) ?
    Cr5 Al5 Al29 . . 113.73(6) ?
    Cr13 Al5 Al29 . . 64.47(5) ?
    Cr9 Al5 Al29 . . 114.94(6) ?
    Al2 Al5 Al29 . . 63.57(5) ?
    Cr7 Al5 Al29 5_556 . 62.09(4) ?
    Cr6 Al5 Al29 7_556 . 114.09(6) ?
    Al18 Al5 Al29 . . 177.73(7) ?
    Al14 Al5 Al29 . . 62.27(5) ?
    Al16 Al5 Al29 . . 118.02(7) ?
    Al19 Al5 Al29 . . 115.58(6) ?
    Al28 Al5 Al29 . . 65.02(5) ?
    Cr5 Cr16 Cr13 . . 178.05(7) ?
    Cr5 Cr16 Cr9 . . 121.05(6) ?
    Cr13 Cr16 Cr9 . . 60.84(4) ?
    Cr5 Cr16 Al2 . . 60.45(5) ?
    Cr13 Cr16 Al2 . . 117.66(6) ?
    Cr9 Cr16 Al2 . . 178.42(7) ?
    Cr5 Cr16 Cr7 . 5_556 60.67(4) ?
    Cr13 Cr16 Cr7 . 5_556 118.23(6) ?
    Cr9 Cr16 Cr7 . 5_556 120.41(6) ?
    Al2 Cr16 Cr7 . 5_556 59.61(4) ?
    Cr5 Cr16 Cr6 . 7_556 61.54(4) ?
    Cr13 Cr16 Cr6 . 7_556 118.21(6) ?
    Cr9 Cr16 Cr6 . 7_556 121.08(6) ?
    Al2 Cr16 Cr6 . 7_556 59.83(5) ?
    Cr7 Cr16 Cr6 5_556 7_556 110.25(5) ?
    Cr5 Cr16 Al18 . . 64.01(5) ?
    Cr13 Cr16 Al18 . . 117.79(6) ?
    Cr9 Cr16 Al18 . . 67.06(5) ?
    Al2 Cr16 Al18 . . 114.45(7) ?
    Cr7 Cr16 Al18 5_556 . 116.13(6) ?
    Cr6 Cr16 Al18 7_556 . 64.87(5) ?
    Cr5 Cr16 Al14 . . 115.23(6) ?
    Cr13 Cr16 Al14 . . 64.84(5) ?
    Cr9 Cr16 Al14 . . 64.43(5) ?
    Al2 Cr16 Al14 . . 114.69(7) ?
    Cr7 Cr16 Al14 5_556 . 64.42(5) ?
    Cr6 Cr16 Al14 7_556 . 174.36(7) ?
    Al18 Cr16 Al14 . . 118.60(7) ?
    Cr5 Cr16 Al16 . . 115.64(6) ?
    Cr13 Cr16 Al16 . . 65.31(5) ?
    Cr9 Cr16 Al16 . . 65.26(5) ?
    Al2 Cr16 Al16 . . 114.78(7) ?
    Cr7 Cr16 Al16 5_556 . 174.10(7) ?
    Cr6 Cr16 Al16 7_556 . 64.05(5) ?
    Al18 Cr16 Al16 . . 63.58(5) ?
    Al14 Cr16 Al16 . . 121.21(7) ?
    Cr5 Cr16 Al19 . . 63.53(5) ?
    Cr13 Cr16 Al19 . . 117.72(6) ?
    Cr9 Cr16 Al19 . . 66.74(5) ?
    Al2 Cr16 Al19 . . 114.22(7) ?
    Cr7 Cr16 Al19 5_556 . 64.65(5) ?
    Cr6 Cr16 Al19 7_556 . 116.33(6) ?
    Al18 Cr16 Al19 . . 63.91(5) ?
    Al14 Cr16 Al19 . . 63.78(5) ?
    Al16 Cr16 Al19 . . 118.63(7) ?
    Cr5 Cr16 Al28 . . 113.93(6) ?
    Cr13 Cr16 Al28 . . 64.82(5) ?
    Cr9 Cr16 Al28 . . 115.44(6) ?
    Al2 Cr16 Al28 . . 63.63(5) ?
    Cr7 Cr16 Al28 5_556 . 114.30(6) ?
    Cr6 Cr16 Al28 7_556 . 61.59(5) ?
    Al18 Cr16 Al28 . . 115.38(6) ?
    Al14 Cr16 Al28 . . 118.12(7) ?
    Al16 Cr16 Al28 . . 62.19(5) ?
    Al19 Cr16 Al28 . . 177.46(7) ?
    Cr5 Cr16 Al29 . . 113.73(6) ?
    Cr13 Cr16 Al29 . . 64.47(5) ?
    Cr9 Cr16 Al29 . . 114.94(6) ?
    Al2 Cr16 Al29 . . 63.57(5) ?
    Cr7 Cr16 Al29 5_556 . 62.09(4) ?
    Cr6 Cr16 Al29 7_556 . 114.09(6) ?
    Al18 Cr16 Al29 . . 177.73(7) ?
    Al14 Cr16 Al29 . . 62.27(5) ?
    Al16 Cr16 Al29 . . 118.02(7) ?
    Al19 Cr16 Al29 . . 115.58(6) ?
    Al28 Cr16 Al29 . . 65.02(5) ?
    Cr11 Al6 Cr5 2 3_455 168.38(7) ?
    Cr11 Al6 Al45 2 2 63.11(5) ?
    Cr5 Al6 Al45 3_455 2 126.94(7) ?
    Cr11 Al6 Al26 2 . 126.05(7) ?
    Cr5 Al6 Al26 3_455 . 62.36(5) ?
    Al45 Al6 Al26 2 . 94.30(6) ?
    Cr11 Al6 Al24 2 3_455 127.98(6) ?
    Cr5 Al6 Al24 3_455 3_455 62.12(5) ?
    Al45 Al6 Al24 2 3_455 64.94(5) ?
    Al26 Al6 Al24 . 3_455 60.27(5) ?
    Cr11 Al6 Al44 2 . 62.01(5) ?
    Cr5 Al6 Al44 3_455 . 126.38(6) ?
    Al45 Al6 Al44 2 . 60.95(5) ?
    Al26 Al6 Al44 . . 64.21(5) ?
    Al24 Al6 Al44 3_455 . 94.85(6) ?
    Cr11 Al6 Al47 2 2 56.88(4) ?
    Cr5 Al6 Al47 3_455 2 117.70(6) ?
    Al45 Al6 Al47 2 2 110.43(6) ?
    Al26 Al6 Al47 . 2 94.08(6) ?
    Al24 Al6 Al47 3_455 2 152.22(7) ?
    Al44 Al6 Al47 . 2 61.99(5) ?
    Cr11 Al6 Al3 2 7_456 113.94(6) ?
    Cr5 Al6 Al3 3_455 7_456 54.51(4) ?
    Al45 Al6 Al3 2 7_456 149.12(7) ?
    Al26 Al6 Al3 . 7_456 108.85(6) ?
    Al24 Al6 Al3 3_455 7_456 108.83(6) ?
    Al44 Al6 Al3 . 7_456 147.89(7) ?
    Al47 Al6 Al3 2 7_456 88.57(6) ?
    Cr11 Al6 Al10 2 7_456 54.38(4) ?
    Cr5 Al6 Al10 3_455 7_456 114.12(6) ?
    Al45 Al6 Al10 2 7_456 108.43(6) ?
    Al26 Al6 Al10 . 7_456 149.64(7) ?
    Al24 Al6 Al10 3_455 7_456 147.97(7) ?
    Al44 Al6 Al10 . 7_456 109.30(6) ?
    Al47 Al6 Al10 2 7_456 59.63(5) ?
    Al3 Al6 Al10 7_456 7_456 59.62(5) ?
    Cr11 Al6 Al25 2 2 60.42(5) ?
    Cr5 Al6 Al25 3_455 2 117.07(6) ?
    Al45 Al6 Al25 2 2 61.61(5) ?
    Al26 Al6 Al25 . 2 150.58(7) ?
    Al24 Al6 Al25 3_455 2 92.55(6) ?
    Al44 Al6 Al25 . 2 111.26(6) ?
    Al47 Al6 Al25 2 2 109.54(6) ?
    Al3 Al6 Al25 7_456 2 89.57(6) ?
    Al10 Al6 Al25 7_456 2 59.63(5) ?
    Cr11 Al6 Al39 2 . 116.27(6) ?
    Cr5 Al6 Al39 3_455 . 58.65(4) ?
    Al45 Al6 Al39 2 . 150.61(7) ?
    Al26 Al6 Al39 . . 61.35(5) ?
    Al24 Al6 Al39 3_455 . 109.97(6) ?
    Al44 Al6 Al39 . . 91.97(6) ?
    Al47 Al6 Al39 2 . 59.51(5) ?
    Al3 Al6 Al39 7_456 . 60.08(5) ?
    Al10 Al6 Al39 7_456 . 90.42(6) ?
    Al25 Al6 Al39 2 . 146.35(7) ?
    Cr11 Al6 Al32 2 7_456 119.02(6) ?
    Cr5 Al6 Al32 3_455 7_456 58.43(4) ?
    Al45 Al6 Al32 2 7_456 92.98(6) ?
    Al26 Al6 Al32 . 7_456 109.88(6) ?
    Al24 Al6 Al32 3_455 7_456 61.03(5) ?
    Al44 Al6 Al32 . 7_456 151.34(7) ?
    Al47 Al6 Al32 2 7_456 145.25(7) ?
    Al3 Al6 Al32 7_456 7_456 60.47(5) ?
    Al10 Al6 Al32 7_456 7_456 89.26(6) ?
    Al25 Al6 Al32 2 7_456 58.94(5) ?
    Al39 Al6 Al32 . 7_456 110.06(6) ?
    Cr7 Al7 Cr4 5_556 . 164.76(7) ?
    Cr7 Al7 Al29 5_556 . 63.61(5) ?
    Cr4 Al7 Al29 . . 131.62(7) ?
    Cr7 Al7 Al33 5_556 . 130.78(7) ?
    Cr4 Al7 Al33 . . 64.45(5) ?
    Al29 Al7 Al33 . . 67.17(5) ?
    Cr7 Al7 Al34 5_556 . 113.65(6) ?
    Cr4 Al7 Al34 . . 55.44(4) ?
    Al29 Al7 Al34 . . 144.70(7) ?
    Al33 Al7 Al34 . . 106.44(6) ?
    Cr7 Al7 Al34 5_556 2 112.02(6) ?
    Cr4 Al7 Al34 . 2 55.14(4) ?
    Al29 Al7 Al34 . 2 149.53(7) ?
    Al33 Al7 Al34 . 2 109.73(6) ?
    Al34 Al7 Al34 . 2 65.74(6) ?
    Cr7 Al7 Al20 5_556 5_556 54.87(4) ?
    Cr4 Al7 Al20 . 5_556 113.90(6) ?
    Al29 Al7 Al20 . 5_556 106.18(6) ?
    Al33 Al7 Al20 . 5_556 146.43(7) ?
    Al34 Al7 Al20 . 5_556 58.92(5) ?
    Al34 Al7 Al20 2 5_556 92.09(6) ?
    Cr7 Al7 Al23 5_556 . 54.21(4) ?
    Cr4 Al7 Al23 . . 112.67(6) ?
    Al29 Al7 Al23 . . 109.36(6) ?
    Al33 Al7 Al23 . . 151.31(7) ?
    Al34 Al7 Al23 . . 92.06(6) ?
    Al34 Al7 Al23 2 . 57.86(5) ?
    Al20 Al7 Al23 5_556 . 62.16(5) ?
    Cr7 Al7 Al8 5_556 . 61.77(5) ?
    Cr4 Al7 Al8 . . 120.67(6) ?
    Al29 Al7 Al8 . . 64.72(5) ?
    Al33 Al7 Al8 . . 96.73(6) ?
    Al34 Al7 Al8 . . 148.24(7) ?
    Al34 Al7 Al8 2 . 86.31(6) ?
    Al20 Al7 Al8 5_556 . 110.25(6) ?
    Al23 Al7 Al8 . . 58.94(5) ?
    Cr7 Al7 Al9 5_556 . 118.62(6) ?
    Cr4 Al7 Al9 . . 63.94(4) ?
    Al29 Al7 Al9 . . 95.77(6) ?
    Al33 Al7 Al9 . . 65.38(5) ?
    Al34 Al7 Al9 . . 113.44(6) ?
    Al34 Al7 Al9 2 . 58.48(5) ?
    Al20 Al7 Al9 5_556 . 146.77(7) ?
    Al23 Al7 Al9 . . 87.35(6) ?
    Al8 Al7 Al9 . . 57.33(5) ?
    Cr7 Al7 Al14 5_556 . 61.64(4) ?
    Cr4 Al7 Al14 . . 123.94(6) ?
    Al29 Al7 Al14 . . 58.65(5) ?
    Al33 Al7 Al14 . . 93.27(6) ?
    Al34 Al7 Al14 . . 88.27(6) ?
    Al34 Al7 Al14 2 . 148.92(7) ?
    Al20 Al7 Al14 5_556 . 58.65(5) ?
    Al23 Al7 Al14 . . 109.36(6) ?
    Al8 Al7 Al14 . . 112.18(6) ?
    Al9 Al7 Al14 . . 152.56(7) ?
    Cr7 Al7 Al37 5_556 2 123.92(6) ?
    Cr4 Al7 Al37 . 2 61.69(4) ?
    Al29 Al7 Al37 . 2 93.50(6) ?
    Al33 Al7 Al37 . 2 59.04(5) ?
    Al34 Al7 Al37 . 2 57.45(5) ?
    Al34 Al7 Al37 2 2 111.10(6) ?
    Al20 Al7 Al37 5_556 2 89.79(6) ?
    Al23 Al7 Al37 . 2 147.41(7) ?
    Al8 Al7 Al37 . 2 153.36(7) ?
    Al9 Al7 Al37 . 2 113.85(6) ?
    Al14 Al7 Al37 . 2 62.80(5) ?
    Al2 Al8 Al30 . . 100.44(6) ?
    Al2 Al8 Cr7 . 5_556 55.89(4) ?
    Al30 Al8 Cr7 . 5_556 118.46(6) ?
    Al2 Al8 Al9 . . 150.01(7) ?
    Al30 Al8 Al9 . . 108.60(6) ?
    Cr7 Al8 Al9 5_556 . 113.14(6) ?
    Al2 Al8 Cr8 . . 54.41(4) ?
    Al30 Al8 Cr8 . . 54.20(4) ?
    Cr7 Al8 Cr8 5_556 . 104.05(5) ?
    Al9 Al8 Cr8 . . 142.44(7) ?
    Al2 Al8 Al23 . . 99.05(6) ?
    Al30 Al8 Al23 . . 85.13(6) ?
    Cr7 Al8 Al23 5_556 . 52.08(4) ?
    Al9 Al8 Al23 . . 90.84(6) ?
    Cr8 Al8 Al23 . . 117.11(6) ?
    Al2 Al8 Al24 . . 57.06(5) ?
    Al30 Al8 Al24 . . 61.91(5) ?
    Cr7 Al8 Al24 5_556 . 57.94(4) ?
    Al9 Al8 Al24 . . 145.79(7) ?
    Cr8 Al8 Al24 . . 61.72(4) ?
    Al23 Al8 Al24 . . 56.86(5) ?
    Al2 Al8 Al7 . . 98.69(6) ?
    Al30 Al8 Al7 . . 142.74(7) ?
    Cr7 Al8 Al7 5_556 . 51.63(4) ?
    Al9 Al8 Al7 . . 61.94(5) ?
    Cr8 Al8 Al7 . . 153.05(6) ?
    Al23 Al8 Al7 . . 60.39(5) ?
    Al24 Al8 Al7 . . 104.33(6) ?
    Al2 Al8 Al43 . . 101.06(6) ?
    Al30 Al8 Al43 . . 58.48(5) ?
    Cr7 Al8 Al43 5_556 . 156.78(6) ?
    Al9 Al8 Al43 . . 88.19(6) ?
    Cr8 Al8 Al43 . . 54.26(4) ?
    Al23 Al8 Al43 . . 140.91(7) ?
    Al24 Al8 Al43 . . 109.35(6) ?
    Al7 Al8 Al43 . . 146.26(7) ?
    Al2 Al8 Al63 . . 56.60(5) ?
    Al30 Al8 Al63 . . 102.18(6) ?
    Cr7 Al8 Al63 5_556 . 104.84(6) ?
    Al9 Al8 Al63 . . 108.58(7) ?
    Cr8 Al8 Al63 . . 54.53(4) ?
    Al23 Al8 Al63 . . 155.31(7) ?
    Al24 Al8 Al63 . . 105.59(6) ?
    Al7 Al8 Al63 . . 115.05(6) ?
    Al43 Al8 Al63 . . 57.41(5) ?
    Al2 Al8 Al18 . 6 147.05(7) ?
    Al30 Al8 Al18 . 6 56.17(5) ?
    Cr7 Al8 Al18 5_556 6 111.48(6) ?
    Al9 Al8 Al18 . 6 61.10(5) ?
    Cr8 Al8 Al18 . 6 110.21(6) ?
    Al23 Al8 Al18 . 6 59.59(5) ?
    Al24 Al8 Al18 . 6 90.11(6) ?
    Al7 Al8 Al18 . 6 91.75(6) ?
    Al43 Al8 Al18 . 6 86.33(5) ?
    Al63 Al8 Al18 . 6 143.38(7) ?
    Al15 Al9 Cr10 2 . 56.20(4) ?
    Al15 Al9 Al8 2 . 147.70(7) ?
    Cr10 Al9 Al8 . . 145.88(7) ?
    Al15 Al9 Al34 2 2 97.73(6) ?
    Cr10 Al9 Al34 . 2 116.58(6) ?
    Al8 Al9 Al34 . 2 88.46(6) ?
    Al15 Al9 Al3 2 2 100.07(6) ?
    Cr10 Al9 Al3 . 2 52.49(4) ?
    Al8 Al9 Al3 . 2 112.05(7) ?
    Al34 Al9 Al3 2 2 85.30(6) ?
    Al15 Al9 Al37 2 . 57.03(5) ?
    Cr10 Al9 Al37 . . 58.96(4) ?
    Al8 Al9 Al37 . . 145.41(7) ?
    Al34 Al9 Al37 2 . 58.81(5) ?
    Al3 Al9 Al37 2 . 58.69(5) ?
    Al15 Al9 Cr4 2 . 53.98(4) ?
    Cr10 Al9 Cr4 . . 103.13(5) ?
    Al8 Al9 Cr4 . . 110.78(6) ?
    Al34 Al9 Cr4 2 . 51.38(4) ?
    Al3 Al9 Cr4 2 . 116.25(6) ?
    Al37 Al9 Cr4 . . 59.03(4) ?
    Al15 Al9 Al46 2 . 101.55(6) ?
    Cr10 Al9 Al46 . . 53.84(4) ?
    Al8 Al9 Al46 . . 92.10(6) ?
    Al34 Al9 Al46 2 . 142.29(7) ?
    Al3 Al9 Al46 2 . 59.67(5) ?
    Al37 Al9 Al46 . . 106.87(6) ?
    Cr4 Al9 Al46 . . 155.27(7) ?
    Al15 Al9 Al7 2 . 95.63(6) ?
    Cr10 Al9 Al7 . . 151.60(7) ?
    Al8 Al9 Al7 . . 60.73(5) ?
    Al34 Al9 Al7 2 . 58.79(5) ?
    Al3 Al9 Al7 2 . 142.45(7) ?
    Al37 Al9 Al7 . . 104.69(6) ?
    Cr4 Al9 Al7 . . 50.54(4) ?
    Al46 Al9 Al7 . . 148.44(7) ?
    Al15 Al9 Al18 2 6 145.78(7) ?
    Cr10 Al9 Al18 . 6 109.53(6) ?
    Al8 Al9 Al18 . 6 62.46(5) ?
    Al34 Al9 Al18 2 6 58.53(5) ?
    Al3 Al9 Al18 2 6 57.15(5) ?
    Al37 Al9 Al18 . 6 88.78(6) ?
    Cr4 Al9 Al18 . 6 109.84(6) ?
    Al46 Al9 Al18 . 6 88.64(6) ?
    Al7 Al9 Al18 . 6 91.85(6) ?
    Al15 Al9 Al64 2 . 57.70(5) ?
    Cr10 Al9 Al64 . . 56.87(4) ?
    Al8 Al9 Al64 . . 109.30(6) ?
    Al34 Al9 Al64 2 . 154.78(7) ?
    Al3 Al9 Al64 2 . 103.39(6) ?
    Al37 Al9 Al64 . . 105.29(6) ?
    Cr4 Al9 Al64 . . 104.32(6) ?
    Al46 Al9 Al64 . . 57.36(5) ?
    Al7 Al9 Al64 . . 113.82(6) ?
    Al18 Al9 Al64 6 . 145.54(7) ?
    Cr11 Al10 Cr10 8_456 2 167.37(7) ?
    Cr11 Al10 Al22 8_456 8_456 65.14(5) ?
    Cr10 Al10 Al22 2 8_456 127.13(7) ?
    Cr11 Al10 Al21 8_456 2 127.63(7) ?
    Cr10 Al10 Al21 2 2 64.64(5) ?
    Al22 Al10 Al21 8_456 2 62.51(5) ?
    Cr11 Al10 Al21 8_456 8_456 63.10(5) ?
    Cr10 Al10 Al21 2 8_456 123.86(6) ?
    Al22 Al10 Al21 8_456 8_456 59.11(5) ?
    Al21 Al10 Al21 2 8_456 90.93(6) ?
    Cr11 Al10 Al22 8_456 2 124.40(6) ?
    Cr10 Al10 Al22 2 2 62.54(5) ?
    Al22 Al10 Al22 8_456 2 90.97(6) ?
    Al21 Al10 Al22 2 2 58.93(5) ?
    Al21 Al10 Al22 8_456 2 61.60(5) ?
    Cr11 Al10 Al46 8_456 2 114.63(6) ?
    Cr10 Al10 Al46 2 2 56.90(4) ?
    Al22 Al10 Al46 8_456 2 150.49(7) ?
    Al21 Al10 Al46 2 2 111.42(6) ?
    Al21 Al10 Al46 8_456 2 93.52(6) ?
    Al22 Al10 Al46 2 2 64.21(5) ?
    Cr11 Al10 Al47 8_456 8_456 56.87(4) ?
    Cr10 Al10 Al47 2 8_456 114.67(6) ?
    Al22 Al10 Al47 8_456 8_456 111.73(6) ?
    Al21 Al10 Al47 2 8_456 150.58(7) ?
    Al21 Al10 Al47 8_456 8_456 64.43(5) ?
    Al22 Al10 Al47 2 8_456 93.70(6) ?
    Al46 Al10 Al47 2 8_456 57.98(5) ?
    Cr11 Al10 Al3 8_456 . 114.02(6) ?
    Cr10 Al10 Al3 2 . 54.30(4) ?
    Al22 Al10 Al3 8_456 . 149.22(7) ?
    Al21 Al10 Al3 2 . 109.76(6) ?
    Al21 Al10 Al3 8_456 . 150.53(7) ?
    Al22 Al10 Al3 2 . 110.85(6) ?
    Al46 Al10 Al3 2 . 59.91(5) ?
    Al47 Al10 Al3 8_456 . 89.00(6) ?
    Cr11 Al10 Al41 8_456 2 119.97(6) ?
    Cr10 Al10 Al41 2 2 60.70(4) ?
    Al22 Al10 Al41 8_456 2 92.47(6) ?
    Al21 Al10 Al41 2 2 61.75(5) ?
    Al21 Al10 Al41 8_456 2 148.50(7) ?
    Al22 Al10 Al41 2 2 109.91(6) ?
    Al46 Al10 Al41 2 2 110.30(6) ?
    Al47 Al10 Al41 8_456 2 146.05(7) ?
    Al3 Al10 Al41 . 2 60.33(5) ?
    Cr11 Al10 Al25 8_456 8_456 60.54(4) ?
    Cr10 Al10 Al25 2 8_456 120.14(6) ?
    Al22 Al10 Al25 8_456 8_456 61.87(5) ?
    Al21 Al10 Al25 2 8_456 92.70(6) ?
    Al21 Al10 Al25 8_456 8_456 110.14(6) ?
    Al22 Al10 Al25 2 8_456 148.62(7) ?
    Al46 Al10 Al25 2 8_456 146.09(7) ?
    Al47 Al10 Al25 8_456 8_456 110.22(6) ?
    Al3 Al10 Al25 . 8_456 90.21(6) ?
    Al41 Al10 Al25 2 8_456 59.83(5) ?
    Cr11 Al10 Al6 8_456 7_456 53.93(4) ?
    Cr10 Al10 Al6 2 7_456 114.38(6) ?
    Al22 Al10 Al6 8_456 7_456 109.90(6) ?
    Al21 Al10 Al6 2 7_456 149.23(7) ?
    Al21 Al10 Al6 8_456 7_456 111.08(6) ?
    Al22 Al10 Al6 2 7_456 150.60(7) ?
    Al46 Al10 Al6 2 7_456 89.17(6) ?
    Al47 Al10 Al6 8_456 7_456 59.86(5) ?
    Al3 Al10 Al6 . 7_456 60.14(5) ?
    Al41 Al10 Al6 2 7_456 90.23(6) ?
    Al25 Al10 Al6 8_456 7_456 60.20(5) ?
    Cr12 Al11 Cr14 . 2 179.12(7) ?
    Cr12 Al11 Al15 . 2 118.05(6) ?
    Cr14 Al11 Al15 2 2 61.36(5) ?
    Cr12 Al11 Al13 . 2 61.41(5) ?
    Cr14 Al11 Al13 2 2 118.15(6) ?
    Al15 Al11 Al13 2 2 118.94(7) ?
    Cr12 Al11 Cr11 . . 63.06(4) ?
    Cr14 Al11 Cr11 2 . 117.50(6) ?
    Al15 Al11 Cr11 2 . 178.10(7) ?
    Al13 Al11 Cr11 2 . 59.97(5) ?
    Cr12 Al11 Cr10 . . 117.46(6) ?
    Cr14 Al11 Cr10 2 . 62.95(4) ?
    Al15 Al11 Cr10 2 . 60.21(5) ?
    Al13 Al11 Cr10 2 . 178.31(7) ?
    Cr11 Al11 Cr10 . . 120.92(6) ?
    Cr12 Al11 Al22 . . 64.67(5) ?
    Cr14 Al11 Al22 2 . 116.14(6) ?
    Al15 Al11 Al22 2 . 115.69(7) ?
    Al13 Al11 Al22 2 . 115.71(7) ?
    Cr11 Al11 Al22 . . 66.10(5) ?
    Cr10 Al11 Al22 . . 64.17(5) ?
    Cr12 Al11 Al21 . . 116.50(6) ?
    Cr14 Al11 Al21 2 . 64.36(5) ?
    Al15 Al11 Al21 2 . 115.41(7) ?
    Al13 Al11 Al21 2 . 115.89(7) ?
    Cr11 Al11 Al21 . . 64.61(5) ?
    Cr10 Al11 Al21 . . 65.66(5) ?
    Al22 Al11 Al21 . . 62.96(5) ?
    Cr12 Al11 Al64 . . 64.03(5) ?
    Cr14 Al11 Al64 2 . 115.86(6) ?
    Al15 Al11 Al64 2 . 63.64(5) ?
    Al13 Al11 Al64 2 . 115.68(7) ?
    Cr11 Al11 Al64 . . 118.15(6) ?
    Cr10 Al11 Al64 . . 62.68(5) ?
    Al22 Al11 Al64 . . 63.93(5) ?
    Al21 Al11 Al64 . . 117.21(7) ?
    Cr12 Al11 Al65 . 2 116.00(6) ?
    Cr14 Al11 Al65 2 2 64.08(5) ?
    Al15 Al11 Al65 2 2 115.54(7) ?
    Al13 Al11 Al65 2 2 63.58(5) ?
    Cr11 Al11 Al65 . 2 62.65(5) ?
    Cr10 Al11 Al65 . 2 118.06(6) ?
    Al22 Al11 Al65 . 2 117.40(7) ?
    Al21 Al11 Al65 . 2 64.10(5) ?
    Al64 Al11 Al65 . 2 178.61(7) ?
    Cr12 Al11 Al4 . . 66.30(4) ?
    Cr14 Al11 Al4 2 . 112.84(6) ?
    Al15 Al11 Al4 2 . 62.87(5) ?
    Al13 Al11 Al4 2 . 64.26(5) ?
    Cr11 Al11 Al4 . . 117.03(6) ?
    Cr10 Al11 Al4 . . 114.24(6) ?
    Al22 Al11 Al4 . . 119.81(6) ?
    Al21 Al11 Al4 . . 177.06(7) ?
    Al64 Al11 Al4 . . 64.53(5) ?
    Al65 Al11 Al4 2 . 114.14(6) ?
    Cr12 Al11 Al4 . 2 112.75(6) ?
    Cr14 Al11 Al4 2 2 66.44(5) ?
    Al15 Al11 Al4 2 2 64.22(5) ?
    Al13 Al11 Al4 2 2 62.84(5) ?
    Cr11 Al11 Al4 . 2 114.02(6) ?
    Cr10 Al11 Al4 . 2 117.20(6) ?
    Al22 Al11 Al4 . 2 177.20(7) ?
    Al21 Al11 Al4 . 2 119.75(6) ?
    Al64 Al11 Al4 . 2 114.22(6) ?
    Al65 Al11 Al4 2 2 64.43(5) ?
    Al4 Al11 Al4 . 2 57.49(5) ?
    Cr12 Cr17 Cr14 . 2 179.12(7) ?
    Cr12 Cr17 Cr11 . . 63.06(4) ?
    Cr14 Cr17 Cr11 2 . 117.50(6) ?
    Cr12 Cr17 Cr10 . . 117.46(6) ?
    Cr14 Cr17 Cr10 2 . 62.95(4) ?
    Cr11 Cr17 Cr10 . . 120.92(6) ?
    Cr12 Cr17 Al22 . . 64.67(5) ?
    Cr14 Cr17 Al22 2 . 116.14(6) ?
    Cr11 Cr17 Al22 . . 66.10(5) ?
    Cr10 Cr17 Al22 . . 64.17(5) ?
    Cr12 Cr17 Al21 . . 116.50(6) ?
    Cr14 Cr17 Al21 2 . 64.36(5) ?
    Cr11 Cr17 Al21 . . 64.61(5) ?
    Cr10 Cr17 Al21 . . 65.66(5) ?
    Al22 Cr17 Al21 . . 62.96(5) ?
    Cr12 Cr17 Al64 . . 64.03(5) ?
    Cr14 Cr17 Al64 2 . 115.86(6) ?
    Cr11 Cr17 Al64 . . 118.15(6) ?
    Cr10 Cr17 Al64 . . 62.68(5) ?
    Al22 Cr17 Al64 . . 63.93(5) ?
    Al21 Cr17 Al64 . . 117.21(7) ?
    Cr12 Cr17 Al65 . 2 116.00(6) ?
    Cr14 Cr17 Al65 2 2 64.08(5) ?
    Cr11 Cr17 Al65 . 2 62.65(5) ?
    Cr10 Cr17 Al65 . 2 118.06(6) ?
    Al22 Cr17 Al65 . 2 117.40(7) ?
    Al21 Cr17 Al65 . 2 64.10(5) ?
    Al64 Cr17 Al65 . 2 178.61(7) ?
    Cr12 Cr17 Cr15 . . 66.30(4) ?
    Cr14 Cr17 Cr15 2 . 112.84(6) ?
    Cr11 Cr17 Cr15 . . 117.03(6) ?
    Cr10 Cr17 Cr15 . . 114.24(6) ?
    Al22 Cr17 Cr15 . . 119.81(6) ?
    Al21 Cr17 Cr15 . . 177.06(7) ?
    Al64 Cr17 Cr15 . . 64.53(5) ?
    Al65 Cr17 Cr15 2 . 114.14(6) ?
    Cr9 Al12 Cr9 . 2_556 172.13(10) ?
    Cr9 Al12 Al40 . 2_556 124.32(6) ?
    Cr9 Al12 Al40 2_556 2_556 61.87(4) ?
    Cr9 Al12 Al40 . . 61.87(4) ?
    Cr9 Al12 Al40 2_556 . 124.32(6) ?
    Al40 Al12 Al40 2_556 . 95.38(9) ?
    Cr9 Al12 Al38 . . 61.75(4) ?
    Cr9 Al12 Al38 2_556 . 124.47(6) ?
    Al40 Al12 Al38 2_556 . 62.65(5) ?
    Al40 Al12 Al38 . . 63.28(5) ?
    Cr9 Al12 Al38 . 2_556 124.47(6) ?
    Cr9 Al12 Al38 2_556 2_556 61.75(4) ?
    Al40 Al12 Al38 2_556 2_556 63.28(5) ?
    Al40 Al12 Al38 . 2_556 62.65(5) ?
    Al38 Al12 Al38 . 2_556 95.04(9) ?
    Cr9 Al12 Al23 . 5_556 120.23(4) ?
    Cr9 Al12 Al23 2_556 5_556 56.98(3) ?
    Al40 Al12 Al23 2_556 5_556 60.72(4) ?
    Al40 Al12 Al23 . 5_556 153.48(8) ?
    Al38 Al12 Al23 . 5_556 93.54(4) ?
    Al38 Al12 Al23 2_556 5_556 110.20(5) ?
    Cr9 Al12 Al23 . 6_556 56.98(3) ?
    Cr9 Al12 Al23 2_556 6_556 120.23(4) ?
    Al40 Al12 Al23 2_556 6_556 153.48(8) ?
    Al40 Al12 Al23 . 6_556 60.72(4) ?
    Al38 Al12 Al23 . 6_556 110.20(5) ?
    Al38 Al12 Al23 2_556 6_556 93.54(4) ?
    Al23 Al12 Al23 5_556 6_556 144.92(10) ?
    Cr9 Al12 Al20 . 2_556 120.51(4) ?
    Cr9 Al12 Al20 2_556 2_556 56.69(3) ?
    Al40 Al12 Al20 2_556 2_556 110.24(5) ?
    Al40 Al12 Al20 . 2_556 93.44(4) ?
    Al38 Al12 Al20 . 2_556 153.31(8) ?
    Al38 Al12 Al20 2_556 2_556 60.90(4) ?
    Al23 Al12 Al20 5_556 2_556 105.17(5) ?
    Al23 Al12 Al20 6_556 2_556 63.68(4) ?
    Cr9 Al12 Al20 . . 56.69(3) ?
    Cr9 Al12 Al20 2_556 . 120.51(5) ?
    Al40 Al12 Al20 2_556 . 93.44(4) ?
    Al40 Al12 Al20 . . 110.24(5) ?
    Al38 Al12 Al20 . . 60.91(4) ?
    Al38 Al12 Al20 2_556 . 153.31(8) ?
    Al23 Al12 Al20 5_556 . 63.68(4) ?
    Al23 Al12 Al20 6_556 . 105.17(5) ?
    Al20 Al12 Al20 2_556 . 144.90(10) ?
    Cr9 Al12 Al34 . 6_556 117.55(8) ?
    Cr9 Al12 Al34 2_556 6_556 54.58(4) ?
    Al40 Al12 Al34 2_556 6_556 107.48(4) ?
    Al40 Al12 Al34 . 6_556 147.95(5) ?
    Al38 Al12 Al34 . 6_556 147.71(5) ?
    Al38 Al12 Al34 2_556 6_556 107.84(4) ?
    Al23 Al12 Al34 5_556 6_556 57.63(5) ?
    Al23 Al12 Al34 6_556 6_556 91.23(6) ?
    Al20 Al12 Al34 2_556 6_556 58.01(5) ?
    Al20 Al12 Al34 . 6_556 90.89(6) ?
    Cr9 Al12 Al34 . 5_556 54.58(4) ?
    Cr9 Al12 Al34 2_556 5_556 117.55(8) ?
    Al40 Al12 Al34 2_556 5_556 147.95(5) ?
    Al40 Al12 Al34 . 5_556 107.48(4) ?
    Al38 Al12 Al34 . 5_556 107.84(4) ?
    Al38 Al12 Al34 2_556 5_556 147.71(5) ?
    Al23 Al12 Al34 5_556 5_556 91.23(6) ?
    Al23 Al12 Al34 6_556 5_556 57.63(5) ?
    Al20 Al12 Al34 2_556 5_556 90.89(6) ?
    Al20 Al12 Al34 . 5_556 58.01(5) ?
    Al34 Al12 Al34 6_556 5_556 62.98(7) ?
    Al11 Al13 Cr11 2 2 60.32(5) ?
    Al11 Al13 Cr3 2 . 177.37(7) ?
    Cr11 Al13 Cr3 2 . 119.35(6) ?
    Al11 Al13 Al13 2 2 120.39(4) ?
    Cr11 Al13 Al13 2 2 178.72(8) ?
    Cr3 Al13 Al13 . 2 59.89(3) ?
    Al11 Al13 Cr12 2 2 58.87(5) ?
    Cr11 Al13 Cr12 2 2 62.30(4) ?
    Cr3 Al13 Cr12 . 2 118.54(5) ?
    Al13 Al13 Cr12 2 2 116.98(7) ?
    Al11 Al13 Al45 2 2 112.46(6) ?
    Cr11 Al13 Al45 2 2 63.74(5) ?
    Cr3 Al13 Al45 . 2 65.71(5) ?
    Al13 Al13 Al45 2 2 115.03(6) ?
    Cr12 Al13 Al45 2 2 63.52(5) ?
    Al11 Al13 Al31 2 2 112.54(7) ?
    Cr11 Al13 Al31 2 2 116.01(6) ?
    Cr3 Al13 Al31 . 2 65.07(4) ?
    Al13 Al13 Al31 2 2 62.80(6) ?
    Cr12 Al13 Al31 2 2 62.98(5) ?
    Al45 Al13 Al31 2 2 63.95(5) ?
    Al11 Al13 Al44 2 . 114.70(6) ?
    Cr11 Al13 Al44 2 . 62.68(5) ?
    Cr3 Al13 Al44 . . 66.48(5) ?
    Al13 Al13 Al44 2 . 117.29(6) ?
    Cr12 Al13 Al44 2 . 115.64(6) ?
    Al45 Al13 Al44 2 . 64.01(5) ?
    Al31 Al13 Al44 2 . 119.20(7) ?
    Al11 Al13 Al31 2 . 118.44(7) ?
    Cr11 Al13 Al31 2 . 120.59(6) ?
    Cr3 Al13 Al31 . . 64.11(4) ?
    Al13 Al13 Al31 2 . 60.21(6) ?
    Cr12 Al13 Al31 2 . 175.16(7) ?
    Al45 Al13 Al31 2 . 121.00(7) ?
    Al31 Al13 Al31 2 . 116.65(6) ?
    Al44 Al13 Al31 . . 68.96(5) ?
    Al11 Al13 Al65 2 . 60.31(5) ?
    Cr11 Al13 Al65 2 . 61.60(4) ?
    Cr3 Al13 Al65 . . 122.08(6) ?
    Al13 Al13 Al65 2 . 119.64(8) ?
    Cr12 Al13 Al65 2 . 111.08(6) ?
    Al45 Al13 Al65 2 . 117.93(6) ?
    Al31 Al13 Al65 2 . 172.84(7) ?
    Al44 Al13 Al65 . . 66.42(5) ?
    Al31 Al13 Al65 . . 68.89(5) ?
    Al11 Al13 Al4 2 . 65.28(5) ?
    Cr11 Al13 Al4 2 . 116.36(6) ?
    Cr3 Al13 Al4 . . 116.42(6) ?
    Al13 Al13 Al4 2 . 64.84(4) ?
    Cr12 Al13 Al4 2 . 112.70(6) ?
    Al45 Al13 Al4 2 . 175.94(7) ?
    Al31 Al13 Al4 2 . 113.37(6) ?
    Al44 Al13 Al4 . . 119.87(6) ?
    Al31 Al13 Al4 . . 62.73(5) ?
    Al65 Al13 Al4 . . 64.32(5) ?
    Al11 Al13 Al4 2 2 64.32(5) ?
    Cr11 Al13 Al4 2 2 117.38(6) ?
    Cr3 Al13 Al4 . 2 114.58(5) ?
    Al13 Al13 Al4 2 2 62.69(4) ?
    Cr12 Al13 Al4 2 2 65.58(4) ?
    Al45 Al13 Al4 2 2 117.96(6) ?
    Al31 Al13 Al4 2 2 62.73(5) ?
    Al44 Al13 Al4 . 2 177.96(7) ?
    Al31 Al13 Al4 . 2 109.77(6) ?
    Al65 Al13 Al4 . 2 111.71(6) ?
    Al4 Al13 Al4 . 2 58.15(6) ?
    Cr11 Cr18 Cr3 2 . 119.35(6) ?
    Cr11 Cr18 Cr12 2 2 62.30(4) ?
    Cr3 Cr18 Cr12 . 2 118.54(5) ?
    Cr11 Cr18 Al45 2 2 63.74(5) ?
    Cr3 Cr18 Al45 . 2 65.71(5) ?
    Cr12 Cr18 Al45 2 2 63.52(5) ?
    Cr11 Cr18 Al31 2 2 116.01(6) ?
    Cr3 Cr18 Al31 . 2 65.07(4) ?
    Cr12 Cr18 Al31 2 2 62.98(5) ?
    Al45 Cr18 Al31 2 2 63.95(5) ?
    Cr11 Cr18 Al44 2 . 62.68(5) ?
    Cr3 Cr18 Al44 . . 66.48(5) ?
    Cr12 Cr18 Al44 2 . 115.64(6) ?
    Al45 Cr18 Al44 2 . 64.01(5) ?
    Al31 Cr18 Al44 2 . 119.20(7) ?
    Cr11 Cr18 Al31 2 . 120.59(6) ?
    Cr3 Cr18 Al31 . . 64.11(4) ?
    Cr12 Cr18 Al31 2 . 175.16(7) ?
    Al45 Cr18 Al31 2 . 121.00(7) ?
    Al31 Cr18 Al31 2 . 116.65(6) ?
    Al44 Cr18 Al31 . . 68.96(5) ?
    Cr11 Cr18 Al65 2 . 61.60(4) ?
    Cr3 Cr18 Al65 . . 122.08(6) ?
    Cr12 Cr18 Al65 2 . 111.08(6) ?
    Al45 Cr18 Al65 2 . 117.93(6) ?
    Al31 Cr18 Al65 2 . 172.84(7) ?
    Al44 Cr18 Al65 . . 66.42(5) ?
    Al31 Cr18 Al65 . . 68.89(5) ?
    Cr11 Cr18 Cr15 2 . 116.36(6) ?
    Cr3 Cr18 Cr15 . . 116.42(6) ?
    Cr12 Cr18 Cr15 2 . 112.70(6) ?
    Al45 Cr18 Cr15 2 . 175.94(7) ?
    Al31 Cr18 Cr15 2 . 113.37(6) ?
    Al44 Cr18 Cr15 . . 119.87(6) ?
    Al31 Cr18 Cr15 . . 62.73(5) ?
    Al65 Cr18 Cr15 . . 64.32(5) ?
    Cr16 Al14 Al61 . . 103.78(6) ?
    Al5 Al14 Al61 . . 103.78(6) ?
    Cr16 Al14 Al20 . . 103.06(6) ?
    Al5 Al14 Al20 . . 103.06(6) ?
    Al61 Al14 Al20 . . 118.13(7) ?
    Cr16 Al14 Al29 . . 59.54(5) ?
    Al5 Al14 Al29 . . 59.54(5) ?
    Al61 Al14 Al29 . . 62.44(5) ?
    Al20 Al14 Al29 . . 160.10(7) ?
    Cr16 Al14 Cr9 . . 55.87(4) ?
    Al5 Al14 Cr9 . . 55.87(4) ?
    Al61 Al14 Cr9 . . 102.09(5) ?
    Al20 Al14 Cr9 . . 54.32(4) ?
    Al29 Al14 Cr9 . . 105.78(5) ?
    Cr16 Al14 Cr13 . . 55.68(4) ?
    Al5 Al14 Cr13 . . 55.68(4) ?
    Al61 Al14 Cr13 . . 54.64(4) ?
    Al20 Al14 Cr13 . . 102.59(6) ?
    Al29 Al14 Cr13 . . 60.46(4) ?
    Cr9 Al14 Cr13 . . 55.20(3) ?
    Al5 Al14 Cr7 . 5_556 56.74(4) ?
    Al61 Al14 Cr7 . 5_556 119.34(6) ?
    Al20 Al14 Cr7 . 5_556 122.09(6) ?
    Al29 Al14 Cr7 . 5_556 58.72(4) ?
    Cr9 Al14 Cr7 . 5_556 106.34(5) ?
    Cr13 Al14 Cr7 . 5_556 104.24(5) ?
    Cr16 Al14 Al19 . . 58.18(5) ?
    Al5 Al14 Al19 . . 58.18(5) ?
    Al61 Al14 Al19 . . 160.08(7) ?
    Al20 Al14 Al19 . . 63.60(5) ?
    Al29 Al14 Al19 . . 108.70(6) ?
    Cr9 Al14 Al19 . . 61.75(4) ?
    Cr13 Al14 Al19 . . 105.49(5) ?
    Cr7 Al14 Al19 5_556 . 60.16(4) ?
    Al5 Al14 Al20 . 5_556 99.71(6) ?
    Al61 Al14 Al20 . 5_556 139.84(7) ?
    Al20 Al14 Al20 . 5_556 86.95(6) ?
    Al29 Al14 Al20 . 5_556 104.64(6) ?
    Cr9 Al14 Al20 . 5_556 118.05(6) ?
    Cr13 Al14 Al20 . 5_556 154.86(6) ?
    Cr7 Al14 Al20 5_556 5_556 52.07(4) ?
    Al19 Al14 Al20 . 5_556 57.78(5) ?
    Cr16 Al14 Al38 . . 102.34(6) ?
    Al5 Al14 Al38 . . 102.34(6) ?
    Al61 Al14 Al38 . . 59.89(5) ?
    Al20 Al14 Al38 . . 60.42(5) ?
    Al29 Al14 Al38 . . 111.16(6) ?
    Cr9 Al14 Al38 . . 56.48(4) ?
    Cr13 Al14 Al38 . . 56.95(4) ?
    Cr7 Al14 Al38 5_556 . 158.99(6) ?
    Al19 Al14 Al38 . . 112.65(6) ?
    Al20 Al14 Al38 5_556 . 143.87(7) ?
    Cr16 Al14 Al7 . . 99.49(6) ?
    Al5 Al14 Al7 . . 99.49(6) ?
    Al61 Al14 Al7 . . 85.00(6) ?
    Al20 Al14 Al7 . . 141.95(7) ?
    Al29 Al14 Al7 . . 56.29(5) ?
    Cr9 Al14 Al7 . . 155.26(6) ?
    Cr13 Al14 Al7 . . 115.44(6) ?
    Cr7 Al14 Al7 5_556 . 50.95(4) ?
    Al19 Al14 Al7 . . 105.20(6) ?
    Al20 Al14 Al7 5_556 . 59.10(5) ?
    Al38 Al14 Al7 . . 142.06(7) ?
    Al11 Al15 Cr4 2 . 177.43(7) ?
    Al11 Al15 Cr10 2 2 60.40(5) ?
    Cr4 Al15 Cr10 . 2 119.38(6) ?
    Al11 Al15 Al15 2 2 120.48(4) ?
    Cr4 Al15 Al15 . 2 59.69(3) ?
    Cr10 Al15 Al15 2 2 178.62(7) ?
    Al11 Al15 Cr14 2 . 59.19(5) ?
    Cr4 Al15 Cr14 . . 118.30(5) ?
    Cr10 Al15 Cr14 2 . 62.26(4) ?
    Al15 Al15 Cr14 2 . 117.07(7) ?
    Al11 Al15 Al37 2 2 112.45(6) ?
    Cr4 Al15 Al37 . 2 65.84(5) ?
    Cr10 Al15 Al37 2 2 63.50(5) ?
    Al15 Al15 Al37 2 2 115.14(6) ?
    Cr14 Al15 Al37 . 2 63.29(5) ?
    Al11 Al15 Al33 2 . 112.65(7) ?
    Cr4 Al15 Al33 . . 64.97(4) ?
    Cr10 Al15 Al33 2 . 115.99(6) ?
    Al15 Al15 Al33 2 . 62.78(6) ?
    Cr14 Al15 Al33 . . 62.89(4) ?
    Al37 Al15 Al33 2 . 64.14(5) ?
    Al11 Al15 Al9 2 2 114.38(7) ?
    Cr4 Al15 Al9 . 2 66.86(5) ?
    Cr10 Al15 Al9 2 2 62.45(5) ?
    Al15 Al15 Al9 2 2 117.40(6) ?
    Cr14 Al15 Al9 . 2 115.41(6) ?
    Al37 Al15 Al9 2 2 63.99(5) ?
    Al33 Al15 Al9 . 2 119.43(7) ?
    Al11 Al15 Al33 2 2 118.47(7) ?
    Cr4 Al15 Al33 . 2 64.00(4) ?
    Cr10 Al15 Al33 2 2 120.54(6) ?
    Al15 Al15 Al33 2 2 60.21(6) ?
    Cr14 Al15 Al33 . 2 175.53(7) ?
    Al37 Al15 Al33 2 2 120.83(7) ?
    Al33 Al15 Al33 . 2 116.60(6) ?
    Al9 Al15 Al33 2 2 68.88(5) ?
    Al11 Al15 Al64 2 2 60.40(5) ?
    Cr4 Al15 Al64 . 2 121.98(6) ?
    Cr10 Al15 Al64 2 2 61.59(4) ?
    Al15 Al15 Al64 2 2 119.71(7) ?
    Cr14 Al15 Al64 . 2 111.30(6) ?
    Al37 Al15 Al64 2 2 117.59(6) ?
    Al33 Al15 Al64 . 2 173.05(7) ?
    Al9 Al15 Al64 2 2 65.95(5) ?
    Al33 Al15 Al64 2 2 68.86(5) ?
    Al11 Al15 Al4 2 2 65.32(5) ?
    Cr4 Al15 Al4 . 2 116.27(6) ?
    Cr10 Al15 Al4 2 2 116.45(6) ?
    Al15 Al15 Al4 2 2 64.88(4) ?
    Cr14 Al15 Al4 . 2 113.09(6) ?
    Al37 Al15 Al4 2 2 176.17(7) ?
    Al33 Al15 Al4 . 2 113.45(6) ?
    Al9 Al15 Al4 2 2 119.62(6) ?
    Al33 Al15 Al4 2 2 62.74(5) ?
    Al64 Al15 Al4 2 2 64.43(5) ?
    Al11 Al15 Al4 2 . 64.54(5) ?
    Cr4 Al15 Al4 . . 114.30(5) ?
    Cr10 Al15 Al4 2 . 117.63(6) ?
    Al15 Al15 Al4 2 . 62.58(4) ?
    Cr14 Al15 Al4 . . 65.93(4) ?
    Al37 Al15 Al4 2 . 118.16(6) ?
    Al33 Al15 Al4 . . 62.68(5) ?
    Al9 Al15 Al4 2 . 177.77(7) ?
    Al33 Al15 Al4 2 . 109.74(6) ?
    Al64 Al15 Al4 2 . 112.00(6) ?
    Al4 Al15 Al4 2 . 58.22(6) ?
    Cr4 Cr19 Cr10 . 2 119.38(6) ?
    Cr4 Cr19 Cr14 . . 118.30(5) ?
    Cr10 Cr19 Cr14 2 . 62.26(4) ?
    Cr4 Cr19 Al37 . 2 65.84(5) ?
    Cr10 Cr19 Al37 2 2 63.50(5) ?
    Cr14 Cr19 Al37 . 2 63.29(5) ?
    Cr4 Cr19 Al33 . . 64.97(4) ?
    Cr10 Cr19 Al33 2 . 115.99(6) ?
    Cr14 Cr19 Al33 . . 62.89(4) ?
    Al37 Cr19 Al33 2 . 64.14(5) ?
    Cr4 Cr19 Al9 . 2 66.86(5) ?
    Cr10 Cr19 Al9 2 2 62.45(5) ?
    Cr14 Cr19 Al9 . 2 115.41(6) ?
    Al37 Cr19 Al9 2 2 63.99(5) ?
    Al33 Cr19 Al9 . 2 119.43(7) ?
    Cr4 Cr19 Al33 . 2 64.00(4) ?
    Cr10 Cr19 Al33 2 2 120.54(6) ?
    Cr14 Cr19 Al33 . 2 175.53(7) ?
    Al37 Cr19 Al33 2 2 120.83(7) ?
    Al33 Cr19 Al33 . 2 116.60(6) ?
    Al9 Cr19 Al33 2 2 68.88(5) ?
    Cr4 Cr19 Al64 . 2 121.98(6) ?
    Cr10 Cr19 Al64 2 2 61.59(4) ?
    Cr14 Cr19 Al64 . 2 111.30(6) ?
    Al37 Cr19 Al64 2 2 117.59(6) ?
    Al33 Cr19 Al64 . 2 173.05(7) ?
    Al9 Cr19 Al64 2 2 65.95(5) ?
    Al33 Cr19 Al64 2 2 68.86(5) ?
    Cr4 Cr19 Cr15 . . 114.30(5) ?
    Cr10 Cr19 Cr15 2 . 117.63(6) ?
    Cr14 Cr19 Cr15 . . 65.93(4) ?
    Al37 Cr19 Cr15 2 . 118.16(6) ?
    Al33 Cr19 Cr15 . . 62.68(5) ?
    Al9 Cr19 Cr15 2 . 177.77(7) ?
    Al33 Cr19 Cr15 2 . 109.74(6) ?
    Al64 Cr19 Cr15 2 . 112.00(6) ?
    Al5 Al16 Al23 . 6_556 102.58(6) ?
    Al5 Al16 Al62 . 7_556 103.71(6) ?
    Al23 Al16 Al62 6_556 7_556 118.14(7) ?
    Cr16 Al16 Al28 . . 59.45(5) ?
    Al5 Al16 Al28 . . 59.45(5) ?
    Al23 Al16 Al28 6_556 . 159.59(7) ?
    Al62 Al16 Al28 7_556 . 62.60(5) ?
    Cr16 Al16 Al18 . . 57.71(5) ?
    Al5 Al16 Al18 . . 57.71(5) ?
    Al23 Al16 Al18 6_556 . 63.51(5) ?
    Al62 Al16 Al18 7_556 . 159.49(7) ?
    Al28 Al16 Al18 . . 108.25(6) ?
    Al5 Al16 Cr6 . 7_556 56.98(4) ?
    Al23 Al16 Cr6 6_556 7_556 122.22(6) ?
    Al62 Al16 Cr6 7_556 7_556 119.15(6) ?
    Al28 Al16 Cr6 . 7_556 58.42(4) ?
    Al18 Al16 Cr6 . 7_556 60.43(4) ?
    Cr16 Al16 Cr9 . . 55.48(4) ?
    Al5 Al16 Cr9 . . 55.48(4) ?
    Al23 Al16 Cr9 6_556 . 54.30(4) ?
    Al62 Al16 Cr9 7_556 . 101.79(6) ?
    Al28 Al16 Cr9 . . 105.30(6) ?
    Al18 Al16 Cr9 . . 61.50(4) ?
    Cr6 Al16 Cr9 7_556 . 106.43(5) ?
    Cr16 Al16 Cr13 . . 55.45(4) ?
    Al5 Al16 Cr13 . . 55.45(4) ?
    Al23 Al16 Cr13 6_556 . 102.16(6) ?
    Al62 Al16 Cr13 7_556 . 54.77(4) ?
    Al28 Al16 Cr13 . . 60.54(4) ?
    Al18 Al16 Cr13 . . 104.77(6) ?
    Cr6 Al16 Cr13 7_556 . 104.18(5) ?
    Cr9 Al16 Cr13 . . 54.66(3) ?
    Al5 Al16 Al30 . 6_556 99.66(6) ?
    Al23 Al16 Al30 6_556 6_556 86.03(6) ?
    Al62 Al16 Al30 7_556 6_556 140.94(7) ?
    Al28 Al16 Al30 . 6_556 105.53(6) ?
    Al18 Al16 Al30 . 6_556 57.38(5) ?
    Cr6 Al16 Al30 7_556 6_556 52.65(4) ?
    Cr9 Al16 Al30 . 6_556 117.25(6) ?
    Cr13 Al16 Al30 . 6_556 154.80(6) ?
    Cr16 Al16 Al40 . . 102.00(6) ?
    Al5 Al16 Al40 . . 102.00(6) ?
    Al23 Al16 Al40 6_556 . 60.40(5) ?
    Al62 Al16 Al40 7_556 . 59.85(5) ?
    Al28 Al16 Al40 . . 111.10(6) ?
    Al18 Al16 Al40 . . 112.34(6) ?
    Cr6 Al16 Al40 7_556 . 158.86(6) ?
    Cr9 Al16 Al40 . . 56.33(4) ?
    Cr13 Al16 Al40 . . 56.77(4) ?
    Al30 Al16 Al40 6_556 . 143.17(7) ?
    Al5 Al16 Al36 . 7_556 99.74(6) ?
    Al23 Al16 Al36 6_556 7_556 141.41(7) ?
    Al62 Al16 Al36 7_556 7_556 85.98(6) ?
    Al28 Al16 Al36 . 7_556 57.09(5) ?
    Al18 Al16 Al36 . 7_556 104.68(6) ?
    Cr6 Al16 Al36 7_556 7_556 50.33(4) ?
    Cr9 Al16 Al36 . 7_556 155.05(6) ?
    Cr13 Al16 Al36 . 7_556 116.43(6) ?
    Al30 Al16 Al36 6_556 7_556 59.31(5) ?
    Al40 Al16 Al36 . 7_556 142.89(7) ?
    Al2 Al17 Al27 7_556 . 100.06(6) ?
    Al2 Al17 Cr6 7_556 . 56.53(4) ?
    Al27 Al17 Cr6 . . 118.65(7) ?
    Al2 Al17 Al44 7_556 . 150.77(7) ?
    Al27 Al17 Al44 . . 108.31(6) ?
    Cr6 Al17 Al44 . . 112.57(6) ?
    Al2 Al17 Al26 7_556 5_566 56.79(5) ?
    Al27 Al17 Al26 . 5_566 61.57(5) ?
    Cr6 Al17 Al26 . 5_566 58.63(4) ?
    Al44 Al17 Al26 . 5_566 145.50(7) ?
    Al2 Al17 Al27 7_556 5_566 99.46(6) ?
    Al27 Al17 Al27 . 5_566 84.00(6) ?
    Cr6 Al17 Al27 . 5_566 52.76(4) ?
    Al44 Al17 Al27 . 5_566 90.52(6) ?
    Al26 Al17 Al27 5_566 5_566 56.83(5) ?
    Al2 Al17 Cr8 7_556 7_556 54.14(4) ?
    Al27 Al17 Cr8 . 7_556 54.15(4) ?
    Cr6 Al17 Cr8 . 7_556 104.59(5) ?
    Al44 Al17 Cr8 . 7_556 142.56(7) ?
    Al26 Al17 Cr8 5_566 7_556 61.37(4) ?
    Al27 Al17 Cr8 5_566 7_556 116.50(6) ?
    Al2 Al17 Al36 7_556 . 99.42(6) ?
    Al27 Al17 Al36 . . 141.82(7) ?
    Cr6 Al17 Al36 . . 51.09(4) ?
    Al44 Al17 Al36 . . 61.86(5) ?
    Al26 Al17 Al36 5_566 . 104.27(6) ?
    Al27 Al17 Al36 5_566 . 60.56(5) ?
    Cr8 Al17 Al36 7_556 . 153.46(6) ?
    Al2 Al17 Al42 7_556 7_556 100.82(6) ?
    Al27 Al17 Al42 . 7_556 58.24(5) ?
    Cr6 Al17 Al42 . 7_556 157.20(6) ?
    Al44 Al17 Al42 . 7_556 88.52(6) ?
    Al26 Al17 Al42 5_566 7_556 108.70(6) ?
    Al27 Al17 Al42 5_566 7_556 139.58(7) ?
    Cr8 Al17 Al42 7_556 7_556 54.05(4) ?
    Al36 Al17 Al42 . 7_556 146.91(7) ?
    Al2 Al17 Al63 7_556 7_556 56.55(5) ?
    Al27 Al17 Al63 . 7_556 101.75(6) ?
    Cr6 Al17 Al63 . 7_556 105.30(5) ?
    Al44 Al17 Al63 . 7_556 109.39(7) ?
    Al26 Al17 Al63 5_566 7_556 105.05(6) ?
    Al27 Al17 Al63 5_566 7_556 155.84(7) ?
    Cr8 Al17 Al63 7_556 7_556 54.10(4) ?
    Al36 Al17 Al63 . 7_556 116.39(6) ?
    Al42 Al17 Al63 7_556 7_556 57.28(5) ?
    Al5 Al18 Al30 . 6_556 104.05(6) ?
    Cr16 Al18 Cr5 . . 56.37(4) ?
    Al5 Al18 Cr5 . . 56.37(4) ?
    Al30 Al18 Cr5 6_556 . 103.23(6) ?
    Al5 Al18 Al3 . 5_556 102.12(6) ?
    Al30 Al18 Al3 6_556 5_556 120.22(7) ?
    Cr5 Al18 Al3 . 5_556 53.46(4) ?
    Cr16 Al18 Al16 . . 58.71(5) ?
    Al5 Al18 Al16 . . 58.71(5) ?
    Al30 Al18 Al16 6_556 . 62.29(5) ?
    Cr5 Al18 Al16 . . 105.49(6) ?
    Al3 Al18 Al16 5_556 . 158.84(7) ?
    Cr16 Al18 Al19 . . 58.60(5) ?
    Al5 Al18 Al19 . . 58.60(5) ?
    Al30 Al18 Al19 6_556 . 159.67(7) ?
    Cr5 Al18 Al19 . . 59.25(4) ?
    Al3 Al18 Al19 5_556 . 59.73(5) ?
    Al16 Al18 Al19 . . 109.96(6) ?
    Al5 Al18 Cr6 . 7_556 57.07(4) ?
    Al30 Al18 Cr6 6_556 7_556 53.88(4) ?
    Cr5 Al18 Cr6 . 7_556 56.60(3) ?
    Al3 Al18 Cr6 5_556 7_556 103.32(6) ?
    Al16 Al18 Cr6 . 7_556 59.85(4) ?
    Al19 Al18 Cr6 . 7_556 105.79(6) ?
    Al5 Al18 Al34 . 5_556 99.65(6) ?
    Al30 Al18 Al34 6_556 5_556 138.55(7) ?
    Cr5 Al18 Al34 . 5_556 118.21(6) ?
    Al3 Al18 Al34 5_556 5_556 86.55(6) ?
    Al16 Al18 Al34 . 5_556 104.52(6) ?
    Al19 Al18 Al34 . 5_556 60.07(5) ?
    Cr6 Al18 Al34 7_556 5_556 155.92(7) ?
    Cr16 Al18 Cr9 . . 55.11(4) ?
    Al5 Al18 Cr9 . . 55.11(4) ?
    Al30 Al18 Cr9 6_556 . 120.19(6) ?
    Cr5 Al18 Cr9 . . 104.47(5) ?
    Al3 Al18 Cr9 5_556 . 118.97(6) ?
    Al16 Al18 Cr9 . . 59.64(4) ?
    Al19 Al18 Cr9 . . 60.84(4) ?
    Cr6 Al18 Cr9 7_556 . 104.60(5) ?
    Al34 Al18 Cr9 5_556 . 52.05(4) ?
    Al5 Al18 Al39 . 3_545 102.18(6) ?
    Al30 Al18 Al39 6_556 3_545 60.83(5) ?
    Cr5 Al18 Al39 . 3_545 56.14(4) ?
    Al3 Al18 Al39 5_556 3_545 61.58(5) ?
    Al16 Al18 Al39 . 3_545 110.83(6) ?
    Al19 Al18 Al39 . 3_545 109.73(6) ?
    Cr6 Al18 Al39 7_556 3_545 56.11(4) ?
    Al34 Al18 Al39 5_556 3_545 144.38(7) ?
    Cr9 Al18 Al39 . 3_545 157.29(6) ?
    Al5 Al18 Al23 . 6_556 98.51(6) ?
    Al30 Al18 Al23 6_556 6_556 85.10(6) ?
    Cr5 Al18 Al23 . 6_556 154.65(6) ?
    Al3 Al18 Al23 5_556 6_556 141.41(7) ?
    Al16 Al18 Al23 . 6_556 56.91(5) ?
    Al19 Al18 Al23 . 6_556 106.77(6) ?
    Cr6 Al18 Al23 7_556 6_556 115.27(6) ?
    Al34 Al18 Al23 5_556 6_556 57.88(5) ?
    Cr9 Al18 Al23 . 6_556 51.93(4) ?
    Al39 Al18 Al23 3_545 6_556 143.42(6) ?
    Al5 Al19 Al20 . 5_556 102.42(6) ?
    Cr16 Al19 Cr5 . . 56.04(4) ?
    Al5 Al19 Cr5 . . 56.04(4) ?
    Al20 Al19 Cr5 5_556 . 102.03(6) ?
    Al5 Al19 Al3 . 5_556 100.99(6) ?
    Al20 Al19 Al3 5_556 5_556 121.93(7) ?
    Cr5 Al19 Al3 . 5_556 53.34(4) ?
    Cr16 Al19 Al18 . . 57.49(5) ?
    Al5 Al19 Al18 . . 57.49(5) ?
    Al20 Al19 Al18 5_556 . 157.41(7) ?
    Cr5 Al19 Al18 . . 59.28(4) ?
    Al3 Al19 Al18 5_556 . 59.32(5) ?
    Al5 Al19 Al34 . 5_556 98.91(6) ?
    Al20 Al19 Al34 5_556 5_556 139.66(7) ?
    Cr5 Al19 Al34 . 5_556 118.28(6) ?
    Al3 Al19 Al34 5_556 5_556 86.35(6) ?
    Al18 Al19 Al34 . 5_556 60.11(5) ?
    Cr16 Al19 Al14 . . 58.04(5) ?
    Al5 Al19 Al14 . . 58.04(5) ?
    Al20 Al19 Al14 5_556 . 61.59(5) ?
    Cr5 Al19 Al14 . . 104.51(6) ?
    Al3 Al19 Al14 5_556 . 157.49(7) ?
    Al18 Al19 Al14 . . 108.25(6) ?
    Al34 Al19 Al14 5_556 . 103.91(6) ?
    Al5 Al19 Cr7 . 5_556 56.56(4) ?
    Al20 Al19 Cr7 5_556 5_556 53.03(4) ?
    Cr5 Al19 Cr7 . 5_556 55.69(3) ?
    Al3 Al19 Cr7 5_556 5_556 103.09(6) ?
    Al18 Al19 Cr7 . 5_556 104.42(6) ?
    Al34 Al19 Cr7 5_556 5_556 154.74(7) ?
    Al14 Al19 Cr7 . 5_556 59.77(4) ?
    Cr16 Al19 Cr9 . . 54.74(4) ?
    Al5 Al19 Cr9 . . 54.74(4) ?
    Al20 Al19 Cr9 5_556 . 118.65(6) ?
    Cr5 Al19 Cr9 . . 104.32(5) ?
    Al3 Al19 Cr9 5_556 . 118.34(6) ?
    Al18 Al19 Cr9 . . 60.62(4) ?
    Al34 Al19 Cr9 5_556 . 52.00(4) ?
    Al14 Al19 Cr9 . . 58.56(4) ?
    Cr7 Al19 Cr9 5_556 . 103.65(5) ?
    Al5 Al19 Al32 . 5_556 102.41(6) ?
    Al20 Al19 Al32 5_556 5_556 61.49(5) ?
    Cr5 Al19 Al32 . 5_556 56.06(4) ?
    Al3 Al19 Al32 5_556 5_556 61.90(5) ?
    Al18 Al19 Al32 . 5_556 109.69(6) ?
    Al34 Al19 Al32 5_556 5_556 144.42(7) ?
    Al14 Al19 Al32 . 5_556 111.51(6) ?
    Cr7 Al19 Al32 5_556 5_556 56.79(4) ?
    Cr9 Al19 Al32 . 5_556 157.15(6) ?
    Cr16 Al19 Al20 . . 97.91(6) ?
    Al5 Al19 Al20 . . 97.91(6) ?
    Al20 Al19 Al20 5_556 . 85.22(6) ?
    Cr5 Al19 Al20 . . 153.80(7) ?
    Al3 Al19 Al20 5_556 . 141.85(7) ?
    Al18 Al19 Al20 . . 106.41(6) ?
    Al34 Al19 Al20 5_556 . 58.04(5) ?
    Al14 Al19 Al20 . . 56.64(5) ?
    Cr7 Al19 Al20 5_556 . 114.97(6) ?
    Cr9 Al19 Al20 . . 51.43(4) ?
    Al32 Al19 Al20 5_556 . 143.88(6) ?
    Cr7 Al20 Cr9 . . 164.04(7) ?
    Cr7 Al20 Al14 . . 131.47(6) ?
    Cr9 Al20 Al14 . . 64.06(5) ?
    Cr7 Al20 Al19 . 5_556 65.23(5) ?
    Cr9 Al20 Al19 . 5_556 130.14(7) ?
    Al14 Al20 Al19 . 5_556 66.25(5) ?
    Cr7 Al20 Al34 . 5_556 114.21(6) ?
    Cr9 Al20 Al34 . 5_556 55.89(4) ?
    Al14 Al20 Al34 . 5_556 107.28(6) ?
    Al19 Al20 Al34 5_556 5_556 149.10(7) ?
    Cr7 Al20 Al12 . . 111.18(5) ?
    Cr9 Al20 Al12 . . 54.01(3) ?
    Al14 Al20 Al12 . . 109.37(6) ?
    Al19 Al20 Al12 5_556 . 147.82(7) ?
    Al34 Al20 Al12 5_556 . 62.95(5) ?
    Cr7 Al20 Al38 . . 120.08(6) ?
    Cr9 Al20 Al38 . . 60.12(4) ?
    Al14 Al20 Al38 . . 63.04(5) ?
    Al19 Al20 Al38 5_556 . 93.88(6) ?
    Al34 Al20 Al38 5_556 . 110.33(6) ?
    Al12 Al20 Al38 . . 59.06(6) ?
    Cr7 Al20 Al14 . 5_556 63.24(4) ?
    Cr9 Al20 Al14 . 5_556 125.32(6) ?
    Al14 Al20 Al14 . 5_556 93.04(6) ?
    Al19 Al20 Al14 5_556 5_556 60.63(5) ?
    Al34 Al20 Al14 5_556 5_556 90.74(6) ?
    Al12 Al20 Al14 . 5_556 149.14(7) ?
    Al38 Al20 Al14 . 5_556 151.50(7) ?
    Cr7 Al20 Al7 . 5_556 54.78(4) ?
    Cr9 Al20 Al7 . 5_556 114.72(6) ?
    Al14 Al20 Al7 . 5_556 149.88(7) ?
    Al19 Al20 Al7 5_556 5_556 109.93(6) ?
    Al34 Al20 Al7 5_556 5_556 59.57(5) ?
    Al12 Al20 Al7 . 5_556 89.24(6) ?
    Al38 Al20 Al7 . 5_556 145.09(7) ?
    Al14 Al20 Al7 5_556 5_556 62.25(5) ?
    Cr7 Al20 Al32 . . 60.37(4) ?
    Cr9 Al20 Al32 . . 119.75(6) ?
    Al14 Al20 Al32 . . 96.15(6) ?
    Al19 Al20 Al32 5_556 . 62.00(5) ?
    Al34 Al20 Al32 5_556 . 147.10(7) ?
    Al12 Al20 Al32 . . 87.89(6) ?
    Al38 Al20 Al32 . . 60.31(5) ?
    Al14 Al20 Al32 5_556 . 111.15(6) ?
    Al7 Al20 Al32 5_556 . 108.36(6) ?
    Cr7 Al20 Al19 . . 124.86(6) ?
    Cr9 Al20 Al19 . . 63.33(5) ?
    Al14 Al20 Al19 . . 59.76(5) ?
    Al19 Al20 Al19 5_556 . 94.78(6) ?
    Al34 Al20 Al19 5_556 . 59.07(5) ?
    Al12 Al20 Al19 . . 110.64(5) ?
    Al38 Al20 Al19 . . 111.68(6) ?
    Al14 Al20 Al19 5_556 . 62.31(5) ?
    Al7 Al20 Al19 5_556 . 91.96(6) ?
    Al32 Al20 Al19 . . 152.95(7) ?
    Cr7 Al20 Al23 . 5_556 53.11(4) ?
    Cr9 Al20 Al23 . 5_556 112.01(6) ?
    Al14 Al20 Al23 . 5_556 150.56(7) ?
    Al19 Al20 Al23 5_556 5_556 108.96(6) ?
    Al34 Al20 Al23 5_556 5_556 90.85(6) ?
    Al12 Al20 Al23 . 5_556 58.12(4) ?
    Al38 Al20 Al23 . 5_556 89.22(5) ?
    Al14 Al20 Al23 5_556 5_556 110.11(6) ?
    Al7 Al20 Al23 5_556 5_556 59.51(5) ?
    Al32 Al20 Al23 . 5_556 59.19(5) ?
    Al19 Al20 Al23 . 5_556 147.42(6) ?
    Al11 Al21 Al57 . 8_455 102.55(6) ?
    Al11 Al21 Cr14 . 2 55.60(4) ?
    Al57 Al21 Cr14 8_455 2 53.27(4) ?
    Cr17 Al21 Al22 . . 58.49(5) ?
    Al11 Al21 Al22 . . 58.49(5) ?
    Al57 Al21 Al22 8_455 . 158.51(7) ?
    Cr14 Al21 Al22 2 . 105.24(6) ?
    Cr17 Al21 Cr11 . . 56.03(4) ?
    Al11 Al21 Cr11 . . 56.03(4) ?
    Al57 Al21 Cr11 8_455 . 118.56(6) ?
    Cr14 Al21 Cr11 2 . 103.18(5) ?
    Al22 Al21 Cr11 . . 61.53(4) ?
    Al11 Al21 Al10 . 2 101.17(6) ?
    Al57 Al21 Al10 8_455 2 118.79(7) ?
    Cr14 Al21 Al10 2 2 101.74(6) ?
    Al22 Al21 Al10 . 2 61.22(5) ?
    Cr11 Al21 Al10 . 2 121.58(6) ?
    Al11 Al21 Al65 . 2 58.05(5) ?
    Al57 Al21 Al65 8_455 2 62.39(5) ?
    Cr14 Al21 Al65 2 2 59.12(4) ?
    Al22 Al21 Al65 . 2 108.55(6) ?
    Cr11 Al21 Al65 . 2 57.91(4) ?
    Al10 Al21 Al65 2 2 156.82(7) ?
    Al11 Al21 Al10 . 8 99.83(6) ?
    Al57 Al21 Al10 8_455 8 139.35(7) ?
    Cr14 Al21 Al10 2 8 154.45(7) ?
    Al22 Al21 Al10 . 8 59.79(5) ?
    Cr11 Al21 Al10 . 8 52.10(4) ?
    Al10 Al21 Al10 2 8 89.07(6) ?
    Al65 Al21 Al10 2 8 103.75(6) ?
    Cr17 Al21 Cr10 . . 55.58(4) ?
    Al11 Al21 Cr10 . . 55.58(4) ?
    Al57 Al21 Cr10 8_455 . 102.62(6) ?
    Cr14 Al21 Cr10 2 . 56.74(3) ?
    Al22 Al21 Cr10 . . 59.29(4) ?
    Cr11 Al21 Cr10 . . 104.95(5) ?
    Al10 Al21 Cr10 2 . 52.00(4) ?
    Al65 Al21 Cr10 2 . 104.85(6) ?
    Al10 Al21 Cr10 8 . 118.02(6) ?
    Al11 Al21 Al22 . 7 148.53(7) ?
    Al57 Al21 Al22 8_455 7 108.37(6) ?
    Cr14 Al21 Al22 2 7 145.56(6) ?
    Al22 Al21 Al22 . 7 90.04(6) ?
    Cr11 Al21 Al22 . 7 111.22(6) ?
    Al10 Al21 Al22 2 7 58.63(5) ?
    Al65 Al21 Al22 2 7 144.54(7) ?
    Al10 Al21 Al22 8 7 59.35(5) ?
    Cr10 Al21 Al22 . 7 110.61(6) ?
    Cr17 Al21 Al41 . . 101.16(6) ?
    Al11 Al21 Al41 . . 101.16(6) ?
    Al57 Al21 Al41 8_455 . 60.21(5) ?
    Cr14 Al21 Al41 2 . 56.47(4) ?
    Al22 Al21 Al41 . . 110.53(6) ?
    Cr11 Al21 Al41 . . 157.10(6) ?
    Al10 Al21 Al41 2 . 60.22(5) ?
    Al65 Al21 Al41 2 . 110.53(6) ?
    Al10 Al21 Al41 8 . 145.53(7) ?
    Cr10 Al21 Al41 . . 56.49(4) ?
    Al22 Al21 Al41 7 . 89.40(5) ?
    Cr17 Al22 Al54 . . 102.43(6) ?
    Al11 Al22 Al54 . . 102.43(6) ?
    Cr17 Al22 Cr12 . . 55.34(4) ?
    Al11 Al22 Cr12 . . 55.34(4) ?
    Al54 Al22 Cr12 . . 53.32(4) ?
    Cr17 Al22 Cr10 . . 56.30(4) ?
    Al11 Al22 Cr10 . . 56.30(4) ?
    Al54 Al22 Cr10 . . 118.72(6) ?
    Cr12 Al22 Cr10 . . 103.25(5) ?
    Cr17 Al22 Al21 . . 58.54(5) ?
    Al11 Al22 Al21 . . 58.54(5) ?
    Al54 Al22 Al21 . . 158.48(7) ?
    Cr12 Al22 Al21 . . 105.17(6) ?
    Cr10 Al22 Al21 . . 61.38(4) ?
    Al11 Al22 Al10 . 8 100.80(6) ?
    Al54 Al22 Al10 . 8 118.83(7) ?
    Cr12 Al22 Al10 . 8 101.54(6) ?
    Cr10 Al22 Al10 . 8 121.33(6) ?
    Al21 Al22 Al10 . 8 61.10(5) ?
    Cr17 Al22 Al64 . . 58.15(5) ?
    Al11 Al22 Al64 . . 58.15(5) ?
    Al54 Al22 Al64 . . 62.24(5) ?
    Cr12 Al22 Al64 . . 59.00(4) ?
    Cr10 Al22 Al64 . . 58.22(4) ?
    Al21 Al22 Al64 . . 108.64(6) ?
    Al10 Al22 Al64 8 . 156.52(7) ?
    Al11 Al22 Al10 . 2 100.22(6) ?
    Al54 Al22 Al10 . 2 139.36(7) ?
    Cr12 Al22 Al10 . 2 154.60(6) ?
    Cr10 Al22 Al10 . 2 52.18(4) ?
    Al21 Al22 Al10 . 2 59.85(5) ?
    Al10 Al22 Al10 8 2 89.03(6) ?
    Al64 Al22 Al10 . 2 104.08(6) ?
    Cr17 Al22 Cr11 . . 55.35(4) ?
    Al11 Al22 Cr11 . . 55.35(4) ?
    Al54 Al22 Cr11 . . 102.38(6) ?
    Cr12 Al22 Cr11 . . 56.47(3) ?
    Cr10 Al22 Cr11 . . 104.99(5) ?
    Al21 Al22 Cr11 . . 59.50(4) ?
    Al10 Al22 Cr11 8 . 51.90(4) ?
    Al64 Al22 Cr11 . . 104.65(6) ?
    Al10 Al22 Cr11 2 . 118.25(6) ?
    Al11 Al22 Al21 . 7 148.51(7) ?
    Al54 Al22 Al21 . 7 108.49(6) ?
    Cr12 Al22 Al21 . 7 145.67(6) ?
    Cr10 Al22 Al21 . 7 111.02(6) ?
    Al21 Al22 Al21 . 7 89.96(6) ?
    Al10 Al22 Al21 8 7 58.86(5) ?
    Al64 Al22 Al21 . 7 144.62(7) ?
    Al10 Al22 Al21 2 7 59.05(5) ?
    Cr11 Al22 Al21 . 7 110.74(6) ?
    Cr17 Al22 Al25 . . 100.66(6) ?
    Al11 Al22 Al25 . . 100.66(6) ?
    Al54 Al22 Al25 . . 60.17(5) ?
    Cr12 Al22 Al25 . . 56.24(4) ?
    Cr10 Al22 Al25 . . 156.88(6) ?
    Al21 Al22 Al25 . . 110.47(6) ?
    Al10 Al22 Al25 8 . 60.29(5) ?
    Al64 Al22 Al25 . . 110.18(6) ?
    Al10 Al22 Al25 2 . 145.55(7) ?
    Cr11 Al22 Al25 . . 56.18(4) ?
    Al21 Al22 Al25 7 . 89.73(5) ?
    Cr7 Al23 Cr9 5_556 6 164.18(7) ?
    Cr7 Al23 Al16 5_556 6 130.51(6) ?
    Cr9 Al23 Al16 6 6 64.92(5) ?
    Cr7 Al23 Al24 5_556 . 63.39(5) ?
    Cr9 Al23 Al24 6 . 131.93(7) ?
    Al16 Al23 Al24 6 . 67.12(5) ?
    Cr7 Al23 Al34 5_556 2 114.09(6) ?
    Cr9 Al23 Al34 6 2 56.03(4) ?
    Al16 Al23 Al34 6 2 108.08(6) ?
    Al24 Al23 Al34 . 2 148.40(7) ?
    Cr7 Al23 Al12 5_556 5_556 111.44(5) ?
    Cr9 Al23 Al12 6 5_556 53.95(3) ?
    Al16 Al23 Al12 6 5_556 109.93(6) ?
    Al24 Al23 Al12 . 5_556 148.40(7) ?
    Al34 Al23 Al12 2 5_556 63.19(5) ?
    Cr7 Al23 Al40 5_556 6 120.17(6) ?
    Cr9 Al23 Al40 6 6 60.25(4) ?
    Al16 Al23 Al40 6 6 63.10(5) ?
    Al24 Al23 Al40 . 6 95.14(6) ?
    Al34 Al23 Al40 2 6 110.70(6) ?
    Al12 Al23 Al40 5_556 6 59.15(6) ?
    Cr7 Al23 Al8 5_556 . 62.60(5) ?
    Cr9 Al23 Al8 6 . 125.00(6) ?
    Al16 Al23 Al8 6 . 94.82(6) ?
    Al24 Al23 Al8 . . 61.88(5) ?
    Al34 Al23 Al8 2 . 88.40(6) ?
    Al12 Al23 Al8 5_556 . 146.58(7) ?
    Al40 Al23 Al8 6 . 153.97(7) ?
    Cr7 Al23 Al32 5_556 5_556 60.30(4) ?
    Cr9 Al23 Al32 6 5_556 119.89(6) ?
    Al16 Al23 Al32 6 5_556 95.88(6) ?
    Al24 Al23 Al32 . 5_556 62.12(5) ?
    Al34 Al23 Al32 2 5_556 147.02(7) ?
    Al12 Al23 Al32 5_556 5_556 87.76(6) ?
    Al40 Al23 Al32 6 5_556 60.39(5) ?
    Al8 Al23 Al32 . 5_556 112.34(6) ?
    Cr7 Al23 Al7 5_556 . 54.32(4) ?
    Cr9 Al23 Al7 6 . 114.87(6) ?
    Al16 Al23 Al7 6 . 151.13(7) ?
    Al24 Al23 Al7 . . 108.41(6) ?
    Al34 Al23 Al7 2 . 59.81(5) ?
    Al12 Al23 Al7 5_556 . 88.56(6) ?
    Al40 Al23 Al7 6 . 144.18(7) ?
    Al8 Al23 Al7 . . 60.67(5) ?
    Al32 Al23 Al7 5_556 . 107.15(6) ?
    Cr7 Al23 Al18 5_556 6 124.75(6) ?
    Cr9 Al23 Al18 6 6 63.41(4) ?
    Al16 Al23 Al18 6 6 59.59(5) ?
    Al24 Al23 Al18 . 6 94.78(6) ?
    Al34 Al23 Al18 2 6 59.56(5) ?
    Al12 Al23 Al18 5_556 6 110.98(6) ?
    Al40 Al23 Al18 6 6 111.37(6) ?
    Al8 Al23 Al18 . 6 62.41(5) ?
    Al32 Al23 Al18 5_556 6 152.60(7) ?
    Al7 Al23 Al18 . 6 93.58(6) ?
    Cr7 Al23 Al20 5_556 5_556 53.29(4) ?
    Cr9 Al23 Al20 6 5_556 112.02(6) ?
    Al16 Al23 Al20 6 5_556 150.42(7) ?
    Al24 Al23 Al20 . 5_556 107.80(6) ?
    Al34 Al23 Al20 2 5_556 90.91(6) ?
    Al12 Al23 Al20 5_556 5_556 58.20(4) ?
    Al40 Al23 Al20 6 5_556 89.32(6) ?
    Al8 Al23 Al20 . 5_556 108.53(6) ?
    Al32 Al23 Al20 5_556 5_556 58.91(5) ?
    Al7 Al23 Al20 . 5_556 58.32(5) ?
    Al18 Al23 Al20 6 5_556 148.03(7) ?
    Al2 Al24 Al23 . . 103.73(6) ?
    Al2 Al24 Cr5 . . 57.22(4) ?
    Al23 Al24 Cr5 . . 103.28(6) ?
    Al2 Al24 Cr7 . 5_556 57.02(4) ?
    Al23 Al24 Cr7 . 5_556 53.90(4) ?
    Cr5 Al24 Cr7 . 5_556 56.78(4) ?
    Al2 Al24 Al6 . 3_545 101.98(6) ?
    Al23 Al24 Al6 . 3_545 121.46(7) ?
    Cr5 Al24 Al6 . 3_545 53.06(4) ?
    Cr7 Al24 Al6 5_556 3_545 103.80(6) ?
    Al2 Al24 Al35 . 3_545 98.90(6) ?
    Al23 Al24 Al35 . 3_545 139.19(7) ?
    Cr5 Al24 Al35 . 3_545 117.52(6) ?
    Cr7 Al24 Al35 5_556 3_545 155.28(7) ?
    Al6 Al24 Al35 3_545 3_545 85.51(6) ?
    Al2 Al24 Al26 . 3_545 57.72(5) ?
    Al23 Al24 Al26 . 3_545 158.84(7) ?
    Cr5 Al24 Al26 . 3_545 59.21(4) ?
    Cr7 Al24 Al26 5_556 3_545 104.96(6) ?
    Al6 Al24 Al26 3_545 3_545 59.69(5) ?
    Al35 Al24 Al26 3_545 3_545 59.72(5) ?
    Al2 Al24 Al8 . . 58.92(5) ?
    Al23 Al24 Al8 . . 61.26(5) ?
    Cr5 Al24 Al8 . . 106.08(6) ?
    Cr7 Al24 Al8 5_556 . 59.53(4) ?
    Al6 Al24 Al8 3_545 . 158.96(7) ?
    Al35 Al24 Al8 3_545 . 105.06(6) ?
    Al26 Al24 Al8 3_545 . 109.63(7) ?
    Al2 Al24 Al30 . . 98.34(6) ?
    Al23 Al24 Al30 . . 84.91(6) ?
    Cr5 Al24 Al30 . . 155.29(7) ?
    Cr7 Al24 Al30 5_556 . 115.38(6) ?
    Al6 Al24 Al30 3_545 . 140.80(7) ?
    Al35 Al24 Al30 3_545 . 58.29(5) ?
    Al26 Al24 Al30 3_545 . 106.57(6) ?
    Al8 Al24 Al30 . . 57.17(5) ?
    Al2 Al24 Al32 . 5_556 103.48(6) ?
    Al23 Al24 Al32 . 5_556 61.79(5) ?
    Cr5 Al24 Al32 . 5_556 56.16(4) ?
    Cr7 Al24 Al32 5_556 5_556 57.57(4) ?
    Al6 Al24 Al32 3_545 5_556 61.47(5) ?
    Al35 Al24 Al32 3_545 5_556 143.09(7) ?
    Al26 Al24 Al32 3_545 5_556 109.78(6) ?
    Al8 Al24 Al32 . 5_556 111.57(6) ?
    Al30 Al24 Al32 . 5_556 143.51(6) ?
    Al2 Al24 Cr8 . . 53.89(4) ?
    Al23 Al24 Cr8 . . 118.46(6) ?
    Cr5 Al24 Cr8 . . 104.69(5) ?
    Cr7 Al24 Cr8 5_556 . 102.96(5) ?
    Al6 Al24 Cr8 3_545 . 119.27(6) ?
    Al35 Al24 Cr8 3_545 . 53.32(4) ?
    Al26 Al24 Cr8 3_545 . 61.12(4) ?
    Al8 Al24 Cr8 . . 58.72(4) ?
    Al30 Al24 Cr8 . . 51.97(4) ?
    Al32 Al24 Cr8 5_556 . 157.35(6) ?
    Cr12 Al25 Cr11 . . 59.08(4) ?
    Cr12 Al25 Al54 . . 53.17(4) ?
    Cr11 Al25 Al54 . . 103.36(6) ?
    Cr12 Al25 Al32 . 8 150.10(7) ?
    Cr11 Al25 Al32 . 8 112.62(6) ?
    Al54 Al25 Al32 . 8 143.99(7) ?
    Cr12 Al25 Al62 . . 53.26(4) ?
    Cr11 Al25 Al62 . . 102.34(5) ?
    Al54 Al25 Al62 . . 61.23(5) ?
    Al32 Al25 Al62 8 . 107.69(6) ?
    Cr12 Al25 Al41 . 7 149.13(7) ?
    Cr11 Al25 Al41 . 7 112.15(6) ?
    Al54 Al25 Al41 . 7 108.05(6) ?
    Al32 Al25 Al41 8 7 60.06(5) ?
    Al62 Al25 Al41 . 7 145.50(7) ?
    Cr12 Al25 Al10 . 8 101.94(6) ?
    Cr11 Al25 Al10 . 8 52.44(4) ?
    Al54 Al25 Al10 . 8 113.29(6) ?
    Al32 Al25 Al10 8 8 90.76(6) ?
    Al62 Al25 Al10 . 8 153.84(7) ?
    Al41 Al25 Al10 7 8 60.06(5) ?
    Cr12 Al25 Al6 . 2 102.14(6) ?
    Cr11 Al25 Al6 . 2 51.93(4) ?
    Al54 Al25 Al6 . 2 154.28(7) ?
    Al32 Al25 Al6 8 2 60.98(5) ?
    Al62 Al25 Al6 . 2 112.45(6) ?
    Al41 Al25 Al6 7 2 90.35(6) ?
    Al10 Al25 Al6 8 2 60.17(5) ?
    Cr12 Al25 Al45 . . 59.08(4) ?
    Cr11 Al25 Al45 . . 58.54(4) ?
    Al54 Al25 Al45 . . 106.21(6) ?
    Al32 Al25 Al45 8 . 91.59(6) ?
    Al62 Al25 Al45 . . 56.99(5) ?
    Al41 Al25 Al45 7 . 145.74(7) ?
    Al10 Al25 Al45 8 . 105.41(6) ?
    Al6 Al25 Al45 2 . 57.25(5) ?
    Cr12 Al25 Al22 . . 59.26(4) ?
    Cr11 Al25 Al22 . . 60.71(4) ?
    Al54 Al25 Al22 . . 56.92(5) ?
    Al32 Al25 Al22 8 . 145.88(7) ?
    Al62 Al25 Al22 . . 106.39(6) ?
    Al41 Al25 Al22 7 . 90.22(6) ?
    Al10 Al25 Al22 8 . 57.84(5) ?
    Al6 Al25 Al22 2 . 106.66(6) ?
    Al45 Al25 Al22 . . 108.37(6) ?
    Cr12 Al25 Al40 . 7_556 110.92(6) ?
    Cr11 Al25 Al40 . 7_556 149.12(7) ?
    Al54 Al25 Al40 . 7_556 88.25(6) ?
    Al32 Al25 Al40 8 7_556 59.85(5) ?
    Al62 Al25 Al40 . 7_556 58.16(5) ?
    Al41 Al25 Al40 7 7_556 90.46(6) ?
    Al10 Al25 Al40 8 7_556 147.12(7) ?
    Al6 Al25 Al40 2 7_556 109.97(6) ?
    Al45 Al25 Al40 . 7_556 90.86(6) ?
    Al22 Al25 Al40 . 7_556 143.35(7) ?
    Cr12 Al25 Al59 . 8 110.45(6) ?
    Cr11 Al25 Al59 . 8 149.92(7) ?
    Al54 Al25 Al59 . 8 57.64(5) ?
    Al32 Al25 Al59 8 8 89.72(6) ?
    Al62 Al25 Al59 . 8 88.78(5) ?
    Al41 Al25 Al59 7 8 60.77(5) ?
    Al10 Al25 Al59 8 8 110.21(6) ?
    Al6 Al25 Al59 2 8 147.39(7) ?
    Al45 Al25 Al59 . 8 144.34(7) ?
    Al22 Al25 Al59 . 8 89.43(6) ?
    Al40 Al25 Al59 7_556 8 59.52(5) ?
    Al2 Al26 Al27 3_455 . 105.18(6) ?
    Al2 Al26 Cr5 3_455 3_455 57.51(4) ?
    Al27 Al26 Cr5 . 3_455 104.11(6) ?
    Al2 Al26 Cr6 3_455 5_566 57.58(4) ?
    Al27 Al26 Cr6 . 5_566 54.49(4) ?
    Cr5 Al26 Cr6 3_455 5_566 57.56(4) ?
    Al2 Al26 Al6 3_455 . 103.03(6) ?
    Al27 Al26 Al6 . . 119.54(7) ?
    Cr5 Al26 Al6 3_455 . 53.13(4) ?
    Cr6 Al26 Al6 5_566 . 103.83(6) ?
    Al2 Al26 Al35 3_455 . 99.93(6) ?
    Al27 Al26 Al35 . . 137.96(7) ?
    Cr5 Al26 Al35 3_455 . 117.82(6) ?
    Cr6 Al26 Al35 5_566 . 156.76(7) ?
    Al6 Al26 Al35 . . 85.92(6) ?
    Al2 Al26 Al24 3_455 3_455 58.78(5) ?
    Al27 Al26 Al24 . 3_455 160.70(7) ?
    Cr5 Al26 Al24 3_455 3_455 59.10(4) ?
    Cr6 Al26 Al24 5_566 3_455 106.23(6) ?
    Al6 Al26 Al24 . 3_455 60.04(5) ?
    Al35 Al26 Al24 . 3_455 60.13(5) ?
    Al2 Al26 Al17 3_455 5_566 59.37(5) ?
    Al27 Al26 Al17 . 5_566 61.82(5) ?
    Cr5 Al26 Al17 3_455 5_566 106.62(6) ?
    Cr6 Al26 Al17 5_566 5_566 59.26(4) ?
    Al6 Al26 Al17 . 5_566 159.74(7) ?
    Al35 Al26 Al17 . 5_566 106.00(6) ?
    Al24 Al26 Al17 3_455 5_566 111.33(6) ?
    Al2 Al26 Al27 3_455 5_566 99.21(6) ?
    Al27 Al26 Al27 . 5_566 84.66(6) ?
    Cr5 Al26 Al27 3_455 5_566 156.40(7) ?
    Cr6 Al26 Al27 5_566 5_566 115.65(6) ?
    Al6 Al26 Al27 . 5_566 140.50(7) ?
    Al35 Al26 Al27 . 5_566 58.15(5) ?
    Al24 Al26 Al27 3_455 5_566 107.40(6) ?
    Al17 Al26 Al27 5_566 5_566 57.85(5) ?
    Al2 Al26 Al39 3_455 . 103.03(6) ?
    Al27 Al26 Al39 . . 60.95(5) ?
    Cr5 Al26 Al39 3_455 . 56.08(4) ?
    Cr6 Al26 Al39 5_566 . 56.63(4) ?
    Al6 Al26 Al39 . . 61.14(5) ?
    Al35 Al26 Al39 . . 143.17(7) ?
    Al24 Al26 Al39 3_455 . 109.62(6) ?
    Al17 Al26 Al39 5_566 . 110.41(6) ?
    Al27 Al26 Al39 5_566 . 142.77(6) ?
    Al2 Al26 Cr8 3_455 3_455 54.32(4) ?
    Al27 Al26 Cr8 . 3_455 119.92(6) ?
    Cr5 Al26 Cr8 3_455 3_455 104.97(5) ?
    Cr6 Al26 Cr8 5_566 3_455 103.95(5) ?
    Al6 Al26 Cr8 . 3_455 120.08(6) ?
    Al35 Al26 Cr8 . 3_455 53.57(4) ?
    Al24 Al26 Cr8 3_455 3_455 61.60(4) ?
    Al17 Al26 Cr8 5_566 3_455 59.91(4) ?
    Al27 Al26 Cr8 5_566 3_455 52.70(4) ?
    Al39 Al26 Cr8 . 3_455 157.34(6) ?
    Al2 Al26 Al44 3_455 . 149.93(7) ?
    Al27 Al26 Al44 . . 104.71(6) ?
    Cr5 Al26 Al44 3_455 . 111.41(6) ?
    Cr6 Al26 Al44 5_566 . 144.53(6) ?
    Al6 Al26 Al44 . . 58.42(5) ?
    Al35 Al26 Al44 . . 58.32(5) ?
    Al24 Al26 Al44 3_455 . 91.26(6) ?
    Al17 Al26 Al44 5_566 . 141.82(7) ?
    Al27 Al26 Al44 5_566 . 86.72(6) ?
    Al39 Al26 Al44 . . 88.66(6) ?
    Cr8 Al26 Al44 3_455 . 111.52(6) ?
    Cr6 Al27 Cr8 5_566 7_556 163.34(7) ?
    Cr6 Al27 Al26 5_566 . 63.46(5) ?
    Cr8 Al27 Al26 7_556 . 132.11(7) ?
    Cr6 Al27 Al35 5_566 5_566 113.23(6) ?
    Cr8 Al27 Al35 7_556 5_566 57.78(5) ?
    Al26 Al27 Al35 . 5_566 148.26(7) ?
    Cr6 Al27 Al17 5_566 . 130.54(6) ?
    Cr8 Al27 Al17 7_556 . 65.20(5) ?
    Al26 Al27 Al17 . . 67.11(5) ?
    Al35 Al27 Al17 5_566 . 109.35(6) ?
    Cr6 Al27 Al42 5_566 7_556 119.23(6) ?
    Cr8 Al27 Al42 7_556 7_556 59.06(5) ?
    Al26 Al27 Al42 . 7_556 96.02(6) ?
    Al35 Al27 Al42 5_566 7_556 110.90(6) ?
    Al17 Al27 Al42 . 7_556 63.97(5) ?
    Cr6 Al27 Al1 5_566 . 110.04(5) ?
    Cr8 Al27 Al1 7_556 . 53.90(3) ?
    Al26 Al27 Al1 . . 148.74(7) ?
    Al35 Al27 Al1 5_566 . 62.97(5) ?
    Al17 Al27 Al1 . . 110.96(6) ?
    Al42 Al27 Al1 7_556 . 59.04(6) ?
    Cr6 Al27 Al39 5_566 . 59.75(4) ?
    Cr8 Al27 Al39 7_556 . 118.42(6) ?
    Al26 Al27 Al39 . . 62.82(5) ?
    Al35 Al27 Al39 5_566 . 145.81(7) ?
    Al17 Al27 Al39 . . 96.12(6) ?
    Al42 Al27 Al39 7_556 . 60.11(5) ?
    Al1 Al27 Al39 . . 87.12(6) ?
    Cr6 Al27 Al17 5_566 5_566 61.74(4) ?
    Cr8 Al27 Al17 7_556 5_566 127.74(6) ?
    Al26 Al27 Al17 . 5_566 61.35(5) ?
    Al35 Al27 Al17 5_566 5_566 88.68(6) ?
    Al17 Al27 Al17 . 5_566 96.00(6) ?
    Al42 Al27 Al17 7_556 5_566 155.29(7) ?
    Al1 Al27 Al17 . 5_566 145.64(7) ?
    Al39 Al27 Al17 . 5_566 111.50(6) ?
    Cr6 Al27 Al26 5_566 5_566 125.22(6) ?
    Cr8 Al27 Al26 7_556 5_566 64.64(5) ?
    Al26 Al27 Al26 . 5_566 95.34(6) ?
    Al35 Al27 Al26 5_566 5_566 59.52(5) ?
    Al17 Al27 Al26 . 5_566 60.58(5) ?
    Al42 Al27 Al26 7_556 5_566 112.47(6) ?
    Al1 Al27 Al26 . 5_566 110.99(6) ?
    Al39 Al27 Al26 . 5_566 154.01(7) ?
    Al17 Al27 Al26 5_566 5_566 63.81(5) ?
    Cr6 Al27 Al36 5_566 5_566 53.25(4) ?
    Cr8 Al27 Al36 7_556 5_566 116.40(6) ?
    Al26 Al27 Al36 . 5_566 107.79(6) ?
    Al35 Al27 Al36 5_566 5_566 60.01(5) ?
    Al17 Al27 Al36 . 5_566 152.78(7) ?
    Al42 Al27 Al36 7_556 5_566 142.11(7) ?
    Al1 Al27 Al36 . 5_566 87.24(6) ?
    Al39 Al27 Al36 . 5_566 105.15(6) ?
    Al17 Al27 Al36 5_566 5_566 60.63(5) ?
    Al26 Al27 Al36 5_566 5_566 94.56(6) ?
    Al5 Al28 Cr6 . 7_556 57.62(4) ?
    Al5 Al28 Al50 . 7_556 150.55(7) ?
    Cr6 Al28 Al50 7_556 7_556 140.91(7) ?
    Al5 Al28 Al36 . 7_556 104.52(6) ?
    Cr6 Al28 Al36 7_556 7_556 53.32(4) ?
    Al50 Al28 Al36 7_556 7_556 103.94(6) ?
    Cr16 Al28 Al16 . . 58.36(5) ?
    Al5 Al28 Al16 . . 58.36(5) ?
    Cr6 Al28 Al16 7_556 . 61.30(4) ?
    Al50 Al28 Al16 7_556 . 144.20(7) ?
    Al36 Al28 Al16 7_556 . 64.76(5) ?
    Cr16 Al28 Al2 . . 56.50(5) ?
    Al5 Al28 Al2 . . 56.50(5) ?
    Cr6 Al28 Al2 7_556 . 56.23(4) ?
    Al50 Al28 Al2 7_556 . 109.89(6) ?
    Al36 Al28 Al2 7_556 . 101.90(6) ?
    Al16 Al28 Al2 . . 105.76(6) ?
    Cr16 Al28 Al48 . . 99.21(6) ?
    Al5 Al28 Al48 . . 99.21(6) ?
    Cr6 Al28 Al48 7_556 . 156.66(7) ?
    Al50 Al28 Al48 7_556 . 61.05(5) ?
    Al36 Al28 Al48 7_556 . 142.31(7) ?
    Al16 Al28 Al48 . . 105.90(6) ?
    Al2 Al28 Al48 . . 115.63(6) ?
    Cr16 Al28 Cr13 . . 55.17(4) ?
    Al5 Al28 Cr13 . . 55.17(4) ?
    Cr6 Al28 Cr13 7_556 . 106.39(5) ?
    Al50 Al28 Cr13 7_556 . 112.59(6) ?
    Al36 Al28 Cr13 7_556 . 123.96(6) ?
    Al16 Al28 Cr13 . . 60.60(4) ?
    Al2 Al28 Cr13 . . 103.66(5) ?
    Al48 Al28 Cr13 . . 51.86(4) ?
    Al5 Al28 Al62 . 7_556 99.43(6) ?
    Cr6 Al28 Al62 7_556 7_556 117.27(6) ?
    Al50 Al28 Al62 7_556 7_556 89.17(6) ?
    Al36 Al28 Al62 7_556 7_556 87.55(6) ?
    Al16 Al28 Al62 . 7_556 57.77(5) ?
    Al2 Al28 Al62 . 7_556 155.54(7) ?
    Al48 Al28 Al62 . 7_556 59.69(5) ?
    Cr13 Al28 Al62 . 7_556 53.42(4) ?
    Cr16 Al28 Al29 . . 57.61(5) ?
    Al5 Al28 Al29 . . 57.61(5) ?
    Cr6 Al28 Al29 7_556 . 104.94(6) ?
    Al50 Al28 Al29 7_556 . 92.95(6) ?
    Al36 Al28 Al29 7_556 . 158.21(7) ?
    Al16 Al28 Al29 . . 108.48(6) ?
    Al2 Al28 Al29 . . 58.73(5) ?
    Al48 Al28 Al29 . . 58.55(5) ?
    Cr13 Al28 Al29 . . 58.78(4) ?
    Al62 Al28 Al29 7_556 . 106.63(6) ?
    Cr16 Al29 Al7 . . 104.90(6) ?
    Al5 Al29 Al7 . . 104.90(6) ?
    Cr16 Al29 Al51 . . 150.82(7) ?
    Al5 Al29 Al51 . . 150.82(7) ?
    Al7 Al29 Al51 . . 103.31(6) ?
    Al5 Al29 Cr7 . 5_556 57.18(4) ?
    Al7 Al29 Cr7 . 5_556 54.19(4) ?
    Al51 Al29 Cr7 . 5_556 141.05(7) ?
    Cr16 Al29 Al14 . . 58.19(5) ?
    Al5 Al29 Al14 . . 58.19(5) ?
    Al7 Al29 Al14 . . 65.06(5) ?
    Al51 Al29 Al14 . . 144.20(7) ?
    Cr7 Al29 Al14 5_556 . 61.25(5) ?
    Cr16 Al29 Al48 . . 99.27(6) ?
    Al5 Al29 Al48 . . 99.27(6) ?
    Al7 Al29 Al48 . . 141.85(7) ?
    Al51 Al29 Al48 . . 61.23(5) ?
    Cr7 Al29 Al48 5_556 . 156.29(7) ?
    Al14 Al29 Al48 . . 105.84(6) ?
    Cr16 Al29 Al2 . . 56.41(5) ?
    Al5 Al29 Al2 . . 56.41(5) ?
    Al7 Al29 Al2 . . 102.08(6) ?
    Al51 Al29 Al2 . . 110.17(6) ?
    Cr7 Al29 Al2 5_556 . 55.73(4) ?
    Al14 Al29 Al2 . . 105.46(6) ?
    Al48 Al29 Al2 . . 115.88(6) ?
    Cr16 Al29 Cr13 . . 55.21(4) ?
    Al5 Al29 Cr13 . . 55.21(4) ?
    Al7 Al29 Cr13 . . 123.69(6) ?
    Al51 Al29 Cr13 . . 112.91(6) ?
    Cr7 Al29 Cr13 5_556 . 105.94(5) ?
    Al14 Al29 Cr13 . . 60.20(4) ?
    Al48 Al29 Cr13 . . 52.05(4) ?
    Al2 Al29 Cr13 . . 103.87(5) ?
    Cr16 Al29 Al61 . . 99.48(6) ?
    Al5 Al29 Al61 . . 99.48(6) ?
    Al7 Al29 Al61 . . 87.27(6) ?
    Al51 Al29 Al61 . . 89.10(6) ?
    Cr7 Al29 Al61 5_556 . 117.37(6) ?
    Al14 Al29 Al61 . . 57.86(5) ?
    Al48 Al29 Al61 . . 59.65(5) ?
    Al2 Al29 Al61 . . 155.54(7) ?
    Cr13 Al29 Al61 . . 53.24(4) ?
    Cr16 Al29 Al28 . . 57.37(5) ?
    Al5 Al29 Al28 . . 57.37(5) ?
    Al7 Al29 Al28 . . 158.38(7) ?
    Al51 Al29 Al28 . . 93.46(6) ?
    Cr7 Al29 Al28 5_556 . 104.24(6) ?
    Al14 Al29 Al28 . . 108.15(6) ?
    Al48 Al29 Al28 . . 58.86(5) ?
    Al2 Al29 Al28 . . 58.69(5) ?
    Cr13 Al29 Al28 . . 59.10(4) ?
    Al61 Al29 Al28 . . 106.79(6) ?
    Cr6 Al30 Cr8 4_545 . 163.20(7) ?
    Cr6 Al30 Al18 4_545 6 65.22(5) ?
    Cr8 Al30 Al18 . 6 130.44(7) ?
    Cr6 Al30 Al8 4_545 . 131.26(6) ?
    Cr8 Al30 Al8 . . 64.62(5) ?
    Al18 Al30 Al8 6 . 66.06(5) ?
    Cr6 Al30 Al35 4_545 3_545 113.24(6) ?
    Cr8 Al30 Al35 . 3_545 57.60(4) ?
    Al18 Al30 Al35 6 3_545 149.01(7) ?
    Al8 Al30 Al35 . 3_545 108.84(6) ?
    Cr6 Al30 Al43 4_545 . 119.36(6) ?
    Cr8 Al30 Al43 . . 58.95(4) ?
    Al18 Al30 Al43 6 . 94.79(6) ?
    Al8 Al30 Al43 . . 63.76(5) ?
    Al35 Al30 Al43 3_545 . 110.56(6) ?
    Cr6 Al30 Al39 4_545 8 59.89(4) ?
    Cr8 Al30 Al39 . 8 118.43(6) ?
    Al18 Al30 Al39 6 8 62.62(5) ?
    Al8 Al30 Al39 . 8 96.16(6) ?
    Al35 Al30 Al39 3_545 8 145.95(7) ?
    Al43 Al30 Al39 . 8 60.17(5) ?
    Cr6 Al30 Al1 4_545 7_556 109.80(5) ?
    Cr8 Al30 Al1 . 7_556 54.01(3) ?
    Al18 Al30 Al1 6 7_556 148.33(7) ?
    Al8 Al30 Al1 . 7_556 110.65(6) ?
    Al35 Al30 Al1 3_545 7_556 62.65(5) ?
    Al43 Al30 Al1 . 7_556 59.14(6) ?
    Al39 Al30 Al1 8 7_556 87.38(6) ?
    Cr6 Al30 Al16 4_545 6 62.66(4) ?
    Cr8 Al30 Al16 . 6 127.57(6) ?
    Al18 Al30 Al16 6 6 60.33(5) ?
    Al8 Al30 Al16 . 6 93.99(6) ?
    Al35 Al30 Al16 3_545 6 90.70(6) ?
    Al43 Al30 Al16 . 6 152.81(7) ?
    Al39 Al30 Al16 8 6 110.70(6) ?
    Al1 Al30 Al16 7_556 6 147.97(7) ?
    Cr6 Al30 Al36 4_545 4_545 53.68(4) ?
    Cr8 Al30 Al36 . 4_545 116.20(6) ?
    Al18 Al30 Al36 6 4_545 109.22(6) ?
    Al8 Al30 Al36 . 4_545 151.49(7) ?
    Al35 Al30 Al36 3_545 4_545 59.67(5) ?
    Al43 Al30 Al36 . 4_545 143.30(7) ?
    Al39 Al30 Al36 8 4_545 106.47(6) ?
    Al1 Al30 Al36 7_556 4_545 87.90(6) ?
    Al16 Al30 Al36 6 4_545 62.13(5) ?
    Cr6 Al30 Al24 4_545 . 125.02(6) ?
    Cr8 Al30 Al24 . . 64.71(5) ?
    Al18 Al30 Al24 6 . 95.20(6) ?
    Al8 Al30 Al24 . . 60.92(5) ?
    Al35 Al30 Al24 3_545 . 59.17(5) ?
    Al43 Al30 Al24 . . 112.78(6) ?
    Al39 Al30 Al24 8 . 154.21(7) ?
    Al1 Al30 Al24 7_556 . 110.82(6) ?
    Al16 Al30 Al24 6 . 63.13(5) ?
    Al36 Al30 Al24 4_545 . 92.76(6) ?
    Al13 Al31 Al13 2 . 56.99(6) ?
    Al13 Al31 Cr12 2 . 57.24(4) ?
    Cr18 Al31 Cr12 . . 107.09(6) ?
    Al13 Al31 Cr12 . . 107.09(6) ?
    Al13 Al31 Al50 2 . 154.20(8) ?
    Cr18 Al31 Al50 . . 111.30(6) ?
    Al13 Al31 Al50 . . 111.30(6) ?
    Cr12 Al31 Al50 . . 113.87(6) ?
    Al13 Al31 Al36 2 . 102.24(6) ?
    Cr18 Al31 Al36 . . 99.22(6) ?
    Al13 Al31 Al36 . . 99.22(6) ?
    Cr12 Al31 Al36 . . 121.94(6) ?
    Al50 Al31 Al36 . . 102.44(6) ?
    Al13 Al31 Cr3 2 . 55.77(4) ?
    Cr18 Al31 Cr3 . . 55.10(4) ?
    Al13 Al31 Cr3 . . 55.10(4) ?
    Cr12 Al31 Cr3 . . 105.76(5) ?
    Al50 Al31 Cr3 . . 140.35(6) ?
    Al36 Al31 Cr3 . . 52.48(4) ?
    Al13 Al31 Al45 2 . 57.84(5) ?
    Cr18 Al31 Al45 . . 105.32(6) ?
    Al13 Al31 Al45 . . 105.32(6) ?
    Cr12 Al31 Al45 . . 59.52(4) ?
    Al50 Al31 Al45 . . 142.68(7) ?
    Al36 Al31 Al45 . . 64.00(5) ?
    Cr3 Al31 Al45 . . 60.40(4) ?
    Al13 Al31 Al52 2 . 100.95(6) ?
    Cr18 Al31 Al52 . . 118.78(7) ?
    Al13 Al31 Al52 . . 118.78(7) ?
    Cr12 Al31 Al52 . . 51.87(4) ?
    Al50 Al31 Al52 . . 62.70(5) ?
    Al36 Al31 Al52 . . 141.88(7) ?
    Cr3 Al31 Al52 . . 156.31(6) ?
    Al45 Al31 Al52 . . 105.33(6) ?
    Al13 Al31 Al62 2 . 100.62(6) ?
    Cr18 Al31 Al62 . . 157.52(7) ?
    Al13 Al31 Al62 . . 157.52(7) ?
    Cr12 Al31 Al62 . . 52.65(4) ?
    Al50 Al31 Al62 . . 88.18(6) ?
    Al36 Al31 Al62 . . 86.80(6) ?
    Cr3 Al31 Al62 . . 116.28(6) ?
    Al45 Al31 Al62 . . 57.87(5) ?
    Al52 Al31 Al62 . . 59.36(5) ?
    Cr18 Al31 Cr15 . . 61.21(5) ?
    Cr12 Al31 Cr15 . . 64.00(4) ?
    Al50 Al31 Cr15 . . 90.99(6) ?
    Al36 Al31 Cr15 . . 159.59(7) ?
    Cr3 Al31 Cr15 . . 107.71(5) ?
    Al45 Al31 Cr15 . . 113.22(6) ?
    Al52 Al31 Cr15 . . 58.24(5) ?
    Al62 Al31 Cr15 . . 109.18(6) ?
    Al13 Al31 Al4 2 . 63.22(5) ?
    Al13 Al31 Al4 . . 61.21(5) ?
    Cr12 Al31 Al4 . . 64.00(4) ?
    Al50 Al31 Al4 . . 90.99(6) ?
    Al36 Al31 Al4 . . 159.59(7) ?
    Cr3 Al31 Al4 . . 107.71(5) ?
    Al45 Al31 Al4 . . 113.22(6) ?
    Al52 Al31 Al4 . . 58.24(5) ?
    Al62 Al31 Al4 . . 109.18(6) ?
    Cr5 Al32 Cr7 5_556 . 57.88(4) ?
    Cr5 Al32 Al25 5_556 8_456 112.22(6) ?
    Cr7 Al32 Al25 . 8_456 149.02(6) ?
    Cr5 Al32 Al41 5_556 2 112.16(6) ?
    Cr7 Al32 Al41 . 2 149.69(6) ?
    Al25 Al32 Al41 8_456 2 60.12(5) ?
    Cr5 Al32 Al38 5_556 . 148.81(7) ?
    Cr7 Al32 Al38 . . 111.08(6) ?
    Al25 Al32 Al38 8_456 . 91.13(6) ?
    Al41 Al32 Al38 2 . 60.98(5) ?
    Cr5 Al32 Al40 5_556 2_556 148.91(7) ?
    Cr7 Al32 Al40 . 2_556 110.57(6) ?
    Al25 Al32 Al40 8_456 2_556 61.14(5) ?
    Al41 Al32 Al40 2 2_556 91.24(6) ?
    Al38 Al32 Al40 . 2_556 60.47(5) ?
    Cr5 Al32 Al20 5_556 . 100.55(6) ?
    Cr7 Al32 Al20 . . 52.49(4) ?
    Al25 Al32 Al20 8_456 . 147.22(7) ?
    Al41 Al32 Al20 2 . 109.01(6) ?
    Al38 Al32 Al20 . . 59.10(5) ?
    Al40 Al32 Al20 2_556 . 90.11(5) ?
    Cr5 Al32 Al23 5_556 5_556 100.82(6) ?
    Cr7 Al32 Al23 . 5_556 52.26(4) ?
    Al25 Al32 Al23 8_456 5_556 108.86(6) ?
    Al41 Al32 Al23 2 5_556 147.00(6) ?
    Al38 Al32 Al23 . 5_556 90.10(6) ?
    Al40 Al32 Al23 2_556 5_556 58.75(5) ?
    Al20 Al32 Al23 . 5_556 61.90(5) ?
    Cr5 Al32 Al19 5_556 5_556 59.12(4) ?
    Cr7 Al32 Al19 . 5_556 60.19(4) ?
    Al25 Al32 Al19 8_456 5_556 144.36(7) ?
    Al41 Al32 Al19 2 5_556 89.79(6) ?
    Al38 Al32 Al19 . 5_556 89.81(6) ?
    Al40 Al32 Al19 2_556 5_556 144.74(7) ?
    Al20 Al32 Al19 . 5_556 56.51(5) ?
    Al23 Al32 Al19 5_556 5_556 106.77(6) ?
    Cr5 Al32 Al24 5_556 5_556 58.70(4) ?
    Cr7 Al32 Al24 . 5_556 58.25(4) ?
    Al25 Al32 Al24 8_456 5_556 91.09(6) ?
    Al41 Al32 Al24 2 5_556 145.50(7) ?
    Al38 Al32 Al24 . 5_556 144.75(7) ?
    Al40 Al32 Al24 2_556 5_556 90.37(6) ?
    Al20 Al32 Al24 . 5_556 105.45(6) ?
    Al23 Al32 Al24 5_556 5_556 56.09(5) ?
    Al19 Al32 Al24 5_556 5_556 108.05(6) ?
    Cr5 Al32 Al6 5_556 7_456 52.41(4) ?
    Cr7 Al32 Al6 . 7_456 101.28(5) ?
    Al25 Al32 Al6 8_456 7_456 60.08(5) ?
    Al41 Al32 Al6 2 7_456 89.86(6) ?
    Al38 Al32 Al6 . 7_456 147.57(7) ?
    Al40 Al32 Al6 2_556 7_456 110.28(6) ?
    Al20 Al32 Al6 . 7_456 152.19(7) ?
    Al23 Al32 Al6 5_556 7_456 112.11(6) ?
    Al19 Al32 Al6 5_556 7_456 104.97(6) ?
    Al24 Al32 Al6 5_556 7_456 57.50(5) ?
    Cr5 Al32 Al3 5_556 . 52.55(4) ?
    Cr7 Al32 Al3 . . 101.95(5) ?
    Al25 Al32 Al3 8_456 . 89.53(6) ?
    Al41 Al32 Al3 2 . 59.84(5) ?
    Al38 Al32 Al3 . . 110.11(6) ?
    Al40 Al32 Al3 2_556 . 147.39(7) ?
    Al20 Al32 Al3 . . 112.30(6) ?
    Al23 Al32 Al3 5_556 . 152.68(7) ?
    Al19 Al32 Al3 5_556 . 57.00(5) ?
    Al24 Al32 Al3 5_556 . 105.08(6) ?
    Al6 Al32 Al3 7_456 . 59.26(5) ?
    Al15 Al33 Al15 . 2 57.00(6) ?
    Cr19 Al33 Cr14 . . 57.26(4) ?
    Al15 Al33 Cr14 . . 57.26(4) ?
    Al15 Al33 Cr14 2 . 107.26(6) ?
    Cr19 Al33 Al7 . . 102.84(6) ?
    Al15 Al33 Al7 . . 102.84(6) ?
    Al15 Al33 Al7 2 . 99.69(6) ?
    Cr14 Al33 Al7 . . 121.80(6) ?
    Cr19 Al33 Al51 . . 154.47(8) ?
    Al15 Al33 Al51 . . 154.47(8) ?
    Al15 Al33 Al51 2 . 111.30(6) ?
    Cr14 Al33 Al51 . . 114.27(6) ?
    Al7 Al33 Al51 . . 101.55(6) ?
    Cr19 Al33 Cr4 . . 55.56(4) ?
    Al15 Al33 Cr4 . . 55.56(4) ?
    Al15 Al33 Cr4 2 . 54.89(4) ?
    Cr14 Al33 Cr4 . . 105.52(5) ?
    Al7 Al33 Cr4 . . 53.36(4) ?
    Al51 Al33 Cr4 . . 140.19(6) ?
    Al15 Al33 Al37 . 2 57.70(5) ?
    Al15 Al33 Al37 2 2 105.20(6) ?
    Cr14 Al33 Al37 . 2 59.24(4) ?
    Al7 Al33 Al37 . 2 64.34(5) ?
    Al51 Al33 Al37 . 2 142.75(7) ?
    Cr4 Al33 Al37 . 2 60.38(4) ?
    Cr19 Al33 Al49 . . 101.04(6) ?
    Al15 Al33 Al49 . . 101.04(6) ?
    Al15 Al33 Al49 2 . 118.91(7) ?
    Cr14 Al33 Al49 . . 52.06(4) ?
    Al7 Al33 Al49 . . 141.25(7) ?
    Al51 Al33 Al49 . . 62.96(5) ?
    Cr4 Al33 Al49 . . 156.21(6) ?
    Al37 Al33 Al49 2 . 105.35(6) ?
    Cr19 Al33 Al61 . . 100.75(6) ?
    Al15 Al33 Al61 . . 100.75(6) ?
    Al15 Al33 Al61 2 . 157.70(7) ?
    Cr14 Al33 Al61 . . 52.74(4) ?
    Al7 Al33 Al61 . . 86.16(6) ?
    Al51 Al33 Al61 . . 88.25(6) ?
    Cr4 Al33 Al61 . . 116.20(6) ?
    Al37 Al33 Al61 2 . 57.88(5) ?
    Al49 Al33 Al61 . . 59.58(5) ?
    Cr19 Al33 Cr15 . . 63.23(5) ?
    Cr14 Al33 Cr15 . . 64.38(4) ?
    Al7 Al33 Cr15 . . 160.09(7) ?
    Al51 Al33 Cr15 . . 91.26(6) ?
    Cr4 Al33 Cr15 . . 107.40(5) ?
    Al37 Al33 Cr15 2 . 113.18(6) ?
    Al49 Al33 Cr15 . . 58.45(5) ?
    Al61 Al33 Cr15 . . 109.65(6) ?
    Al15 Al33 Al4 . . 63.23(5) ?
    Al15 Al33 Al4 2 . 61.13(5) ?
    Cr14 Al33 Al4 . . 64.38(4) ?
    Al7 Al33 Al4 . . 160.09(7) ?
    Al51 Al33 Al4 . . 91.26(6) ?
    Cr4 Al33 Al4 . . 107.40(5) ?
    Al37 Al33 Al4 2 . 113.18(6) ?
    Al49 Al33 Al4 . . 58.45(5) ?
    Al61 Al33 Al4 . . 109.65(6) ?
    Cr4 Al34 Cr9 . 5_556 163.14(7) ?
    Cr4 Al34 Al23 . 2 117.52(6) ?
    Cr9 Al34 Al23 5_556 2 57.09(4) ?
    Cr4 Al34 Al37 . 2 64.79(5) ?
    Cr9 Al34 Al37 5_556 2 128.66(6) ?
    Al23 Al34 Al37 2 2 150.71(7) ?
    Cr4 Al34 Al20 . 5_556 116.90(6) ?
    Cr9 Al34 Al20 5_556 5_556 56.59(4) ?
    Al23 Al34 Al20 2 5_556 107.28(6) ?
    Al37 Al34 Al20 2 5_556 95.32(6) ?
    Cr4 Al34 Al7 . . 55.86(4) ?
    Cr9 Al34 Al7 5_556 . 117.33(6) ?
    Al23 Al34 Al7 2 . 143.51(7) ?
    Al37 Al34 Al7 2 . 64.17(5) ?
    Al20 Al34 Al7 5_556 . 61.52(5) ?
    Cr4 Al34 Al9 . 2 66.02(5) ?
    Cr9 Al34 Al9 5_556 2 127.55(6) ?
    Al23 Al34 Al9 2 2 92.29(6) ?
    Al37 Al34 Al9 2 2 60.99(5) ?
    Al20 Al34 Al9 5_556 2 153.46(7) ?
    Al7 Al34 Al9 . 2 111.89(6) ?
    Cr4 Al34 Al19 . 5_556 128.03(6) ?
    Cr9 Al34 Al19 5_556 5_556 65.23(5) ?
    Al23 Al34 Al19 2 5_556 110.32(6) ?
    Al37 Al34 Al19 2 5_556 63.63(5) ?
    Al20 Al34 Al19 5_556 5_556 62.89(5) ?
    Al7 Al34 Al19 . 5_556 95.41(6) ?
    Al9 Al34 Al19 2 5_556 93.89(6) ?
    Cr4 Al34 Al18 . 5_556 128.90(6) ?
    Cr9 Al34 Al18 5_556 5_556 65.05(5) ?
    Al23 Al34 Al18 2 5_556 62.56(5) ?
    Al37 Al34 Al18 2 5_556 92.61(6) ?
    Al20 Al34 Al18 5_556 5_556 110.03(6) ?
    Al7 Al34 Al18 . 5_556 152.75(7) ?
    Al9 Al34 Al18 2 5_556 62.98(5) ?
    Al19 Al34 Al18 5_556 5_556 59.82(5) ?
    Cr4 Al34 Al7 . 2 55.56(4) ?
    Cr9 Al34 Al7 5_556 2 118.37(6) ?
    Al23 Al34 Al7 2 2 62.33(5) ?
    Al37 Al34 Al7 2 2 109.42(6) ?
    Al20 Al34 Al7 5_556 2 142.47(7) ?
    Al7 Al34 Al7 . 2 104.00(6) ?
    Al9 Al34 Al7 2 2 62.73(5) ?
    Al19 Al34 Al7 5_556 2 153.81(7) ?
    Al18 Al34 Al7 5_556 2 96.92(6) ?
    Cr4 Al34 Al12 . 5_556 110.46(6) ?
    Cr9 Al34 Al12 5_556 5_556 52.69(4) ?
    Al23 Al34 Al12 2 5_556 59.18(4) ?
    Al37 Al34 Al12 2 5_556 149.89(6) ?
    Al20 Al34 Al12 5_556 5_556 59.05(4) ?
    Al7 Al34 Al12 . 5_556 88.16(5) ?
    Al9 Al34 Al12 2 5_556 147.05(6) ?
    Al19 Al34 Al12 5_556 5_556 110.57(6) ?
    Al18 Al34 Al12 5_556 5_556 110.17(6) ?
    Al7 Al34 Al12 2 5_556 87.76(5) ?
    Cr3 Al35 Cr8 . 3_455 161.83(7) ?
    Cr3 Al35 Al27 . 5_566 116.90(6) ?
    Cr8 Al35 Al27 3_455 5_566 57.54(4) ?
    Cr3 Al35 Al30 . 3_455 116.19(6) ?
    Cr8 Al35 Al30 3_455 3_455 56.85(4) ?
    Al27 Al35 Al30 5_566 3_455 108.54(6) ?
    Cr3 Al35 Al26 . . 129.35(6) ?
    Cr8 Al35 Al26 3_455 . 65.73(5) ?
    Al27 Al35 Al26 5_566 . 62.33(5) ?
    Al30 Al35 Al26 3_455 . 110.31(6) ?
    Cr3 Al35 Al45 . 2 64.14(5) ?
    Cr8 Al35 Al45 3_455 2 130.16(6) ?
    Al27 Al35 Al45 5_566 2 150.80(7) ?
    Al30 Al35 Al45 3_455 2 94.88(6) ?
    Al26 Al35 Al45 . 2 93.69(6) ?
    Cr3 Al35 Al24 . 3_455 128.28(6) ?
    Cr8 Al35 Al24 3_455 3_455 65.89(5) ?
    Al27 Al35 Al24 5_566 3_455 110.78(6) ?
    Al30 Al35 Al24 3_455 3_455 62.54(5) ?
    Al26 Al35 Al24 . 3_455 60.16(5) ?
    Al45 Al35 Al24 2 3_455 64.56(5) ?
    Cr3 Al35 Al36 . 2 54.80(4) ?
    Cr8 Al35 Al36 3_455 2 117.55(6) ?
    Al27 Al35 Al36 5_566 2 143.28(7) ?
    Al30 Al35 Al36 3_455 2 61.81(5) ?
    Al26 Al35 Al36 . 2 153.57(7) ?
    Al45 Al35 Al36 2 2 63.60(5) ?
    Al24 Al35 Al36 3_455 2 96.09(6) ?
    Cr3 Al35 Al44 . . 65.28(5) ?
    Cr8 Al35 Al44 3_455 . 129.37(6) ?
    Al27 Al35 Al44 5_566 . 92.30(6) ?
    Al30 Al35 Al44 3_455 . 153.19(7) ?
    Al26 Al35 Al44 . . 64.19(5) ?
    Al45 Al35 Al44 2 . 60.70(5) ?
    Al24 Al35 Al44 3_455 . 94.79(6) ?
    Al36 Al35 Al44 2 . 110.45(6) ?
    Cr3 Al35 Al36 . . 54.51(4) ?
    Cr8 Al35 Al36 3_455 . 118.77(6) ?
    Al27 Al35 Al36 5_566 . 62.69(5) ?
    Al30 Al35 Al36 3_455 . 142.08(7) ?
    Al26 Al35 Al36 . . 97.94(6) ?
    Al45 Al35 Al36 2 . 108.36(6) ?
    Al24 Al35 Al36 3_455 . 154.89(7) ?
    Al36 Al35 Al36 2 . 101.91(6) ?
    Al44 Al35 Al36 . . 62.60(5) ?
    Cr3 Al35 Al1 . 5_566 109.04(6) ?
    Cr8 Al35 Al1 3_455 5_566 52.80(4) ?
    Al27 Al35 Al1 5_566 5_566 60.05(4) ?
    Al30 Al35 Al1 3_455 5_566 59.80(4) ?
    Al26 Al35 Al1 . 5_566 110.90(6) ?
    Al45 Al35 Al1 2 5_566 149.12(6) ?
    Al24 Al35 Al1 3_455 5_566 111.23(6) ?
    Al36 Al35 Al1 2 5_566 87.51(5) ?
    Al44 Al35 Al1 . 5_566 146.89(6) ?
    Al36 Al35 Al1 . 5_566 87.11(5) ?
    Cr6 Al36 Cr3 . . 166.10(7) ?
    Cr6 Al36 Al28 . 7_556 62.91(5) ?
    Cr3 Al36 Al28 . 7_556 130.95(7) ?
    Cr6 Al36 Al31 . . 129.03(6) ?
    Cr3 Al36 Al31 . . 64.82(5) ?
    Al28 Al36 Al31 7_556 . 66.13(5) ?
    Cr6 Al36 Al35 . 2 113.90(6) ?
    Cr3 Al36 Al35 . 2 56.50(4) ?
    Al28 Al36 Al35 7_556 2 143.98(7) ?
    Al31 Al36 Al35 . 2 107.29(6) ?
    Cr6 Al36 Al35 . . 112.07(6) ?
    Cr3 Al36 Al35 . . 56.19(4) ?
    Al28 Al36 Al35 7_556 . 148.52(7) ?
    Al31 Al36 Al35 . . 110.57(6) ?
    Al35 Al36 Al35 2 . 67.48(6) ?
    Cr6 Al36 Al30 . 4 55.50(4) ?
    Cr3 Al36 Al30 . 4 114.60(6) ?
    Al28 Al36 Al30 7_556 4 105.77(6) ?
    Al31 Al36 Al30 . 4 145.72(7) ?
    Al35 Al36 Al30 2 4 58.51(5) ?
    Al35 Al36 Al30 . 4 93.15(6) ?
    Cr6 Al36 Al27 . 5_566 54.80(4) ?
    Cr3 Al36 Al27 . 5_566 113.20(6) ?
    Al28 Al36 Al27 7_556 5_566 108.91(6) ?
    Al31 Al36 Al27 . 5_566 150.28(7) ?
    Al35 Al36 Al27 2 5_566 93.15(6) ?
    Al35 Al36 Al27 . 5_566 57.29(5) ?
    Al30 Al36 Al27 4 5_566 63.71(5) ?
    Cr6 Al36 Al17 . . 61.40(5) ?
    Cr3 Al36 Al17 . . 120.75(6) ?
    Al28 Al36 Al17 7_556 . 63.85(5) ?
    Al31 Al36 Al17 . . 95.52(6) ?
    Al35 Al36 Al17 2 . 149.65(7) ?
    Al35 Al36 Al17 . . 86.10(6) ?
    Al30 Al36 Al17 4 . 110.95(6) ?
    Al27 Al36 Al17 5_566 . 58.81(5) ?
    Cr6 Al36 Al44 . . 118.24(6) ?
    Cr3 Al36 Al44 . . 63.95(4) ?
    Al28 Al36 Al44 7_556 . 95.14(6) ?
    Al31 Al36 Al44 . . 65.22(5) ?
    Al35 Al36 Al44 2 . 114.69(6) ?
    Al35 Al36 Al44 . . 58.44(5) ?
    Al30 Al36 Al44 4 . 148.00(7) ?
    Al27 Al36 Al44 5_566 . 86.88(6) ?
    Al17 Al36 Al44 . . 57.27(5) ?
    Cr6 Al36 Al16 . 7_556 61.61(5) ?
    Cr3 Al36 Al16 . 7_556 123.92(6) ?
    Al28 Al36 Al16 7_556 7_556 58.14(5) ?
    Al31 Al36 Al16 . 7_556 92.20(6) ?
    Al35 Al36 Al16 2 7_556 87.95(6) ?
    Al35 Al36 Al16 . 7_556 150.20(7) ?
    Al30 Al36 Al16 4 7_556 58.56(5) ?
    Al27 Al36 Al16 5_566 7_556 110.28(6) ?
    Al17 Al36 Al16 . 7_556 111.37(6) ?
    Al44 Al36 Al16 . 7_556 151.33(7) ?
    Cr6 Al36 Al45 . . 123.43(6) ?
    Cr3 Al36 Al45 . . 62.20(4) ?
    Al28 Al36 Al45 7_556 . 92.52(6) ?
    Al31 Al36 Al45 . . 58.87(5) ?
    Al35 Al36 Al45 2 . 57.97(5) ?
    Al35 Al36 Al45 . . 112.92(6) ?
    Al30 Al36 Al45 4 . 89.61(6) ?
    Al27 Al36 Al45 5_566 . 149.10(7) ?
    Al17 Al36 Al45 . . 151.66(7) ?
    Al44 Al36 Al45 . . 113.79(6) ?
    Al16 Al36 Al45 7_556 . 62.20(5) ?
    Al15 Al37 Cr10 2 . 56.71(4) ?
    Al15 Al37 Cr14 2 2 57.31(4) ?
    Cr10 Al37 Cr14 . 2 58.02(4) ?
    Al15 Al37 Al61 2 2 104.17(6) ?
    Cr10 Al37 Al61 . 2 104.74(6) ?
    Cr14 Al37 Al61 2 2 53.91(4) ?
    Al15 Al37 Al34 2 2 100.10(6) ?
    Cr10 Al37 Al34 . 2 117.61(6) ?
    Cr14 Al37 Al34 2 2 156.47(7) ?
    Al61 Al37 Al34 2 2 137.63(7) ?
    Al15 Al37 Al3 2 2 102.89(6) ?
    Cr10 Al37 Al3 . 2 52.97(4) ?
    Cr14 Al37 Al3 2 2 103.44(6) ?
    Al61 Al37 Al3 2 2 119.81(7) ?
    Al34 Al37 Al3 2 2 87.08(6) ?
    Al15 Al37 Al33 2 2 58.17(5) ?
    Cr10 Al37 Al33 . 2 105.58(6) ?
    Cr14 Al37 Al33 2 2 58.95(4) ?
    Al61 Al37 Al33 2 2 61.93(5) ?
    Al34 Al37 Al33 2 2 105.20(6) ?
    Al3 Al37 Al33 2 2 158.53(7) ?
    Al15 Al37 Cr4 2 . 55.38(4) ?
    Cr10 Al37 Cr4 . . 104.79(5) ?
    Cr14 Al37 Cr4 2 . 104.61(5) ?
    Al61 Al37 Cr4 2 . 119.23(6) ?
    Al34 Al37 Cr4 2 . 52.50(4) ?
    Al3 Al37 Cr4 2 . 120.49(6) ?
    Al33 Al37 Cr4 2 . 59.47(4) ?
    Al15 Al37 Al9 2 . 58.98(5) ?
    Cr10 Al37 Al9 . . 58.63(4) ?
    Cr14 Al37 Al9 2 . 106.51(6) ?
    Al61 Al37 Al9 2 . 160.42(7) ?
    Al34 Al37 Al9 2 . 60.21(5) ?
    Al3 Al37 Al9 2 . 60.54(5) ?
    Al33 Al37 Al9 2 . 110.05(6) ?
    Cr4 Al37 Al9 . . 61.55(4) ?
    Al15 Al37 Al41 2 . 103.22(6) ?
    Cr10 Al37 Al41 . . 57.58(4) ?
    Cr14 Al37 Al41 2 . 56.82(4) ?
    Al61 Al37 Al41 2 . 60.94(5) ?
    Al34 Al37 Al41 2 . 143.79(7) ?
    Al3 Al37 Al41 2 . 61.00(5) ?
    Al33 Al37 Al41 2 . 110.57(6) ?
    Cr4 Al37 Al41 . . 158.57(7) ?
    Al9 Al37 Al41 . . 110.54(6) ?
    Al15 Al37 Al19 2 6 149.60(7) ?
    Cr10 Al37 Al19 . 6 110.81(6) ?
    Cr14 Al37 Al19 2 6 144.31(6) ?
    Al61 Al37 Al19 2 6 105.96(6) ?
    Al34 Al37 Al19 2 6 58.85(5) ?
    Al3 Al37 Al19 2 6 57.89(5) ?
    Al33 Al37 Al19 2 6 143.57(7) ?
    Cr4 Al37 Al19 . 6 111.08(6) ?
    Al9 Al37 Al19 . 6 90.66(6) ?
    Al41 Al37 Al19 . 6 88.06(6) ?
    Al15 Al37 Al7 2 2 97.59(6) ?
    Cr10 Al37 Al7 . 2 153.98(6) ?
    Cr14 Al37 Al7 2 2 114.05(6) ?
    Al61 Al37 Al7 2 2 84.19(6) ?
    Al34 Al37 Al7 2 2 58.38(5) ?
    Al3 Al37 Al7 2 2 142.51(7) ?
    Al33 Al37 Al7 2 2 56.62(5) ?
    Cr4 Al37 Al7 . 2 50.89(4) ?
    Al9 Al37 Al7 . 2 106.72(6) ?
    Al41 Al37 Al7 . 2 142.67(6) ?
    Al19 Al37 Al7 6 2 89.36(6) ?
    Cr9 Al38 Cr13 . . 57.01(4) ?
    Cr9 Al38 Al53 . . 101.61(6) ?
    Cr13 Al38 Al53 . . 53.10(4) ?
    Cr9 Al38 Al12 . . 52.69(4) ?
    Cr13 Al38 Al12 . . 101.57(5) ?
    Al53 Al38 Al12 . . 114.81(6) ?
    Cr9 Al38 Al61 . . 101.91(6) ?
    Cr13 Al38 Al61 . . 54.43(4) ?
    Al53 Al38 Al61 . . 61.03(5) ?
    Al12 Al38 Al61 . . 154.20(6) ?
    Cr9 Al38 Al20 . . 53.97(4) ?
    Cr13 Al38 Al20 . . 101.57(6) ?
    Al53 Al38 Al20 . . 154.07(7) ?
    Al12 Al38 Al20 . . 60.04(5) ?
    Al61 Al38 Al20 . . 111.38(6) ?
    Cr9 Al38 Al32 . . 113.95(6) ?
    Cr13 Al38 Al32 . . 151.56(7) ?
    Al53 Al38 Al32 . . 144.44(7) ?
    Al12 Al38 Al32 . . 88.59(5) ?
    Al61 Al38 Al32 . . 108.73(6) ?
    Al20 Al38 Al32 . . 60.58(5) ?
    Cr9 Al38 Al59 . . 146.72(6) ?
    Cr13 Al38 Al59 . . 110.89(6) ?
    Al53 Al38 Al59 . . 57.86(5) ?
    Al12 Al38 Al59 . . 108.81(6) ?
    Al61 Al38 Al59 . . 90.59(6) ?
    Al20 Al38 Al59 . . 147.40(7) ?
    Al32 Al38 Al59 . . 90.22(6) ?
    Cr9 Al38 Al40 . 2_556 111.28(6) ?
    Cr13 Al38 Al40 . 2_556 147.31(6) ?
    Al53 Al38 Al40 . 2_556 108.45(6) ?
    Al12 Al38 Al40 . 2_556 58.65(4) ?
    Al61 Al38 Al40 . 2_556 146.73(7) ?
    Al20 Al38 Al40 . 2_556 90.59(6) ?
    Al32 Al38 Al40 . 2_556 59.82(5) ?
    Al59 Al38 Al40 . 2_556 60.25(5) ?
    Cr9 Al38 Al41 . 2 151.19(6) ?
    Cr13 Al38 Al41 . 2 113.95(6) ?
    Al53 Al38 Al41 . 2 89.18(6) ?
    Al12 Al38 Al41 . 2 144.44(6) ?
    Al61 Al38 Al41 . 2 60.08(5) ?
    Al20 Al38 Al41 . 2 108.81(6) ?
    Al32 Al38 Al41 . 2 59.26(5) ?
    Al59 Al38 Al41 . 2 60.78(5) ?
    Al40 Al38 Al41 2_556 2 89.86(6) ?
    Cr9 Al38 Al14 . . 59.40(4) ?
    Cr13 Al38 Al14 . . 59.49(4) ?
    Al53 Al38 Al14 . . 105.77(6) ?
    Al12 Al38 Al14 . . 105.00(6) ?
    Al61 Al38 Al14 . . 56.74(5) ?
    Al20 Al38 Al14 . . 56.55(5) ?
    Al32 Al38 Al14 . . 92.32(6) ?
    Al59 Al38 Al14 . . 146.15(7) ?
    Al40 Al38 Al14 2_556 . 145.74(7) ?
    Al41 Al38 Al14 2 . 92.05(6) ?
    Cr9 Al38 Al40 . . 57.27(4) ?
    Cr13 Al38 Al40 . . 57.47(4) ?
    Al53 Al38 Al40 . . 58.26(5) ?
    Al12 Al38 Al40 . . 58.33(4) ?
    Al61 Al38 Al40 . . 106.50(6) ?
    Al20 Al38 Al40 . . 105.74(6) ?
    Al32 Al38 Al40 . . 144.77(7) ?
    Al59 Al38 Al40 . . 89.69(6) ?
    Al40 Al38 Al40 2_556 . 90.12(6) ?
    Al41 Al38 Al40 2 . 145.45(7) ?
    Al14 Al38 Al40 . . 106.81(6) ?
    Cr5 Al39 Cr6 3_455 5_566 59.29(4) ?
    Cr5 Al39 Al43 3_455 8_456 149.27(7) ?
    Cr6 Al39 Al43 5_566 8_456 112.25(6) ?
    Cr5 Al39 Al42 3_455 7_556 149.32(7) ?
    Cr6 Al39 Al42 5_566 7_556 111.67(6) ?
    Al43 Al39 Al42 8_456 7_556 60.65(5) ?
    Cr5 Al39 Al30 3_455 8_456 102.39(6) ?
    Cr6 Al39 Al30 5_566 8_456 53.91(4) ?
    Al43 Al39 Al30 8_456 8_456 58.95(5) ?
    Al42 Al39 Al30 7_556 8_456 91.28(6) ?
    Cr5 Al39 Al27 3_455 . 102.54(6) ?
    Cr6 Al39 Al27 5_566 . 53.58(4) ?
    Al43 Al39 Al27 8_456 . 91.39(6) ?
    Al42 Al39 Al27 7_556 . 58.64(5) ?
    Al30 Al39 Al27 8_456 . 64.85(5) ?
    Cr5 Al39 Al47 3_455 2 112.07(6) ?
    Cr6 Al39 Al47 5_566 2 150.19(7) ?
    Al43 Al39 Al47 8_456 2 88.89(6) ?
    Al42 Al39 Al47 7_556 2 59.57(5) ?
    Al30 Al39 Al47 8_456 2 145.50(7) ?
    Al27 Al39 Al47 . 2 107.59(6) ?
    Cr5 Al39 Al46 3_455 8_456 112.08(6) ?
    Cr6 Al39 Al46 5_566 8_456 151.02(6) ?
    Al43 Al39 Al46 8_456 8_456 59.40(5) ?
    Al42 Al39 Al46 7_556 8_456 88.96(6) ?
    Al30 Al39 Al46 8_456 8_456 107.81(6) ?
    Al27 Al39 Al46 . 8_456 145.33(7) ?
    Al47 Al39 Al46 2 8_456 57.92(5) ?
    Cr5 Al39 Al18 3_455 3_455 59.37(4) ?
    Cr6 Al39 Al18 5_566 3_455 60.65(4) ?
    Al43 Al39 Al18 8_456 3_455 90.31(6) ?
    Al42 Al39 Al18 7_556 3_455 145.94(7) ?
    Al30 Al39 Al18 8_456 3_455 56.55(5) ?
    Al27 Al39 Al18 . 3_455 108.98(6) ?
    Al47 Al39 Al18 2 3_455 143.43(7) ?
    Al46 Al39 Al18 8_456 3_455 90.77(6) ?
    Cr5 Al39 Al3 3_455 7_456 52.90(4) ?
    Cr6 Al39 Al3 5_566 7_456 103.39(5) ?
    Al43 Al39 Al3 8_456 7_456 108.27(6) ?
    Al42 Al39 Al3 7_556 7_456 144.85(7) ?
    Al30 Al39 Al3 8_456 7_456 111.88(6) ?
    Al27 Al39 Al3 . 7_456 155.01(7) ?
    Al47 Al39 Al3 2 7_456 88.56(6) ?
    Al46 Al39 Al3 8_456 7_456 59.55(5) ?
    Al18 Al39 Al3 3_455 7_456 57.18(5) ?
    Cr5 Al39 Al6 3_455 . 52.68(4) ?
    Cr6 Al39 Al6 5_566 . 102.65(5) ?
    Al43 Al39 Al6 8_456 . 145.05(7) ?
    Al42 Al39 Al6 7_556 . 108.50(6) ?
    Al30 Al39 Al6 8_456 . 154.56(7) ?
    Al27 Al39 Al6 . . 111.58(6) ?
    Al47 Al39 Al6 2 . 59.80(5) ?
    Al46 Al39 Al6 8_456 . 88.89(6) ?
    Al18 Al39 Al6 3_455 . 105.55(6) ?
    Al3 Al39 Al6 7_456 . 59.79(5) ?
    Cr5 Al39 Al26 3_455 . 58.83(4) ?
    Cr6 Al39 Al26 5_566 . 58.76(4) ?
    Al43 Al39 Al26 8_456 . 146.15(7) ?
    Al42 Al39 Al26 7_556 . 90.96(6) ?
    Al30 Al39 Al26 8_456 . 107.82(6) ?
    Al27 Al39 Al26 . . 56.23(5) ?
    Al47 Al39 Al26 2 . 91.89(6) ?
    Al46 Al39 Al26 8_456 . 144.37(7) ?
    Al18 Al39 Al26 3_455 . 108.29(6) ?
    Al3 Al39 Al26 7_456 . 105.58(6) ?
    Al6 Al39 Al26 . . 57.51(5) ?
    Cr9 Al40 Cr13 . . 57.01(4) ?
    Cr9 Al40 Al53 . . 101.48(5) ?
    Cr13 Al40 Al53 . . 53.12(4) ?
    Cr9 Al40 Al12 . . 52.68(4) ?
    Cr13 Al40 Al12 . . 101.70(5) ?
    Al53 Al40 Al12 . . 114.82(6) ?
    Cr9 Al40 Al62 . 7_556 102.40(6) ?
    Cr13 Al40 Al62 . 7_556 54.84(4) ?
    Al53 Al40 Al62 . 7_556 61.24(5) ?
    Al12 Al40 Al62 . 7_556 154.72(6) ?
    Cr9 Al40 Al23 . 6_556 54.28(4) ?
    Cr13 Al40 Al23 . 6_556 101.70(6) ?
    Al53 Al40 Al23 . 6_556 154.23(7) ?
    Al12 Al40 Al23 . 6_556 60.12(5) ?
    Al62 Al40 Al23 7_556 6_556 111.41(6) ?
    Cr9 Al40 Al32 . 2_556 114.46(6) ?
    Cr13 Al40 Al32 . 2_556 151.96(6) ?
    Al53 Al40 Al32 . 2_556 144.06(7) ?
    Al12 Al40 Al32 . 2_556 88.56(5) ?
    Al62 Al40 Al32 7_556 2_556 108.45(6) ?
    Al23 Al40 Al32 6_556 2_556 60.85(5) ?
    Cr9 Al40 Al38 . 2_556 111.34(6) ?
    Cr13 Al40 Al38 . 2_556 147.16(6) ?
    Al53 Al40 Al38 . 2_556 108.08(6) ?
    Al12 Al40 Al38 . 2_556 58.70(4) ?
    Al62 Al40 Al38 7_556 2_556 146.17(7) ?
    Al23 Al40 Al38 6_556 2_556 90.87(6) ?
    Al32 Al40 Al38 2_556 2_556 59.71(5) ?
    Cr9 Al40 Al16 . . 60.23(4) ?
    Cr13 Al40 Al16 . . 60.06(4) ?
    Al53 Al40 Al16 . . 106.14(6) ?
    Al12 Al40 Al16 . . 105.44(6) ?
    Al62 Al40 Al16 7_556 . 56.75(5) ?
    Al23 Al40 Al16 6_556 . 56.50(5) ?
    Al32 Al40 Al16 2_556 . 92.15(6) ?
    Al38 Al40 Al16 2_556 . 145.77(7) ?
    Cr9 Al40 Al59 . 2_556 146.22(6) ?
    Cr13 Al40 Al59 . 2_556 110.80(6) ?
    Al53 Al40 Al59 . 2_556 57.74(5) ?
    Al12 Al40 Al59 . 2_556 108.54(6) ?
    Al62 Al40 Al59 7_556 2_556 90.52(6) ?
    Al23 Al40 Al59 6_556 2_556 147.35(7) ?
    Al32 Al40 Al59 2_556 2_556 89.93(6) ?
    Al38 Al40 Al59 2_556 2_556 59.86(5) ?
    Al16 Al40 Al59 . 2_556 146.01(7) ?
    Cr9 Al40 Al25 . 7_556 151.78(6) ?
    Cr13 Al40 Al25 . 7_556 114.17(6) ?
    Al53 Al40 Al25 . 7_556 89.16(6) ?
    Al12 Al40 Al25 . 7_556 144.09(6) ?
    Al62 Al40 Al25 7_556 7_556 59.93(5) ?
    Al23 Al40 Al25 6_556 7_556 108.83(6) ?
    Al32 Al40 Al25 2_556 7_556 59.01(5) ?
    Al38 Al40 Al25 2_556 7_556 89.45(6) ?
    Al16 Al40 Al25 . 7_556 91.79(6) ?
    Al59 Al40 Al25 2_556 7_556 60.72(5) ?
    Cr9 Al40 Al38 . . 57.15(4) ?
    Cr13 Al40 Al38 . . 57.59(4) ?
    Al53 Al40 Al38 . . 58.21(5) ?
    Al12 Al40 Al38 . . 58.39(4) ?
    Al62 Al40 Al38 7_556 . 106.93(6) ?
    Al23 Al40 Al38 6_556 . 105.94(6) ?
    Al32 Al40 Al38 2_556 . 144.61(7) ?
    Al38 Al40 Al38 2_556 . 89.88(6) ?
    Al16 Al40 Al38 . . 107.64(6) ?
    Al59 Al40 Al38 2_556 . 89.33(6) ?
    Al25 Al40 Al38 7_556 . 145.23(7) ?
    Cr14 Al41 Cr10 2 . 58.97(4) ?
    Cr14 Al41 Al57 2 8_455 52.97(4) ?
    Cr10 Al41 Al57 . 8_455 103.01(6) ?
    Cr14 Al41 Al32 2 2 150.11(7) ?
    Cr10 Al41 Al32 . 2 112.83(6) ?
    Al57 Al41 Al32 8_455 2 144.12(7) ?
    Cr14 Al41 Al25 2 7 149.37(7) ?
    Cr10 Al41 Al25 . 7 112.18(6) ?
    Al57 Al41 Al25 8_455 7 108.43(6) ?
    Al32 Al41 Al25 2 7 59.81(5) ?
    Cr14 Al41 Al61 2 2 53.19(4) ?
    Cr10 Al41 Al61 . 2 102.25(5) ?
    Al57 Al41 Al61 8_455 2 61.17(5) ?
    Al32 Al41 Al61 2 2 107.72(6) ?
    Al25 Al41 Al61 7 2 145.56(6) ?
    Cr14 Al41 Al10 2 2 102.03(6) ?
    Cr10 Al41 Al10 . 2 52.41(4) ?
    Al57 Al41 Al10 8_455 2 113.44(6) ?
    Al32 Al41 Al10 2 2 90.63(6) ?
    Al25 Al41 Al10 7 2 60.10(5) ?
    Al61 Al41 Al10 2 2 153.80(7) ?
    Cr14 Al41 Al3 2 2 102.17(5) ?
    Cr10 Al41 Al3 . 2 52.03(4) ?
    Al57 Al41 Al3 8_455 2 154.06(7) ?
    Al32 Al41 Al3 2 2 61.08(5) ?
    Al25 Al41 Al3 7 2 90.06(6) ?
    Al61 Al41 Al3 2 2 112.58(6) ?
    Al10 Al41 Al3 2 2 59.81(5) ?
    Cr14 Al41 Al37 2 . 58.77(4) ?
    Cr10 Al41 Al37 . . 58.33(4) ?
    Al57 Al41 Al37 8_455 . 105.87(6) ?
    Al32 Al41 Al37 2 . 91.93(6) ?
    Al25 Al41 Al37 7 . 145.69(7) ?
    Al61 Al41 Al37 2 . 57.00(5) ?
    Al10 Al41 Al37 2 . 105.12(6) ?
    Al3 Al41 Al37 2 . 57.42(5) ?
    Cr14 Al41 Al38 2 2 111.02(6) ?
    Cr10 Al41 Al38 . 2 149.33(6) ?
    Al57 Al41 Al38 8_455 2 88.39(5) ?
    Al32 Al41 Al38 2 2 59.76(5) ?
    Al25 Al41 Al38 7 2 90.24(6) ?
    Al61 Al41 Al38 2 2 58.34(5) ?
    Al10 Al41 Al38 2 2 146.93(7) ?
    Al3 Al41 Al38 2 2 110.13(6) ?
    Al37 Al41 Al38 . 2 91.28(6) ?
    Cr14 Al41 Al21 2 . 59.07(4) ?
    Cr10 Al41 Al21 . . 60.32(4) ?
    Al57 Al41 Al21 8_455 . 56.89(5) ?
    Al32 Al41 Al21 2 . 146.02(6) ?
    Al25 Al41 Al21 7 . 90.65(6) ?
    Al61 Al41 Al21 2 . 106.24(6) ?
    Al10 Al41 Al21 2 . 58.03(5) ?
    Al3 Al41 Al21 2 . 106.38(6) ?
    Al37 Al41 Al21 . . 107.75(6) ?
    Al38 Al41 Al21 2 . 143.48(7) ?
    Cr14 Al41 Al59 2 2 110.40(6) ?
    Cr10 Al41 Al59 . 2 149.80(7) ?
    Al57 Al41 Al59 8_455 2 57.80(5) ?
    Al32 Al41 Al59 2 2 89.69(6) ?
    Al25 Al41 Al59 7 2 60.97(5) ?
    Al61 Al41 Al59 2 2 88.76(5) ?
    Al10 Al41 Al59 2 2 110.40(6) ?
    Al3 Al41 Al59 2 2 147.40(7) ?
    Al37 Al41 Al59 . 2 144.43(6) ?
    Al38 Al41 Al59 2 2 59.38(5) ?
    Al21 Al41 Al59 . 2 89.68(6) ?
    Al56 Al42 Cr8 7_556 . 120.05(6) ?
    Al56 Al42 Al1 7_556 7_556 141.38(7) ?
    Cr8 Al42 Al1 . 7_556 54.15(4) ?
    Al56 Al42 Al27 7_556 7_556 153.40(7) ?
    Cr8 Al42 Al27 . 7_556 56.56(4) ?
    Al1 Al42 Al27 7_556 7_556 61.70(5) ?
    Al56 Al42 Al39 7_556 7_556 119.38(7) ?
    Cr8 Al42 Al39 . 7_556 117.08(6) ?
    Al1 Al42 Al39 7_556 7_556 89.19(5) ?
    Al27 Al42 Al39 7_556 7_556 61.25(5) ?
    Al56 Al42 Al47 7_556 8_556 59.09(5) ?
    Cr8 Al42 Al47 . 8_556 153.27(7) ?
    Al1 Al42 Al47 7_556 8_556 145.53(6) ?
    Al27 Al42 Al47 7_556 8_556 110.83(6) ?
    Al39 Al42 Al47 7_556 8_556 60.95(5) ?
    Al56 Al42 Al63 7_556 . 62.43(5) ?
    Cr8 Al42 Al63 . . 58.07(4) ?
    Al1 Al42 Al63 7_556 . 103.37(5) ?
    Al27 Al42 Al63 7_556 . 105.04(6) ?
    Al39 Al42 Al63 7_556 . 154.41(7) ?
    Al47 Al42 Al63 8_556 . 110.92(6) ?
    Al56 Al42 Al43 7_556 2_655 111.02(7) ?
    Cr8 Al42 Al43 . 2_655 113.41(6) ?
    Al1 Al42 Al43 7_556 2_655 59.26(4) ?
    Al27 Al42 Al43 7_556 2_655 92.33(6) ?
    Al39 Al42 Al43 7_556 2_655 59.63(5) ?
    Al47 Al42 Al43 8_556 2_655 89.09(6) ?
    Al63 Al42 Al43 . 2_655 145.79(7) ?
    Al56 Al42 Al60 7_556 7_556 60.31(5) ?
    Cr8 Al42 Al60 . 7_556 112.82(6) ?
    Al1 Al42 Al60 7_556 7_556 85.77(6) ?
    Al27 Al42 Al60 7_556 7_556 146.16(7) ?
    Al39 Al42 Al60 7_556 7_556 112.77(6) ?
    Al47 Al42 Al60 8_556 7_556 90.31(6) ?
    Al63 Al42 Al60 . 7_556 90.61(5) ?
    Al43 Al42 Al60 2_655 7_556 60.82(4) ?
    Al56 Al42 Al17 7_556 7_556 96.43(6) ?
    Cr8 Al42 Al17 . 7_556 61.88(4) ?
    Al1 Al42 Al17 7_556 7_556 108.15(6) ?
    Al27 Al42 Al17 7_556 7_556 57.79(5) ?
    Al39 Al42 Al17 7_556 7_556 93.06(6) ?
    Al47 Al42 Al17 8_556 7_556 91.38(6) ?
    Al63 Al42 Al17 . 7_556 61.99(5) ?
    Al43 Al42 Al17 2_655 7_556 148.01(7) ?
    Al60 Al42 Al17 7_556 7_556 151.14(6) ?
    Cr8 Al43 Al55 . . 120.15(6) ?
    Cr8 Al43 Al1 . 7_556 54.14(4) ?
    Al55 Al43 Al1 . 7_556 141.28(7) ?
    Cr8 Al43 Al30 . . 56.22(4) ?
    Al55 Al43 Al30 . . 153.54(7) ?
    Al1 Al43 Al30 7_556 . 61.58(5) ?
    Cr8 Al43 Al39 . 8 116.44(6) ?
    Al55 Al43 Al39 . 8 119.78(7) ?
    Al1 Al43 Al39 7_556 8 89.11(5) ?
    Al30 Al43 Al39 . 8 60.88(5) ?
    Cr8 Al43 Al46 . . 152.90(7) ?
    Al55 Al43 Al46 . . 59.22(5) ?
    Al1 Al43 Al46 7_556 . 145.68(6) ?
    Al30 Al43 Al46 . . 110.84(6) ?
    Al39 Al43 Al46 8 . 61.21(5) ?
    Cr8 Al43 Al63 . . 58.19(4) ?
    Al55 Al43 Al63 . . 62.36(5) ?
    Al1 Al43 Al63 7_556 . 103.28(5) ?
    Al30 Al43 Al63 . . 105.05(6) ?
    Al39 Al43 Al63 8 . 154.16(7) ?
    Al46 Al43 Al63 . . 110.87(6) ?
    Cr8 Al43 Al42 . 2_655 113.15(6) ?
    Al55 Al43 Al42 . 2_655 111.45(7) ?
    Al1 Al43 Al42 7_556 2_655 59.02(4) ?
    Al30 Al43 Al42 . 2_655 91.87(6) ?
    Al39 Al43 Al42 8 2_655 59.72(5) ?
    Al46 Al43 Al42 . 2_655 89.45(6) ?
    Al63 Al43 Al42 . 2_655 145.88(7) ?
    Cr8 Al43 Al60 . 7_556 113.19(5) ?
    Al55 Al43 Al60 . 7_556 60.38(5) ?
    Al1 Al43 Al60 7_556 7_556 85.72(6) ?
    Al30 Al43 Al60 . 7_556 145.94(7) ?
    Al39 Al43 Al60 8 7_556 112.98(6) ?
    Al46 Al43 Al60 . 7_556 90.40(6) ?
    Al63 Al43 Al60 . 7_556 90.77(5) ?
    Al42 Al43 Al60 2_655 7_556 60.97(4) ?
    Cr8 Al43 Al8 . . 61.30(4) ?
    Al55 Al43 Al8 . . 96.60(6) ?
    Al1 Al43 Al8 7_556 . 107.81(6) ?
    Al30 Al43 Al8 . . 57.76(5) ?
    Al39 Al43 Al8 8 . 92.93(6) ?
    Al46 Al43 Al8 . . 91.59(6) ?
    Al63 Al43 Al8 . . 61.84(5) ?
    Al42 Al43 Al8 2_655 . 147.70(7) ?
    Al60 Al43 Al8 7_556 . 151.26(6) ?
    Al13 Al44 Cr11 . 2 56.09(4) ?
    Cr18 Al44 Al17 . . 147.10(7) ?
    Al13 Al44 Al17 . . 147.10(7) ?
    Cr11 Al44 Al17 2 . 145.51(7) ?
    Cr18 Al44 Al35 . . 99.03(6) ?
    Al13 Al44 Al35 . . 99.03(6) ?
    Cr11 Al44 Al35 2 . 117.01(6) ?
    Al17 Al44 Al35 . . 88.48(6) ?
    Cr18 Al44 Al6 . . 100.03(6) ?
    Al13 Al44 Al6 . . 100.03(6) ?
    Cr11 Al44 Al6 2 . 52.50(4) ?
    Al17 Al44 Al6 . . 112.58(7) ?
    Al35 Al44 Al6 . . 84.84(6) ?
    Al13 Al44 Al45 . 2 57.19(5) ?
    Cr11 Al44 Al45 2 2 59.13(4) ?
    Al17 Al44 Al45 . 2 146.21(7) ?
    Al35 Al44 Al45 . 2 59.31(5) ?
    Al6 Al44 Al45 . 2 58.72(5) ?
    Cr18 Al44 Cr3 . . 54.52(4) ?
    Al13 Al44 Cr3 . . 54.52(4) ?
    Cr11 Al44 Cr3 2 . 103.58(5) ?
    Al17 Al44 Cr3 . . 110.59(6) ?
    Al35 Al44 Cr3 . . 52.32(4) ?
    Al6 Al44 Cr3 . . 116.49(6) ?
    Al45 Al44 Cr3 2 . 59.28(4) ?
    Al13 Al44 Al47 . 2 101.11(6) ?
    Cr11 Al44 Al47 2 2 53.65(4) ?
    Al17 Al44 Al47 . 2 91.88(6) ?
    Al35 Al44 Al47 . 2 141.72(7) ?
    Al6 Al44 Al47 . 2 59.83(5) ?
    Al45 Al44 Al47 2 2 106.95(6) ?
    Cr3 Al44 Al47 . 2 155.42(7) ?
    Cr18 Al44 Al36 . . 95.77(6) ?
    Al13 Al44 Al36 . . 95.77(6) ?
    Cr11 Al44 Al36 2 . 151.62(7) ?
    Al17 Al44 Al36 . . 60.87(5) ?
    Al35 Al44 Al36 . . 58.96(5) ?
    Al6 Al44 Al36 . . 142.38(7) ?
    Al45 Al44 Al36 2 . 104.52(6) ?
    Cr3 Al44 Al36 . . 50.09(4) ?
    Al47 Al44 Al36 2 . 148.53(7) ?
    Cr18 Al44 Al26 . . 146.14(7) ?
    Al13 Al44 Al26 . . 146.14(7) ?
    Cr11 Al44 Al26 2 . 109.76(6) ?
    Al17 Al44 Al26 . . 63.02(5) ?
    Al35 Al44 Al26 . . 57.49(5) ?
    Al6 Al44 Al26 . . 57.38(5) ?
    Al45 Al44 Al26 2 . 88.97(6) ?
    Cr3 Al44 Al26 . . 109.73(6) ?
    Al47 Al44 Al26 2 . 88.94(6) ?
    Al36 Al44 Al26 . . 91.65(6) ?
    Al13 Al45 Al62 2 . 104.02(6) ?
    Al13 Al45 Cr11 2 . 56.43(4) ?
    Al62 Al45 Cr11 . . 104.38(6) ?
    Al13 Al45 Cr12 2 . 57.18(4) ?
    Al62 Al45 Cr12 . . 53.76(4) ?
    Cr11 Al45 Cr12 . . 57.78(4) ?
    Al13 Al45 Al6 2 2 102.41(6) ?
    Al62 Al45 Al6 . 2 119.86(7) ?
    Cr11 Al45 Al6 . 2 52.85(4) ?
    Cr12 Al45 Al6 . 2 103.23(6) ?
    Al13 Al45 Al35 2 2 100.68(6) ?
    Al62 Al45 Al35 . 2 138.37(7) ?
    Cr11 Al45 Al35 . 2 117.18(6) ?
    Cr12 Al45 Al35 . 2 157.14(7) ?
    Al6 Al45 Al35 2 2 86.09(6) ?
    Al13 Al45 Al31 2 . 58.22(5) ?
    Al62 Al45 Al31 . . 62.02(5) ?
    Cr11 Al45 Al31 . . 105.38(6) ?
    Cr12 Al45 Al31 . . 59.00(4) ?
    Al6 Al45 Al31 2 . 158.20(7) ?
    Al35 Al45 Al31 2 . 106.23(6) ?
    Al13 Al45 Cr3 2 . 55.65(4) ?
    Al62 Al45 Cr3 . . 119.65(6) ?
    Cr11 Al45 Cr3 . . 104.70(5) ?
    Cr12 Al45 Cr3 . . 104.87(5) ?
    Al6 Al45 Cr3 2 . 119.97(6) ?
    Al35 Al45 Cr3 2 . 53.10(4) ?
    Al31 Al45 Cr3 . . 59.77(4) ?
    Al13 Al45 Al44 2 2 58.80(5) ?
    Al62 Al45 Al44 . 2 160.05(7) ?
    Cr11 Al45 Al44 . 2 58.62(4) ?
    Cr12 Al45 Al44 . 2 106.29(6) ?
    Al6 Al45 Al44 2 2 60.33(5) ?
    Al35 Al45 Al44 2 2 60.00(5) ?
    Al31 Al45 Al44 . 2 109.87(6) ?
    Cr3 Al45 Al44 . 2 61.26(4) ?
    Al13 Al45 Al25 2 . 102.79(6) ?
    Al62 Al45 Al25 . . 60.78(5) ?
    Cr11 Al45 Al25 . . 57.36(4) ?
    Cr12 Al45 Al25 . . 56.57(4) ?
    Al6 Al45 Al25 2 . 61.15(5) ?
    Al35 Al45 Al25 2 . 142.96(7) ?
    Al31 Al45 Al25 . . 110.44(6) ?
    Cr3 Al45 Al25 . . 158.43(7) ?
    Al44 Al45 Al25 2 . 110.40(6) ?
    Al13 Al45 Al36 2 . 97.60(6) ?
    Al62 Al45 Al36 . . 85.31(6) ?
    Cr11 Al45 Al36 . . 153.59(6) ?
    Cr12 Al45 Al36 . . 114.77(6) ?
    Al6 Al45 Al36 2 . 141.99(7) ?
    Al35 Al45 Al36 2 . 58.43(5) ?
    Al31 Al45 Al36 . . 57.13(5) ?
    Cr3 Al45 Al36 . . 50.38(4) ?
    Al44 Al45 Al36 2 . 105.90(6) ?
    Al25 Al45 Al36 . . 143.64(6) ?
    Cr10 Al46 Al55 . . 123.24(6) ?
    Cr10 Al46 Al47 . 7 114.76(6) ?
    Al55 Al46 Al47 . 7 111.69(6) ?
    Cr10 Al46 Al43 . . 147.49(7) ?
    Al55 Al46 Al43 . . 57.10(5) ?
    Al47 Al46 Al43 7 . 90.64(6) ?
    Cr10 Al46 Al64 . . 60.50(4) ?
    Al55 Al46 Al64 . . 62.75(5) ?
    Al47 Al46 Al64 7 . 147.28(7) ?
    Al43 Al46 Al64 . . 108.65(6) ?
    Cr10 Al46 Al10 . 2 53.92(4) ?
    Al55 Al46 Al10 . 2 144.62(7) ?
    Al47 Al46 Al10 7 2 61.04(5) ?
    Al43 Al46 Al10 . 2 147.80(7) ?
    Al64 Al46 Al10 . 2 103.55(6) ?
    Cr10 Al46 Al3 . 2 53.68(4) ?
    Al55 Al46 Al3 . 2 152.35(7) ?
    Al47 Al46 Al3 7 2 90.94(6) ?
    Al43 Al46 Al3 . 2 109.17(6) ?
    Al64 Al46 Al3 . 2 106.42(6) ?
    Al10 Al46 Al3 2 2 60.21(5) ?
    Cr10 Al46 Al39 . 8 114.25(6) ?
    Al55 Al46 Al39 . 8 115.90(6) ?
    Al47 Al46 Al39 7 8 60.91(5) ?
    Al43 Al46 Al39 . 8 59.39(5) ?
    Al64 Al46 Al39 . 8 151.79(7) ?
    Al10 Al46 Al39 2 8 91.51(6) ?
    Al3 Al46 Al39 2 8 60.67(5) ?
    Cr10 Al46 Al58 . 8 119.32(6) ?
    Al55 Al46 Al58 . 8 60.70(5) ?
    Al47 Al46 Al58 7 8 61.34(5) ?
    Al43 Al46 Al58 . 8 90.05(6) ?
    Al64 Al46 Al58 . 8 91.66(6) ?
    Al10 Al46 Al58 2 8 89.08(6) ?
    Al3 Al46 Al58 2 8 146.93(7) ?
    Al39 Al46 Al58 8 8 112.59(6) ?
    Cr10 Al46 Al9 . . 59.47(4) ?
    Al55 Al46 Al9 . . 95.09(6) ?
    Al47 Al46 Al9 7 . 147.04(7) ?
    Al43 Al46 Al9 . . 88.12(6) ?
    Al64 Al46 Al9 . . 62.27(5) ?
    Al10 Al46 Al9 2 . 107.12(6) ?
    Al3 Al46 Al9 2 . 58.71(5) ?
    Al39 Al46 Al9 8 . 90.68(6) ?
    Al58 Al46 Al9 8 . 151.55(7) ?
    Cr11 Al47 Al56 . 2 123.47(6) ?
    Cr11 Al47 Al46 . 7 114.65(6) ?
    Al56 Al47 Al46 2 7 111.43(6) ?
    Cr11 Al47 Al65 . 2 60.60(5) ?
    Al56 Al47 Al65 2 2 62.89(5) ?
    Al46 Al47 Al65 7 2 146.99(7) ?
    Cr11 Al47 Al42 . 8_455 147.41(7) ?
    Al56 Al47 Al42 2 8_455 57.09(5) ?
    Al46 Al47 Al42 7 8_455 90.81(6) ?
    Al65 Al47 Al42 2 8_455 108.67(6) ?
    Cr11 Al47 Al39 . 2 114.03(6) ?
    Al56 Al47 Al39 2 2 115.95(6) ?
    Al46 Al47 Al39 7 2 61.17(5) ?
    Al65 Al47 Al39 2 2 151.82(7) ?
    Al42 Al47 Al39 8_455 2 59.48(5) ?
    Cr11 Al47 Al10 . 8 53.89(4) ?
    Al56 Al47 Al10 2 8 144.33(7) ?
    Al46 Al47 Al10 7 8 60.98(5) ?
    Al65 Al47 Al10 2 8 103.39(6) ?
    Al42 Al47 Al10 8_455 8 147.94(7) ?
    Al39 Al47 Al10 2 8 91.62(6) ?
    Cr11 Al47 Al6 . 2 53.47(4) ?
    Al56 Al47 Al6 2 2 152.34(7) ?
    Al46 Al47 Al6 7 2 91.28(6) ?
    Al65 Al47 Al6 2 2 106.27(6) ?
    Al42 Al47 Al6 8_455 2 109.15(6) ?
    Al39 Al47 Al6 2 2 60.69(5) ?
    Al10 Al47 Al6 8 2 60.51(5) ?
    Cr11 Al47 Al58 . 2 119.47(6) ?
    Al56 Al47 Al58 2 2 60.64(5) ?
    Al46 Al47 Al58 7 2 61.00(5) ?
    Al65 Al47 Al58 2 2 91.76(6) ?
    Al42 Al47 Al58 8_455 2 90.05(6) ?
    Al39 Al47 Al58 2 2 112.52(6) ?
    Al10 Al47 Al58 8 2 88.86(6) ?
    Al6 Al47 Al58 2 2 147.00(7) ?
    Cr11 Al47 Al44 . 2 59.31(4) ?
    Al56 Al47 Al44 2 2 95.59(6) ?
    Al46 Al47 Al44 7 2 146.93(7) ?
    Al65 Al47 Al44 2 2 62.57(5) ?
    Al42 Al47 Al44 8_455 2 88.19(6) ?
    Al39 Al47 Al44 2 2 90.43(6) ?
    Al10 Al47 Al44 8 2 106.97(6) ?
    Al6 Al47 Al44 2 2 58.18(5) ?
    Al58 Al47 Al44 2 2 152.02(7) ?
    Cr13 Al48 Cr1 . . 167.09(7) ?
    Cr13 Al48 Al29 . . 64.38(5) ?
    Cr1 Al48 Al29 . . 125.83(6) ?
    Cr13 Al48 Al28 . . 64.47(5) ?
    Cr1 Al48 Al28 . . 125.85(6) ?
    Al29 Al48 Al28 . . 62.59(5) ?
    Cr13 Al48 Al50 . 7_556 122.17(6) ?
    Cr1 Al48 Al50 . 7_556 67.79(5) ?
    Al29 Al48 Al50 . 7_556 93.65(6) ?
    Al28 Al48 Al50 . 7_556 58.09(5) ?
    Cr13 Al48 Al61 . . 57.17(4) ?
    Cr1 Al48 Al61 . . 118.35(6) ?
    Al29 Al48 Al61 . . 61.26(5) ?
    Al28 Al48 Al61 . . 111.01(6) ?
    Al50 Al48 Al61 7_556 . 153.46(7) ?
    Cr13 Al48 Al51 . . 122.12(7) ?
    Cr1 Al48 Al51 . . 67.66(5) ?
    Al29 Al48 Al51 . . 58.19(5) ?
    Al28 Al48 Al51 . . 93.92(6) ?
    Al50 Al48 Al51 7_556 . 69.73(5) ?
    Al61 Al48 Al51 . . 88.32(6) ?
    Cr13 Al48 Al62 . 7_556 57.37(4) ?
    Cr1 Al48 Al62 . 7_556 118.39(6) ?
    Al29 Al48 Al62 . 7_556 110.92(6) ?
    Al28 Al48 Al62 . 7_556 61.07(5) ?
    Al50 Al48 Al62 7_556 7_556 88.30(6) ?
    Al61 Al48 Al62 . 7_556 107.91(6) ?
    Al51 Al48 Al62 . 7_556 153.53(7) ?
    Cr13 Al48 Al52 . 7_556 117.07(6) ?
    Cr1 Al48 Al52 . 7_556 58.17(4) ?
    Al29 Al48 Al52 . 7_556 153.58(7) ?
    Al28 Al48 Al52 . 7_556 93.37(6) ?
    Al50 Al48 Al52 7_556 7_556 62.52(5) ?
    Al61 Al48 Al52 . 7_556 143.80(7) ?
    Al51 Al48 Al52 . 7_556 117.23(6) ?
    Al62 Al48 Al52 7_556 7_556 60.37(5) ?
    Cr13 Al48 Al49 . . 116.90(6) ?
    Cr1 Al48 Al49 . . 58.14(4) ?
    Al29 Al48 Al49 . . 93.43(6) ?
    Al28 Al48 Al49 . . 153.65(7) ?
    Al50 Al48 Al49 7_556 . 117.22(7) ?
    Al61 Al48 Al49 . . 60.37(5) ?
    Al51 Al48 Al49 . . 62.32(5) ?
    Al62 Al48 Al49 7_556 . 143.93(7) ?
    Al52 Al48 Al49 7_556 . 107.24(6) ?
    Cr13 Al48 Al66 . . 112.85(6) ?
    Cr1 Al48 Al66 . . 54.24(4) ?
    Al29 Al48 Al66 . . 147.96(7) ?
    Al28 Al48 Al66 . . 147.85(7) ?
    Al50 Al48 Al66 7_556 . 111.74(6) ?
    Al61 Al48 Al66 . . 89.73(6) ?
    Al51 Al48 Al66 . . 111.57(6) ?
    Al62 Al48 Al66 7_556 . 89.81(6) ?
    Al52 Al48 Al66 7_556 . 58.10(5) ?
    Al49 Al48 Al66 . . 58.13(5) ?
    Cr13 Al48 Al53 . . 53.66(4) ?
    Cr1 Al48 Al53 . . 113.43(6) ?
    Al29 Al48 Al53 . . 109.81(6) ?
    Al28 Al48 Al53 . . 109.72(6) ?
    Al50 Al48 Al53 7_556 . 144.96(6) ?
    Al61 Al48 Al53 . . 59.49(5) ?
    Al51 Al48 Al53 . . 144.89(6) ?
    Al62 Al48 Al53 7_556 . 59.53(5) ?
    Al52 Al48 Al53 7_556 . 87.73(6) ?
    Al49 Al48 Al53 . . 87.81(5) ?
    Al66 Al48 Al53 . . 59.19(5) ?
    Cr14 Al49 Al52 . . 131.90(7) ?
    Cr14 Al49 Cr1 . . 168.02(7) ?
    Al52 Al49 Cr1 . . 60.08(4) ?
    Cr14 Al49 Al66 . . 115.18(6) ?
    Al52 Al49 Al66 . . 105.89(6) ?
    Cr1 Al49 Al66 . . 55.09(4) ?
    Cr14 Al49 Cr15 . . 69.62(5) ?
    Al52 Al49 Cr15 . . 62.29(5) ?
    Cr1 Al49 Cr15 . . 122.36(6) ?
    Al66 Al49 Cr15 . . 148.24(7) ?
    Cr14 Al49 Al4 . . 69.62(5) ?
    Al52 Al49 Al4 . . 62.29(5) ?
    Cr1 Al49 Al4 . . 122.36(6) ?
    Al66 Al49 Al4 . . 148.24(7) ?
    Cr14 Al49 Al48 . . 114.92(6) ?
    Al52 Al49 Al48 . . 105.54(6) ?
    Cr1 Al49 Al48 . . 55.61(4) ?
    Al66 Al49 Al48 . . 62.28(5) ?
    Cr15 Al49 Al48 . . 147.04(7) ?
    Al4 Al49 Al48 . . 147.04(7) ?
    Cr14 Al49 Al61 . . 55.71(4) ?
    Al52 Al49 Al61 . . 148.36(7) ?
    Cr1 Al49 Al61 . . 114.78(6) ?
    Al66 Al49 Al61 . . 91.55(6) ?
    Cr15 Al49 Al61 . . 113.75(6) ?
    Al4 Al49 Al61 . . 113.75(6) ?
    Al48 Al49 Al61 . . 59.32(5) ?
    Cr14 Al49 Al33 . . 61.87(5) ?
    Al52 Al49 Al33 . . 94.26(6) ?
    Cr1 Al49 Al33 . . 121.95(6) ?
    Al66 Al49 Al33 . . 149.20(7) ?
    Cr15 Al49 Al33 . . 62.20(5) ?
    Al4 Al49 Al33 . . 62.20(5) ?
    Al48 Al49 Al33 . . 90.27(6) ?
    Al61 Al49 Al33 . . 60.69(5) ?
    Cr14 Al49 Al57 . 7_556 55.02(4) ?
    Al52 Al49 Al57 . 7_556 150.10(8) ?
    Cr1 Al49 Al57 . 7_556 115.16(6) ?
    Al66 Al49 Al57 . 7_556 60.24(5) ?
    Al4 Al49 Al57 . 7_556 114.17(6) ?
    Al48 Al49 Al57 . 7_556 91.39(6) ?
    Al61 Al49 Al57 . 7_556 61.53(5) ?
    Al33 Al49 Al57 . 7_556 110.42(6) ?
    Cr14 Al49 Al65 . . 61.90(5) ?
    Al52 Al49 Al65 . . 95.36(6) ?
    Cr1 Al49 Al65 . . 121.44(6) ?
    Al66 Al49 Al65 . . 90.12(6) ?
    Cr15 Al49 Al65 . . 63.67(5) ?
    Al4 Al49 Al65 . . 63.67(5) ?
    Al48 Al49 Al65 . . 148.83(7) ?
    Al61 Al49 Al65 . . 111.10(6) ?
    Al33 Al49 Al65 . . 111.30(6) ?
    Al57 Al49 Al65 7_556 . 60.62(5) ?
    Cr14 Al49 Al51 . . 118.02(6) ?
    Al52 Al49 Al51 . . 63.60(5) ?
    Cr1 Al49 Al51 . . 65.04(4) ?
    Al66 Al49 Al51 . . 111.76(6) ?
    Cr15 Al49 Al51 . . 89.98(6) ?
    Al4 Al49 Al51 . . 89.98(6) ?
    Al48 Al49 Al51 . . 58.39(5) ?
    Al61 Al49 Al51 . . 85.59(6) ?
    Al33 Al49 Al51 . . 56.96(5) ?
    Al57 Al49 Al51 7_556 . 144.57(7) ?
    Al65 Al49 Al51 . . 152.56(7) ?
    Al56 Al50 Al28 . 7_556 124.71(7) ?
    Al56 Al50 Al31 . . 125.05(7) ?
    Al28 Al50 Al31 7_556 . 66.47(5) ?
    Al56 Al50 Al63 . 7_556 62.59(5) ?
    Al28 Al50 Al63 7_556 7_556 69.31(6) ?
    Al31 Al50 Al63 . 7_556 125.93(7) ?
    Al56 Al50 Al65 . . 63.55(5) ?
    Al28 Al50 Al65 7_556 . 124.69(7) ?
    Al31 Al50 Al65 . . 68.35(5) ?
    Al63 Al50 Al65 7_556 . 117.92(7) ?
    Al56 Al50 Al48 . 7_556 141.59(7) ?
    Al28 Al50 Al48 7_556 7_556 60.86(5) ?
    Al31 Al50 Al48 . 7_556 92.85(6) ?
    Al63 Al50 Al48 7_556 7_556 91.61(6) ?
    Al65 Al50 Al48 . 7_556 150.34(7) ?
    Al56 Al50 Al66 . . 58.31(5) ?
    Al28 Al50 Al66 7_556 . 142.89(7) ?
    Al31 Al50 Al66 . . 147.24(7) ?
    Al63 Al50 Al66 7_556 . 85.83(6) ?
    Al65 Al50 Al66 . . 90.94(6) ?
    Al48 Al50 Al66 7_556 . 94.12(6) ?
    Al56 Al50 Al52 . . 141.80(7) ?
    Al28 Al50 Al52 7_556 . 92.96(6) ?
    Al31 Al50 Al52 . . 60.42(5) ?
    Al63 Al50 Al52 7_556 . 150.74(7) ?
    Al65 Al50 Al52 . . 91.25(6) ?
    Al48 Al50 Al52 7_556 . 59.14(5) ?
    Al66 Al50 Al52 . . 96.60(6) ?
    Al56 Al50 Al49 . . 88.77(6) ?
    Al28 Al50 Al49 7_556 . 145.84(7) ?
    Al31 Al50 Al49 . . 89.79(6) ?
    Al63 Al50 Al49 7_556 . 142.47(7) ?
    Al65 Al50 Al49 . . 60.47(5) ?
    Al48 Al50 Al49 7_556 . 98.32(6) ?
    Al66 Al50 Al49 . . 57.54(5) ?
    Al52 Al50 Al49 . . 53.13(5) ?
    Al55 Al51 Al29 . . 124.58(7) ?
    Al55 Al51 Al33 . . 125.26(7) ?
    Al29 Al51 Al33 . . 66.93(5) ?
    Al55 Al51 Al64 . . 63.63(5) ?
    Al29 Al51 Al64 . . 125.14(7) ?
    Al33 Al51 Al64 . . 68.44(5) ?
    Al55 Al51 Al63 . . 62.50(5) ?
    Al29 Al51 Al63 . . 68.98(6) ?
    Al33 Al51 Al63 . . 125.98(7) ?
    Al64 Al51 Al63 . . 117.86(7) ?
    Al55 Al51 Al48 . . 141.43(7) ?
    Al29 Al51 Al48 . . 60.58(5) ?
    Al33 Al51 Al48 . . 92.79(6) ?
    Al64 Al51 Al48 . . 150.43(7) ?
    Al63 Al51 Al48 . . 91.58(6) ?
    Al55 Al51 Al66 . 7_556 58.29(5) ?
    Al29 Al51 Al66 . 7_556 142.46(7) ?
    Al33 Al51 Al66 . 7_556 147.13(7) ?
    Al64 Al51 Al66 . 7_556 90.89(6) ?
    Al63 Al51 Al66 . 7_556 85.91(6) ?
    Al48 Al51 Al66 . 7_556 94.11(6) ?
    Al55 Al51 Al49 . . 141.92(7) ?
    Al29 Al51 Al49 . . 93.01(6) ?
    Al33 Al51 Al49 . . 60.08(5) ?
    Al64 Al51 Al49 . . 91.18(6) ?
    Al63 Al51 Al49 . . 150.85(7) ?
    Al48 Al51 Al49 . . 59.29(5) ?
    Al66 Al51 Al49 7_556 . 96.74(6) ?
    Al55 Al51 Al52 . . 88.79(6) ?
    Al29 Al51 Al52 . . 146.04(7) ?
    Al33 Al51 Al52 . . 89.67(6) ?
    Al64 Al51 Al52 . . 60.40(5) ?
    Al63 Al51 Al52 . . 142.53(7) ?
    Al48 Al51 Al52 . . 98.42(6) ?
    Al66 Al51 Al52 7_556 . 57.54(5) ?
    Al49 Al51 Al52 . . 53.22(5) ?
    Cr12 Al52 Al49 . . 131.46(7) ?
    Cr12 Al52 Cr1 . . 168.39(7) ?
    Al49 Al52 Cr1 . . 60.15(4) ?
    Cr12 Al52 Al66 . 7_556 115.50(6) ?
    Al49 Al52 Al66 . 7_556 106.00(6) ?
    Cr1 Al52 Al66 . 7_556 55.16(4) ?
    Cr12 Al52 Cr15 . . 69.22(5) ?
    Al49 Al52 Cr15 . . 62.24(5) ?
    Cr1 Al52 Cr15 . . 122.39(6) ?
    Al66 Al52 Cr15 7_556 . 148.46(7) ?
    Cr12 Al52 Al4 . . 69.22(5) ?
    Al49 Al52 Al4 . . 62.24(5) ?
    Cr1 Al52 Al4 . . 122.39(6) ?
    Al66 Al52 Al4 7_556 . 148.46(7) ?
    Cr12 Al52 Al48 . 7_556 115.04(6) ?
    Al49 Al52 Al48 . 7_556 105.66(6) ?
    Cr1 Al52 Al48 . 7_556 55.71(4) ?
    Al66 Al52 Al48 7_556 7_556 62.41(5) ?
    Al4 Al52 Al48 . 7_556 146.76(7) ?
    Cr12 Al52 Al62 . . 55.62(4) ?
    Al49 Al52 Al62 . . 148.32(7) ?
    Cr1 Al52 Al62 . . 115.09(6) ?
    Al66 Al52 Al62 7_556 . 91.84(6) ?
    Cr15 Al52 Al62 . . 113.25(6) ?
    Al4 Al52 Al62 . . 113.25(6) ?
    Al48 Al52 Al62 7_556 . 59.53(5) ?
    Cr12 Al52 Al54 . . 55.25(4) ?
    Al49 Al52 Al54 . . 150.11(8) ?
    Cr1 Al52 Al54 . . 115.33(6) ?
    Al66 Al52 Al54 7_556 . 60.34(5) ?
    Cr15 Al52 Al54 . . 114.12(6) ?
    Al4 Al52 Al54 . . 114.12(6) ?
    Al48 Al52 Al54 7_556 . 91.51(6) ?
    Al62 Al52 Al54 . . 61.57(5) ?
    Cr12 Al52 Al31 . . 61.64(5) ?
    Al49 Al52 Al31 . . 94.21(6) ?
    Cr1 Al52 Al31 . . 121.90(6) ?
    Al66 Al52 Al31 7_556 . 149.18(7) ?
    Cr15 Al52 Al31 . . 62.00(5) ?
    Al4 Al52 Al31 . . 62.00(5) ?
    Al48 Al52 Al31 7_556 . 90.13(6) ?
    Al62 Al52 Al31 . . 60.42(5) ?
    Al54 Al52 Al31 . . 110.34(6) ?
    Cr12 Al52 Al64 . . 61.84(5) ?
    Al49 Al52 Al64 . . 95.30(6) ?
    Cr1 Al52 Al64 . . 121.54(6) ?
    Al66 Al52 Al64 7_556 . 90.19(6) ?
    Cr15 Al52 Al64 . . 63.77(5) ?
    Al4 Al52 Al64 . . 63.77(5) ?
    Al48 Al52 Al64 7_556 . 148.97(7) ?
    Al62 Al52 Al64 . . 110.92(6) ?
    Al54 Al52 Al64 . . 60.58(5) ?
    Al31 Al52 Al64 . . 111.23(6) ?
    Cr12 Al52 Al50 . . 117.75(6) ?
    Al49 Al52 Al50 . . 63.69(5) ?
    Cr1 Al52 Al50 . . 65.07(4) ?
    Al66 Al52 Al50 7_556 . 111.83(6) ?
    Cr15 Al52 Al50 . . 89.81(6) ?
    Al4 Al52 Al50 . . 89.81(6) ?
    Al48 Al52 Al50 7_556 . 58.33(5) ?
    Al62 Al52 Al50 . . 85.56(6) ?
    Al54 Al52 Al50 . . 144.57(7) ?
    Al31 Al52 Al50 . . 56.87(5) ?
    Al64 Al52 Al50 . . 152.50(7) ?
    Cr13 Al53 Cr2 . 7_556 167.98(7) ?
    Cr13 Al53 Al59 . . 125.55(6) ?
    Cr2 Al53 Al59 7_556 . 63.89(5) ?
    Cr13 Al53 Al59 . 2_556 125.69(6) ?
    Cr2 Al53 Al59 7_556 2_556 63.90(5) ?
    Al59 Al53 Al59 . 2_556 63.09(6) ?
    Cr13 Al53 Al38 . . 62.38(5) ?
    Cr2 Al53 Al38 7_556 . 126.93(6) ?
    Al59 Al53 Al38 . . 63.27(5) ?
    Al59 Al53 Al38 2_556 . 95.83(6) ?
    Cr13 Al53 Al40 . . 62.26(5) ?
    Cr2 Al53 Al40 7_556 . 127.19(6) ?
    Al59 Al53 Al40 . . 95.98(6) ?
    Al59 Al53 Al40 2_556 . 63.51(5) ?
    Al38 Al53 Al40 . . 63.53(5) ?
    Cr13 Al53 Al54 . 7_556 118.65(6) ?
    Cr2 Al53 Al54 7_556 7_556 57.48(4) ?
    Al59 Al53 Al54 . 7_556 110.86(6) ?
    Al59 Al53 Al54 2_556 7_556 60.50(5) ?
    Al38 Al53 Al54 . 7_556 152.77(7) ?
    Al40 Al53 Al54 . 7_556 92.10(6) ?
    Cr13 Al53 Al57 . 7_556 118.49(6) ?
    Cr2 Al53 Al57 7_556 7_556 57.39(4) ?
    Al59 Al53 Al57 . 7_556 60.57(5) ?
    Al59 Al53 Al57 2_556 7_556 110.85(6) ?
    Al38 Al53 Al57 . 7_556 92.08(6) ?
    Al40 Al53 Al57 . 7_556 152.92(7) ?
    Al54 Al53 Al57 7_556 7_556 108.27(6) ?
    Cr13 Al53 Al61 . . 56.63(4) ?
    Cr2 Al53 Al61 7_556 . 118.98(6) ?
    Al59 Al53 Al61 . . 93.24(6) ?
    Al59 Al53 Al61 2_556 . 153.10(7) ?
    Al38 Al53 Al61 . . 60.19(5) ?
    Al40 Al53 Al61 . . 109.93(6) ?
    Al54 Al53 Al61 7_556 . 145.64(7) ?
    Al57 Al53 Al61 7_556 . 62.07(5) ?
    Cr13 Al53 Al62 . 7_556 56.85(4) ?
    Cr2 Al53 Al62 7_556 7_556 119.04(6) ?
    Al59 Al53 Al62 . 7_556 152.91(7) ?
    Al59 Al53 Al62 2_556 7_556 93.09(6) ?
    Al38 Al53 Al62 . 7_556 110.03(6) ?
    Al40 Al53 Al62 . 7_556 59.90(5) ?
    Al54 Al53 Al62 7_556 7_556 62.03(5) ?
    Al57 Al53 Al62 7_556 7_556 145.76(7) ?
    Al61 Al53 Al62 . 7_556 106.04(6) ?
    Cr13 Al53 Al66 . . 113.83(6) ?
    Cr2 Al53 Al66 7_556 . 54.15(4) ?
    Al59 Al53 Al66 . . 109.53(6) ?
    Al59 Al53 Al66 2_556 . 109.48(6) ?
    Al38 Al53 Al66 . . 147.08(7) ?
    Al40 Al53 Al66 . . 147.00(7) ?
    Al54 Al53 Al66 7_556 . 59.83(5) ?
    Al57 Al53 Al66 7_556 . 59.80(5) ?
    Al61 Al53 Al66 . . 89.70(6) ?
    Al62 Al53 Al66 7_556 . 89.80(6) ?
    Cr13 Al53 Al48 . . 53.55(4) ?
    Cr2 Al53 Al48 7_556 . 114.42(6) ?
    Al59 Al53 Al48 . . 147.88(6) ?
    Al59 Al53 Al48 2_556 . 147.78(6) ?
    Al38 Al53 Al48 . . 107.41(6) ?
    Al40 Al53 Al48 . . 107.13(6) ?
    Al54 Al53 Al48 7_556 . 90.66(6) ?
    Al57 Al53 Al48 7_556 . 90.70(6) ?
    Al61 Al53 Al48 . . 58.32(5) ?
    Al62 Al53 Al48 7_556 . 58.40(5) ?
    Al66 Al53 Al48 . . 60.28(5) ?
    Cr12 Al54 Cr2 . . 166.17(7) ?
    Cr12 Al54 Al58 . 8 130.27(6) ?
    Cr2 Al54 Al58 . 8 63.39(5) ?
    Cr12 Al54 Al22 . . 64.01(5) ?
    Cr2 Al54 Al22 . . 129.59(6) ?
    Al58 Al54 Al22 8 . 66.26(5) ?
    Cr12 Al54 Al55 . . 121.95(6) ?
    Cr2 Al54 Al55 . . 59.51(4) ?
    Al58 Al54 Al55 8 . 61.68(5) ?
    Al22 Al54 Al55 . . 94.46(6) ?
    Cr12 Al54 Al53 . 7_556 114.31(6) ?
    Cr2 Al54 Al53 . 7_556 55.81(4) ?
    Al58 Al54 Al53 8 7_556 108.90(6) ?
    Al22 Al54 Al53 . 7_556 150.98(7) ?
    Al55 Al54 Al53 . 7_556 108.46(6) ?
    Cr12 Al54 Al59 . 8 122.78(6) ?
    Cr2 Al54 Al59 . 8 62.71(5) ?
    Al58 Al54 Al59 8 8 62.84(5) ?
    Al22 Al54 Al59 . 8 96.31(6) ?
    Al55 Al54 Al59 . 8 112.20(6) ?
    Al53 Al54 Al59 7_556 8 59.03(5) ?
    Cr12 Al54 Al66 . 7_556 113.36(6) ?
    Cr2 Al54 Al66 . 7_556 54.41(4) ?
    Al58 Al54 Al66 8 7_556 108.00(6) ?
    Al22 Al54 Al66 . 7_556 147.25(7) ?
    Al55 Al54 Al66 . 7_556 57.90(5) ?
    Al53 Al54 Al66 7_556 7_556 61.63(5) ?
    Al59 Al54 Al66 8 7_556 109.75(6) ?
    Cr12 Al54 Al52 . . 54.49(4) ?
    Cr2 Al54 Al52 . . 113.23(6) ?
    Al58 Al54 Al52 8 . 148.81(7) ?
    Al22 Al54 Al52 . . 108.19(6) ?
    Al55 Al54 Al52 . . 89.28(6) ?
    Al53 Al54 Al52 7_556 . 90.09(6) ?
    Al59 Al54 Al52 8 . 146.16(7) ?
    Al66 Al54 Al52 7_556 . 58.95(5) ?
    Cr12 Al54 Al25 . . 60.20(4) ?
    Cr2 Al54 Al25 . . 125.36(6) ?
    Al58 Al54 Al25 8 . 96.96(6) ?
    Al22 Al54 Al25 . . 62.91(5) ?
    Al55 Al54 Al25 . . 154.76(7) ?
    Al53 Al54 Al25 7_556 . 90.50(6) ?
    Al59 Al54 Al25 8 . 63.05(5) ?
    Al66 Al54 Al25 7_556 . 147.11(7) ?
    Al52 Al54 Al25 . . 107.68(6) ?
    Cr12 Al54 Al64 . . 61.43(5) ?
    Cr2 Al54 Al64 . . 120.42(6) ?
    Al58 Al54 Al64 8 . 93.63(6) ?
    Al22 Al54 Al64 . . 60.18(5) ?
    Al55 Al54 Al64 . . 61.22(5) ?
    Al53 Al54 Al64 7_556 . 147.13(7) ?
    Al59 Al54 Al64 8 . 153.04(7) ?
    Al66 Al54 Al64 7_556 . 89.17(6) ?
    Al52 Al54 Al64 . . 60.19(5) ?
    Al25 Al54 Al64 . . 110.71(6) ?
    Cr12 Al54 Al62 . . 54.46(4) ?
    Cr2 Al54 Al62 . . 115.32(6) ?
    Al58 Al54 Al62 8 . 151.91(7) ?
    Al22 Al54 Al62 . . 109.93(6) ?
    Al55 Al54 Al62 . . 144.45(7) ?
    Al53 Al54 Al62 7_556 . 59.94(5) ?
    Al59 Al54 Al62 8 . 90.99(6) ?
    Al66 Al54 Al62 7_556 . 89.64(5) ?
    Al52 Al54 Al62 . . 59.19(5) ?
    Al25 Al54 Al62 . . 59.73(5) ?
    Al64 Al54 Al62 . . 108.68(6) ?
    Al43 Al55 Cr2 . . 124.55(6) ?
    Al43 Al55 Al46 . . 63.68(5) ?
    Cr2 Al55 Al46 . . 123.52(6) ?
    Al43 Al55 Al51 . . 107.14(7) ?
    Cr2 Al55 Al51 . . 118.66(6) ?
    Al46 Al55 Al51 . . 106.85(6) ?
    Al43 Al55 Al66 . 7_556 146.17(7) ?
    Cr2 Al55 Al66 . 7_556 54.92(4) ?
    Al46 Al55 Al66 . 7_556 149.11(7) ?
    Al51 Al55 Al66 . 7_556 63.80(5) ?
    Al43 Al55 Al54 . . 150.52(7) ?
    Cr2 Al55 Al54 . . 56.27(4) ?
    Al46 Al55 Al54 . . 90.87(6) ?
    Al51 Al55 Al54 . . 93.85(6) ?
    Al66 Al55 Al54 7_556 . 62.05(5) ?
    Al43 Al55 Al60 . 7_556 64.83(6) ?
    Cr2 Al55 Al60 . 7_556 59.82(5) ?
    Al46 Al55 Al60 . 7_556 95.38(5) ?
    Al51 Al55 Al60 . 7_556 150.00(7) ?
    Al66 Al55 Al60 7_556 7_556 105.73(6) ?
    Al54 Al55 Al60 . 7_556 105.93(7) ?
    Al43 Al55 Al58 . 8 94.95(6) ?
    Cr2 Al55 Al58 . 8 60.99(4) ?
    Al46 Al55 Al58 . 8 62.66(5) ?
    Al51 Al55 Al58 . 8 148.20(7) ?
    Al66 Al55 Al58 7_556 8 108.63(6) ?
    Al54 Al55 Al58 . 8 58.31(5) ?
    Al60 Al55 Al58 7_556 8 60.64(5) ?
    Al43 Al55 Al63 . . 62.06(5) ?
    Cr2 Al55 Al63 . . 116.77(6) ?
    Al46 Al55 Al63 . . 114.20(6) ?
    Al51 Al55 Al63 . . 59.78(5) ?
    Al66 Al55 Al63 7_556 . 87.36(6) ?
    Al54 Al55 Al63 . . 147.17(7) ?
    Al60 Al55 Al63 7_556 . 93.02(6) ?
    Al58 Al55 Al63 8 . 151.68(7) ?
    Al43 Al55 Al56 . 7_556 91.96(6) ?
    Cr2 Al55 Al56 . 7_556 57.35(4) ?
    Al46 Al55 Al56 . 7_556 151.62(7) ?
    Al51 Al55 Al56 . 7_556 93.66(6) ?
    Al66 Al55 Al56 7_556 7_556 58.13(5) ?
    Al54 Al55 Al56 . 7_556 107.44(6) ?
    Al60 Al55 Al56 7_556 7_556 59.27(4) ?
    Al58 Al55 Al56 8 7_556 108.45(6) ?
    Al63 Al55 Al56 . 7_556 59.71(5) ?
    Al43 Al55 Al64 . . 112.27(6) ?
    Cr2 Al55 Al64 . . 117.14(6) ?
    Al46 Al55 Al64 . . 60.76(5) ?
    Al51 Al55 Al64 . . 59.17(5) ?
    Al66 Al55 Al64 7_556 . 91.46(6) ?
    Al54 Al55 Al64 . . 61.16(5) ?
    Al60 Al55 Al64 7_556 . 150.66(6) ?
    Al58 Al55 Al64 8 . 91.63(6) ?
    Al63 Al55 Al64 . . 111.70(6) ?
    Al56 Al55 Al64 7_556 . 147.28(7) ?
    Al42 Al56 Cr2 7_556 7_556 124.61(6) ?
    Al42 Al56 Al47 7_556 2 63.82(5) ?
    Cr2 Al56 Al47 7_556 2 123.60(6) ?
    Al42 Al56 Al50 7_556 . 106.99(7) ?
    Cr2 Al56 Al50 7_556 . 118.62(6) ?
    Al47 Al56 Al50 2 . 106.81(6) ?
    Al42 Al56 Al66 7_556 . 146.08(7) ?
    Cr2 Al56 Al66 7_556 . 54.87(4) ?
    Al47 Al56 Al66 2 . 149.04(7) ?
    Al50 Al56 Al66 . . 63.82(5) ?
    Al42 Al56 Al57 7_556 7_556 150.62(7) ?
    Cr2 Al56 Al57 7_556 7_556 56.19(4) ?
    Al47 Al56 Al57 2 7_556 90.86(6) ?
    Al50 Al56 Al57 . 7_556 93.99(6) ?
    Al66 Al56 Al57 . 7_556 62.03(5) ?
    Al42 Al56 Al60 7_556 . 64.92(6) ?
    Cr2 Al56 Al60 7_556 . 59.80(5) ?
    Al47 Al56 Al60 2 . 95.53(5) ?
    Al50 Al56 Al60 . . 149.89(7) ?
    Al66 Al56 Al60 . . 105.67(6) ?
    Al57 Al56 Al60 7_556 . 105.83(7) ?
    Al42 Al56 Al58 7_556 . 95.21(6) ?
    Cr2 Al56 Al58 7_556 . 60.85(4) ?
    Al47 Al56 Al58 2 . 62.89(5) ?
    Al50 Al56 Al58 . . 148.28(7) ?
    Al66 Al56 Al58 . . 108.44(6) ?
    Al57 Al56 Al58 7_556 . 58.16(5) ?
    Al60 Al56 Al58 . . 60.62(5) ?
    Al42 Al56 Al63 7_556 7_556 62.07(5) ?
    Cr2 Al56 Al63 7_556 7_556 116.50(6) ?
    Al47 Al56 Al63 2 7_556 114.42(6) ?
    Al50 Al56 Al63 . 7_556 59.75(5) ?
    Al66 Al56 Al63 . 7_556 87.20(6) ?
    Al57 Al56 Al63 7_556 7_556 147.09(7) ?
    Al60 Al56 Al63 . 7_556 92.91(6) ?
    Al58 Al56 Al63 . 7_556 151.69(7) ?
    Al42 Al56 Al55 7_556 7_556 91.99(6) ?
    Cr2 Al56 Al55 7_556 7_556 57.26(4) ?
    Al47 Al56 Al55 2 7_556 151.79(7) ?
    Al50 Al56 Al55 . 7_556 93.56(6) ?
    Al66 Al56 Al55 . 7_556 58.04(5) ?
    Al57 Al56 Al55 7_556 7_556 107.30(6) ?
    Al60 Al56 Al55 . 7_556 59.28(4) ?
    Al58 Al56 Al55 . 7_556 108.31(6) ?
    Al63 Al56 Al55 7_556 7_556 59.53(5) ?
    Al42 Al56 Al65 7_556 . 112.14(6) ?
    Cr2 Al56 Al65 7_556 . 117.28(6) ?
    Al47 Al56 Al65 2 . 60.56(5) ?
    Al50 Al56 Al65 . . 59.26(5) ?
    Al66 Al56 Al65 . . 91.60(6) ?
    Al57 Al56 Al65 7_556 . 61.37(5) ?
    Al60 Al56 Al65 . . 150.67(6) ?
    Al58 Al56 Al65 . . 91.72(6) ?
    Al63 Al56 Al65 7_556 . 111.80(6) ?
    Al55 Al56 Al65 7_556 . 147.31(7) ?
    Cr14 Al57 Cr2 7_556 . 166.10(7) ?
    Cr14 Al57 Al58 7_556 7_556 130.33(6) ?
    Cr2 Al57 Al58 . 7_556 63.40(5) ?
    Cr14 Al57 Al21 7_556 8_556 63.96(5) ?
    Cr2 Al57 Al21 . 8_556 129.71(6) ?
    Al58 Al57 Al21 7_556 8_556 66.37(5) ?
    Cr14 Al57 Al56 7_556 7_556 121.89(6) ?
    Cr2 Al57 Al56 . 7_556 59.59(4) ?
    Al58 Al57 Al56 7_556 7_556 61.78(5) ?
    Al21 Al57 Al56 8_556 7_556 94.58(6) ?
    Cr14 Al57 Al53 7_556 7_556 114.27(6) ?
    Cr2 Al57 Al53 . 7_556 55.78(4) ?
    Al58 Al57 Al53 7_556 7_556 108.86(6) ?
    Al21 Al57 Al53 8_556 7_556 150.90(7) ?
    Al56 Al57 Al53 7_556 7_556 108.50(6) ?
    Cr14 Al57 Al59 7_556 7_556 122.83(6) ?
    Cr2 Al57 Al59 . 7_556 62.64(5) ?
    Al58 Al57 Al59 7_556 7_556 62.85(5) ?
    Al21 Al57 Al59 8_556 7_556 96.40(6) ?
    Al56 Al57 Al59 7_556 7_556 112.27(6) ?
    Al53 Al57 Al59 7_556 7_556 58.91(5) ?
    Cr14 Al57 Al66 7_556 7_556 113.30(6) ?
    Cr2 Al57 Al66 . 7_556 54.41(4) ?
    Al58 Al57 Al66 7_556 7_556 108.07(6) ?
    Al21 Al57 Al66 8_556 7_556 147.40(7) ?
    Al56 Al57 Al66 7_556 7_556 57.96(5) ?
    Al53 Al57 Al66 7_556 7_556 61.58(5) ?
    Al59 Al57 Al66 7_556 7_556 109.63(6) ?
    Cr14 Al57 Al41 7_556 8_556 60.43(5) ?
    Cr2 Al57 Al41 . 8_556 125.12(6) ?
    Al58 Al57 Al41 7_556 8_556 96.81(6) ?
    Al21 Al57 Al41 8_556 8_556 62.90(5) ?
    Al56 Al57 Al41 7_556 8_556 154.78(7) ?
    Al53 Al57 Al41 7_556 8_556 90.35(6) ?
    Al59 Al57 Al41 7_556 8_556 62.87(5) ?
    Al66 Al57 Al41 7_556 8_556 147.00(7) ?
    Cr14 Al57 Al49 7_556 7_556 54.41(4) ?
    Cr2 Al57 Al49 . 7_556 113.26(6) ?
    Al58 Al57 Al49 7_556 7_556 148.90(7) ?
    Al21 Al57 Al49 8_556 7_556 108.13(6) ?
    Al56 Al57 Al49 7_556 7_556 89.27(6) ?
    Al53 Al57 Al49 7_556 7_556 90.10(6) ?
    Al59 Al57 Al49 7_556 7_556 146.05(7) ?
    Al66 Al57 Al49 7_556 7_556 58.98(5) ?
    Al41 Al57 Al49 8_556 7_556 107.79(6) ?
    Cr14 Al57 Al65 7_556 7_556 61.52(5) ?
    Cr2 Al57 Al65 . 7_556 120.36(6) ?
    Al58 Al57 Al65 7_556 7_556 93.66(6) ?
    Al21 Al57 Al65 8_556 7_556 60.28(5) ?
    Al56 Al57 Al65 7_556 7_556 61.09(5) ?
    Al53 Al57 Al65 7_556 7_556 147.10(7) ?
    Al59 Al57 Al65 7_556 7_556 153.16(7) ?
    Al66 Al57 Al65 7_556 7_556 89.16(6) ?
    Al41 Al57 Al65 8_556 7_556 110.99(6) ?
    Al49 Al57 Al65 7_556 7_556 60.20(5) ?
    Cr14 Al57 Al61 7_556 7_556 54.57(4) ?
    Cr2 Al57 Al61 . 7_556 115.12(6) ?
    Al58 Al57 Al61 7_556 7_556 151.90(7) ?
    Al21 Al57 Al61 8_556 7_556 109.99(6) ?
    Al56 Al57 Al61 7_556 7_556 144.30(7) ?
    Al53 Al57 Al61 7_556 7_556 59.78(5) ?
    Al59 Al57 Al61 7_556 7_556 90.91(6) ?
    Al66 Al57 Al61 7_556 7_556 89.41(6) ?
    Al41 Al57 Al61 8_556 7_556 59.92(5) ?
    Al49 Al57 Al61 7_556 7_556 59.12(5) ?
    Al65 Al57 Al61 7_556 7_556 108.81(6) ?
    Al57 Al58 Al54 7_556 8_456 117.02(7) ?
    Al57 Al58 Cr2 7_556 7_556 55.50(4) ?
    Al54 Al58 Cr2 8_456 7_556 104.35(6) ?
    Al57 Al58 Cr2 7_556 8_456 104.47(6) ?
    Al54 Al58 Cr2 8_456 8_456 55.44(4) ?
    Cr2 Al58 Cr2 7_556 8_456 57.15(4) ?
    Al57 Al58 Al55 7_556 8_456 159.93(7) ?
    Al54 Al58 Al55 8_456 8_456 60.01(5) ?
    Cr2 Al58 Al55 7_556 8_456 104.87(6) ?
    Cr2 Al58 Al55 8_456 8_456 56.58(4) ?
    Al57 Al58 Al56 7_556 . 60.06(5) ?
    Al54 Al58 Al56 8_456 . 159.88(7) ?
    Cr2 Al58 Al56 7_556 . 56.66(4) ?
    Cr2 Al58 Al56 8_456 . 104.87(6) ?
    Al55 Al58 Al56 8_456 . 115.03(6) ?
    Al57 Al58 Al60 7_556 . 106.39(6) ?
    Al54 Al58 Al60 8_456 . 106.35(6) ?
    Cr2 Al58 Al60 7_556 . 58.06(4) ?
    Cr2 Al58 Al60 8_456 . 58.02(4) ?
    Al55 Al58 Al60 8_456 . 59.48(4) ?
    Al56 Al58 Al60 . . 59.45(4) ?
    Al57 Al58 Al46 7_556 8_456 142.26(7) ?
    Al54 Al58 Al46 8_456 8_456 88.31(6) ?
    Cr2 Al58 Al46 7_556 8_456 148.61(7) ?
    Cr2 Al58 Al46 8_456 8_456 113.11(6) ?
    Al55 Al58 Al46 8_456 8_456 56.64(5) ?
    Al56 Al58 Al46 . 8_456 105.17(6) ?
    Al60 Al58 Al46 . 8_456 90.98(6) ?
    Al57 Al58 Al59 7_556 . 59.85(5) ?
    Al54 Al58 Al59 8_456 . 59.69(5) ?
    Cr2 Al58 Al59 7_556 . 59.13(4) ?
    Cr2 Al58 Al59 8_456 . 59.12(4) ?
    Al55 Al58 Al59 8_456 . 108.38(6) ?
    Al56 Al58 Al59 . . 108.53(6) ?
    Al60 Al58 Al59 . . 107.18(6) ?
    Al46 Al58 Al59 8_456 . 146.27(7) ?
    Al57 Al58 Al47 7_556 2 88.19(6) ?
    Al54 Al58 Al47 8_456 2 142.46(7) ?
    Cr2 Al58 Al47 7_556 2 113.02(6) ?
    Cr2 Al58 Al47 8_456 2 148.48(7) ?
    Al55 Al58 Al47 8_456 2 105.25(6) ?
    Al56 Al58 Al47 . 2 56.47(5) ?
    Al60 Al58 Al47 . 2 90.88(6) ?
    Al46 Al58 Al47 8_456 2 57.66(5) ?
    Al59 Al58 Al47 . 2 146.35(7) ?
    Al53 Al59 Al53 . 2_556 115.19(6) ?
    Al53 Al59 Al54 . 8_456 155.70(7) ?
    Al53 Al59 Al54 2_556 8_456 60.47(5) ?
    Al53 Al59 Cr2 . 7_556 53.96(4) ?
    Al53 Al59 Cr2 2_556 7_556 102.45(6) ?
    Al54 Al59 Cr2 8_456 7_556 102.30(6) ?
    Al53 Al59 Cr2 . 8_456 102.45(6) ?
    Al53 Al59 Cr2 2_556 8_456 53.93(4) ?
    Al54 Al59 Cr2 8_456 8_456 54.63(4) ?
    Cr2 Al59 Cr2 7_556 8_456 56.88(4) ?
    Al53 Al59 Al57 . 7_556 60.52(5) ?
    Al53 Al59 Al57 2_556 7_556 155.61(7) ?
    Al54 Al59 Al57 8_456 7_556 112.45(6) ?
    Cr2 Al59 Al57 7_556 7_556 54.55(4) ?
    Cr2 Al59 Al57 8_456 7_556 102.22(6) ?
    Al53 Al59 Al59 . 2_556 58.48(6) ?
    Al53 Al59 Al59 2_556 2_556 58.44(6) ?
    Al54 Al59 Al59 8_456 2_556 107.17(7) ?
    Cr2 Al59 Al59 7_556 2_556 59.01(4) ?
    Cr2 Al59 Al59 8_456 2_556 58.97(4) ?
    Al57 Al59 Al59 7_556 2_556 107.18(7) ?
    Al53 Al59 Al58 . . 105.75(6) ?
    Al53 Al59 Al58 2_556 . 105.81(6) ?
    Al54 Al59 Al58 8_456 . 57.47(5) ?
    Cr2 Al59 Al58 7_556 . 58.68(4) ?
    Cr2 Al59 Al58 8_456 . 58.74(4) ?
    Al57 Al59 Al58 7_556 . 57.29(5) ?
    Al59 Al59 Al58 2_556 . 107.94(4) ?
    Al53 Al59 Al38 . . 58.87(5) ?
    Al53 Al59 Al38 2_556 . 108.95(6) ?
    Al54 Al59 Al38 8_456 . 145.03(7) ?
    Cr2 Al59 Al38 7_556 . 112.66(6) ?
    Cr2 Al59 Al38 8_456 . 149.29(6) ?
    Al57 Al59 Al38 7_556 . 89.56(6) ?
    Al59 Al59 Al38 2_556 . 90.53(5) ?
    Al58 Al59 Al38 . . 145.25(7) ?
    Al53 Al59 Al40 . 2_556 108.99(6) ?
    Al53 Al59 Al40 2_556 2_556 58.75(5) ?
    Al54 Al59 Al40 8_456 2_556 89.37(6) ?
    Cr2 Al59 Al40 7_556 2_556 149.26(6) ?
    Cr2 Al59 Al40 8_456 2_556 112.52(6) ?
    Al57 Al59 Al40 7_556 2_556 145.25(7) ?
    Al59 Al59 Al40 2_556 2_556 90.45(5) ?
    Al58 Al59 Al40 . 2_556 145.26(7) ?
    Al38 Al59 Al40 . 2_556 59.89(5) ?
    Al53 Al59 Al41 . 2 89.21(6) ?
    Al53 Al59 Al41 2_556 2 143.89(7) ?
    Al54 Al59 Al41 8_456 2 107.35(6) ?
    Cr2 Al59 Al41 7_556 2 113.57(6) ?
    Cr2 Al59 Al41 8_456 2 149.71(6) ?
    Al57 Al59 Al41 7_556 2 59.32(5) ?
    Al59 Al59 Al41 2_556 2 145.47(8) ?
    Al58 Al59 Al41 . 2 91.30(6) ?
    Al38 Al59 Al41 . 2 59.85(5) ?
    Al40 Al59 Al41 2_556 2 89.13(6) ?
    Al53 Al59 Al25 . 8_456 143.84(7) ?
    Al53 Al59 Al25 2_556 8_456 89.17(6) ?
    Al54 Al59 Al25 8_456 8_456 59.32(5) ?
    Cr2 Al59 Al25 7_556 8_456 149.80(6) ?
    Cr2 Al59 Al25 8_456 8_456 113.63(6) ?
    Al57 Al59 Al25 7_556 8_456 107.44(6) ?
    Al59 Al59 Al25 2_556 8_456 145.37(8) ?
    Al58 Al59 Al25 . 8_456 91.46(6) ?
    Al38 Al59 Al25 . 8_456 88.93(6) ?
    Al40 Al59 Al25 2_556 8_456 59.77(5) ?
    Al41 Al59 Al25 2 8_456 58.25(5) ?
    Cr2 Al60 Cr2 8_456 7_556 58.35(5) ?
    Cr2 Al60 Al56 8_456 . 106.71(7) ?
    Cr2 Al60 Al56 7_556 . 57.36(4) ?
    Cr2 Al60 Al56 8_456 2_556 57.36(4) ?
    Cr2 Al60 Al56 7_556 2_556 106.70(7) ?
    Al56 Al60 Al56 . 2_556 163.41(10) ?
    Cr2 Al60 Al55 8_456 8_456 57.30(4) ?
    Cr2 Al60 Al55 7_556 8_456 106.56(7) ?
    Al56 Al60 Al55 . 8_456 115.83(4) ?
    Al56 Al60 Al55 2_556 8_456 61.45(4) ?
    Cr2 Al60 Al55 8_456 7_556 106.56(7) ?
    Cr2 Al60 Al55 7_556 7_556 57.30(4) ?
    Al56 Al60 Al55 . 7_556 61.45(4) ?
    Al56 Al60 Al55 2_556 7_556 115.83(4) ?
    Al55 Al60 Al55 8_456 7_556 163.19(10) ?
    Cr2 Al60 Al58 8_456 2_556 59.81(5) ?
    Cr2 Al60 Al58 7_556 2_556 59.90(5) ?
    Al56 Al60 Al58 . 2_556 109.59(6) ?
    Al56 Al60 Al58 2_556 2_556 59.92(4) ?
    Al55 Al60 Al58 8_456 2_556 109.49(6) ?
    Al55 Al60 Al58 7_556 2_556 59.88(4) ?
    Cr2 Al60 Al58 8_456 . 59.89(5) ?
    Cr2 Al60 Al58 7_556 . 59.81(5) ?
    Al56 Al60 Al58 . . 59.92(4) ?
    Al56 Al60 Al58 2_556 . 109.58(6) ?
    Al55 Al60 Al58 8_456 . 59.88(4) ?
    Al55 Al60 Al58 7_556 . 109.49(6) ?
    Al58 Al60 Al58 2_556 . 109.78(9) ?
    Cr2 Al60 Al43 8_456 7_556 147.98(4) ?
    Cr2 Al60 Al43 7_556 7_556 112.00(3) ?
    Al56 Al60 Al43 . 7_556 87.50(5) ?
    Al56 Al60 Al43 2_556 7_556 104.22(5) ?
    Al55 Al60 Al43 8_456 7_556 141.38(8) ?
    Al55 Al60 Al43 7_556 7_556 54.79(4) ?
    Al58 Al60 Al43 2_556 7_556 88.56(4) ?
    Al58 Al60 Al43 . 7_556 146.15(4) ?
    Cr2 Al60 Al43 8_456 8_456 112.00(3) ?
    Cr2 Al60 Al43 7_556 8_456 147.98(4) ?
    Al56 Al60 Al43 . 8_456 104.22(5) ?
    Al56 Al60 Al43 2_556 8_456 87.50(5) ?
    Al55 Al60 Al43 8_456 8_456 54.79(4) ?
    Al55 Al60 Al43 7_556 8_456 141.38(8) ?
    Al58 Al60 Al43 2_556 8_456 146.15(4) ?
    Al58 Al60 Al43 . 8_456 88.56(4) ?
    Al43 Al60 Al43 7_556 8_456 91.13(8) ?
    Cr2 Al60 Al42 8_456 8_456 112.04(3) ?
    Cr2 Al60 Al42 7_556 8_456 148.27(4) ?
    Al56 Al60 Al42 . 8_456 141.21(8) ?
    Al56 Al60 Al42 2_556 8_456 54.77(4) ?
    Al55 Al60 Al42 8_456 8_456 87.47(5) ?
    Al55 Al60 Al42 7_556 8_456 104.44(5) ?
    Al58 Al60 Al42 2_556 8_456 88.76(4) ?
    Al58 Al60 Al42 . 8_456 146.01(4) ?
    Al43 Al60 Al42 7_556 8_456 58.21(5) ?
    Al43 Al60 Al42 8_456 8_456 62.87(5) ?
    Cr2 Al60 Al42 8_456 7_556 148.27(4) ?
    Cr2 Al60 Al42 7_556 7_556 112.04(3) ?
    Al56 Al60 Al42 . 7_556 54.77(4) ?
    Al56 Al60 Al42 2_556 7_556 141.21(8) ?
    Al55 Al60 Al42 8_456 7_556 104.44(5) ?
    Al55 Al60 Al42 7_556 7_556 87.47(5) ?
    Al58 Al60 Al42 2_556 7_556 146.01(4) ?
    Al58 Al60 Al42 . 7_556 88.76(4) ?
    Al43 Al60 Al42 7_556 7_556 62.87(5) ?
    Al43 Al60 Al42 8_456 7_556 58.21(5) ?
    Al42 Al60 Al42 8_456 7_556 90.84(8) ?
    Cr14 Al61 Cr13 . . 164.18(7) ?
    Cr14 Al61 Al14 . . 131.43(6) ?
    Cr13 Al61 Al14 . . 64.25(5) ?
    Cr14 Al61 Al37 . 2 62.98(5) ?
    Cr13 Al61 Al37 . 2 132.68(7) ?
    Al14 Al61 Al37 . 2 68.46(5) ?
    Cr14 Al61 Al48 . . 114.50(6) ?
    Cr13 Al61 Al48 . . 54.46(4) ?
    Al14 Al61 Al48 . . 106.86(6) ?
    Al37 Al61 Al48 2 . 148.42(7) ?
    Cr14 Al61 Al38 . . 120.71(6) ?
    Cr13 Al61 Al38 . . 60.93(4) ?
    Al14 Al61 Al38 . . 63.37(5) ?
    Al37 Al61 Al38 2 . 96.47(6) ?
    Al48 Al61 Al38 . . 109.40(6) ?
    Cr14 Al61 Al49 . . 54.30(4) ?
    Cr13 Al61 Al49 . . 114.16(6) ?
    Al14 Al61 Al49 . . 149.92(7) ?
    Al37 Al61 Al49 2 . 107.30(6) ?
    Al48 Al61 Al49 . . 60.31(5) ?
    Al38 Al61 Al49 . . 144.72(7) ?
    Cr14 Al61 Al53 . . 111.87(6) ?
    Cr13 Al61 Al53 . . 54.08(4) ?
    Al14 Al61 Al53 . . 109.23(6) ?
    Al37 Al61 Al53 2 . 149.39(7) ?
    Al48 Al61 Al53 . . 62.19(5) ?
    Al38 Al61 Al53 . . 58.78(5) ?
    Al49 Al61 Al53 . . 89.26(6) ?
    Cr14 Al61 Al29 . . 124.25(6) ?
    Cr13 Al61 Al29 . . 62.52(4) ?
    Al14 Al61 Al29 . . 59.70(5) ?
    Al37 Al61 Al29 2 . 95.04(6) ?
    Al48 Al61 Al29 . . 59.09(5) ?
    Al38 Al61 Al29 . . 111.77(6) ?
    Al49 Al61 Al29 . . 92.09(6) ?
    Al53 Al61 Al29 . . 110.25(6) ?
    Cr14 Al61 Al33 . . 61.02(4) ?
    Cr13 Al61 Al33 . . 125.44(6) ?
    Al14 Al61 Al33 . . 95.57(6) ?
    Al37 Al61 Al33 2 . 60.19(5) ?
    Al48 Al61 Al33 . . 90.29(6) ?
    Al38 Al61 Al33 . . 154.18(7) ?
    Al49 Al61 Al33 . . 59.74(5) ?
    Al53 Al61 Al33 . . 146.91(7) ?
    Al29 Al61 Al33 . . 63.65(5) ?
    Cr14 Al61 Al41 . 2 59.75(4) ?
    Cr13 Al61 Al41 . 2 121.85(6) ?
    Al14 Al61 Al41 . 2 97.03(6) ?
    Al37 Al61 Al41 2 2 62.06(5) ?
    Al48 Al61 Al41 . 2 146.97(7) ?
    Al38 Al61 Al41 . 2 61.58(5) ?
    Al49 Al61 Al41 . 2 107.16(6) ?
    Al53 Al61 Al41 . 2 88.78(6) ?
    Al29 Al61 Al41 . 2 153.32(7) ?
    Al33 Al61 Al41 . 2 110.09(6) ?
    Cr14 Al61 Al57 . 7_556 53.80(4) ?
    Cr13 Al61 Al57 . 7_556 112.05(6) ?
    Al14 Al61 Al57 . 7_556 150.69(7) ?
    Al37 Al61 Al57 2 7_556 108.06(6) ?
    Al48 Al61 Al57 . 7_556 90.68(6) ?
    Al38 Al61 Al57 . 7_556 88.94(6) ?
    Al49 Al61 Al57 . 7_556 59.35(5) ?
    Al53 Al61 Al57 . 7_556 58.15(5) ?
    Al29 Al61 Al57 . 7_556 147.19(7) ?
    Al33 Al61 Al57 . 7_556 107.91(6) ?
    Al41 Al61 Al57 2 7_556 58.91(5) ?
    Cr12 Al62 Cr13 . 7_556 164.00(7) ?
    Cr12 Al62 Al16 . 7_556 131.20(6) ?
    Cr13 Al62 Al16 7_556 7_556 64.69(5) ?
    Cr12 Al62 Al45 . . 63.35(5) ?
    Cr13 Al62 Al45 7_556 . 132.52(7) ?
    Al16 Al62 Al45 7_556 . 67.85(5) ?
    Cr12 Al62 Al40 . 7_556 121.05(6) ?
    Cr13 Al62 Al40 7_556 7_556 60.86(5) ?
    Al16 Al62 Al40 7_556 7_556 63.40(5) ?
    Al45 Al62 Al40 . 7_556 96.43(6) ?
    Cr12 Al62 Al48 . 7_556 114.40(6) ?
    Cr13 Al62 Al48 7_556 7_556 54.28(4) ?
    Al16 Al62 Al48 7_556 7_556 107.03(6) ?
    Al45 Al62 Al48 . 7_556 148.32(7) ?
    Al40 Al62 Al48 7_556 7_556 109.26(6) ?
    Cr12 Al62 Al52 . . 54.40(4) ?
    Cr13 Al62 Al52 7_556 . 113.76(6) ?
    Al16 Al62 Al52 7_556 . 149.88(7) ?
    Al45 Al62 Al52 . . 107.78(6) ?
    Al40 Al62 Al52 7_556 . 144.66(7) ?
    Al48 Al62 Al52 7_556 . 60.10(5) ?
    Cr12 Al62 Al53 . 7_556 111.95(6) ?
    Cr13 Al62 Al53 7_556 7_556 53.93(4) ?
    Al16 Al62 Al53 7_556 7_556 109.52(6) ?
    Al45 Al62 Al53 . 7_556 149.60(7) ?
    Al40 Al62 Al53 7_556 7_556 58.86(5) ?
    Al48 Al62 Al53 7_556 7_556 62.07(5) ?
    Al52 Al62 Al53 . 7_556 88.99(6) ?
    Cr12 Al62 Al28 . 7_556 124.07(6) ?
    Cr13 Al62 Al28 7_556 7_556 62.64(4) ?
    Al16 Al62 Al28 7_556 7_556 59.63(5) ?
    Al45 Al62 Al28 . 7_556 94.61(6) ?
    Al40 Al62 Al28 7_556 7_556 111.58(6) ?
    Al48 Al62 Al28 7_556 7_556 59.24(5) ?
    Al52 Al62 Al28 . 7_556 92.11(6) ?
    Al53 Al62 Al28 7_556 7_556 110.30(6) ?
    Cr12 Al62 Al25 . . 59.75(4) ?
    Cr13 Al62 Al25 7_556 . 122.05(6) ?
    Al16 Al62 Al25 7_556 . 97.03(6) ?
    Al45 Al62 Al25 . . 62.23(5) ?
    Al40 Al62 Al25 7_556 . 61.90(5) ?
    Al48 Al62 Al25 7_556 . 146.96(7) ?
    Al52 Al62 Al25 . . 107.16(6) ?
    Al53 Al62 Al25 7_556 . 88.95(6) ?
    Al28 Al62 Al25 7_556 . 153.21(7) ?
    Cr12 Al62 Al31 . . 61.18(4) ?
    Cr13 Al62 Al31 7_556 . 125.22(6) ?
    Al16 Al62 Al31 7_556 . 95.02(6) ?
    Al45 Al62 Al31 . . 60.11(5) ?
    Al40 Al62 Al31 7_556 . 153.92(7) ?
    Al48 Al62 Al31 7_556 . 90.34(6) ?
    Al52 Al62 Al31 . . 60.22(5) ?
    Al53 Al62 Al31 7_556 . 147.03(7) ?
    Al28 Al62 Al31 7_556 . 63.32(5) ?
    Al25 Al62 Al31 . . 110.09(6) ?
    Cr12 Al62 Al54 . . 54.01(4) ?
    Cr13 Al62 Al54 7_556 . 111.76(6) ?
    Al16 Al62 Al54 7_556 . 150.84(7) ?
    Al45 Al62 Al54 . . 108.61(6) ?
    Al40 Al62 Al54 7_556 . 89.12(6) ?
    Al48 Al62 Al54 7_556 . 90.48(6) ?
    Al52 Al62 Al54 . . 59.24(5) ?
    Al53 Al62 Al54 7_556 . 58.03(5) ?
    Al28 Al62 Al54 7_556 . 147.15(7) ?
    Al25 Al62 Al54 . . 59.04(5) ?
    Al31 Al62 Al54 . . 108.30(6) ?
    Cr8 Al63 Al2 . . 56.81(4) ?
    Cr8 Al63 Al51 . . 143.97(7) ?
    Al2 Al63 Al51 . . 111.79(7) ?
    Cr8 Al63 Al50 . 7_556 144.01(7) ?
    Al2 Al63 Al50 . 7_556 111.37(7) ?
    Al51 Al63 Al50 . 7_556 71.05(6) ?
    Cr8 Al63 Al43 . . 57.27(4) ?
    Al2 Al63 Al43 . . 104.42(6) ?
    Al51 Al63 Al43 . . 100.54(6) ?
    Al50 Al63 Al43 7_556 . 143.85(7) ?
    Cr8 Al63 Al42 . . 57.41(4) ?
    Al2 Al63 Al42 . . 104.01(6) ?
    Al51 Al63 Al42 . . 143.92(7) ?
    Al50 Al63 Al42 7_556 . 100.31(6) ?
    Al43 Al63 Al42 . . 65.29(5) ?
    Cr8 Al63 Al55 . . 112.50(6) ?
    Al2 Al63 Al55 . . 149.29(7) ?
    Al51 Al63 Al55 . . 57.72(5) ?
    Al50 Al63 Al55 7_556 . 93.05(6) ?
    Al43 Al63 Al55 . . 55.58(5) ?
    Al42 Al63 Al55 . . 88.89(6) ?
    Cr8 Al63 Al56 . 7_556 112.55(6) ?
    Al2 Al63 Al56 . 7_556 148.58(7) ?
    Al51 Al63 Al56 . 7_556 93.06(6) ?
    Al50 Al63 Al56 7_556 7_556 57.66(5) ?
    Al43 Al63 Al56 . 7_556 88.81(6) ?
    Al42 Al63 Al56 . 7_556 55.51(5) ?
    Al55 Al63 Al56 . 7_556 60.76(5) ?
    Cr8 Al63 Al8 . . 60.60(4) ?
    Al2 Al63 Al8 . . 57.55(5) ?
    Al51 Al63 Al8 . . 84.15(6) ?
    Al50 Al63 Al8 7_556 . 146.85(7) ?
    Al43 Al63 Al8 . . 60.76(5) ?
    Al42 Al63 Al8 . . 112.56(6) ?
    Al55 Al63 Al8 . . 91.81(6) ?
    Al56 Al63 Al8 7_556 . 148.10(7) ?
    Cr8 Al63 Al17 . 7_556 61.19(4) ?
    Al2 Al63 Al17 . 7_556 57.16(5) ?
    Al51 Al63 Al17 . 7_556 146.41(7) ?
    Al50 Al63 Al17 7_556 7_556 83.60(6) ?
    Al43 Al63 Al17 . 7_556 112.82(6) ?
    Al42 Al63 Al17 . 7_556 60.73(5) ?
    Al55 Al63 Al17 . 7_556 148.00(7) ?
    Al56 Al63 Al17 7_556 7_556 91.48(6) ?
    Al8 Al63 Al17 . 7_556 108.29(6) ?
    Cr17 Al64 Cr10 . . 56.88(4) ?
    Al11 Al64 Cr10 . . 56.88(4) ?
    Al11 Al64 Al15 . 2 55.96(5) ?
    Cr10 Al64 Al15 . 2 55.86(4) ?
    Cr17 Al64 Cr12 . . 55.51(4) ?
    Al11 Al64 Cr12 . . 55.51(4) ?
    Cr10 Al64 Cr12 . . 105.23(5) ?
    Al15 Al64 Cr12 2 . 104.28(6) ?
    Cr17 Al64 Al51 . . 151.50(7) ?
    Al11 Al64 Al51 . . 151.50(7) ?
    Cr10 Al64 Al51 . . 140.64(7) ?
    Al15 Al64 Al51 2 . 110.39(6) ?
    Cr12 Al64 Al51 . . 114.10(6) ?
    Cr17 Al64 Al22 . . 57.91(5) ?
    Al11 Al64 Al22 . . 57.91(5) ?
    Cr10 Al64 Al22 . . 60.11(4) ?
    Al15 Al64 Al22 2 . 104.54(6) ?
    Cr12 Al64 Al22 . . 59.71(4) ?
    Al51 Al64 Al22 . . 144.76(7) ?
    Cr17 Al64 Al46 . . 105.54(6) ?
    Al11 Al64 Al46 . . 105.54(6) ?
    Cr10 Al64 Al46 . . 54.99(4) ?
    Al15 Al64 Al46 2 . 102.85(6) ?
    Cr12 Al64 Al46 . . 122.62(6) ?
    Al51 Al64 Al46 . . 101.91(6) ?
    Al22 Al64 Al46 . . 64.96(5) ?
    Cr17 Al64 Al52 . . 99.08(6) ?
    Al11 Al64 Al52 . . 99.08(6) ?
    Cr10 Al64 Al52 . . 155.59(6) ?
    Al15 Al64 Al52 2 . 116.69(6) ?
    Cr12 Al64 Al52 . . 51.73(4) ?
    Al51 Al64 Al52 . . 62.78(5) ?
    Al22 Al64 Al52 . . 105.35(6) ?
    Al46 Al64 Al52 . . 140.35(7) ?
    Cr17 Al64 Al54 . . 98.84(6) ?
    Al11 Al64 Al54 . . 98.84(6) ?
    Cr10 Al64 Al54 . . 116.02(6) ?
    Al15 Al64 Al54 2 . 154.56(7) ?
    Cr12 Al64 Al54 . . 52.12(4) ?
    Al51 Al64 Al54 . . 90.38(6) ?
    Al22 Al64 Al54 . . 57.57(5) ?
    Al46 Al64 Al54 . . 86.29(6) ?
    Al52 Al64 Al54 . . 59.23(5) ?
    Cr17 Al64 Al55 . . 148.44(7) ?
    Al11 Al64 Al55 . . 148.44(7) ?
    Cr10 Al64 Al55 . . 111.47(6) ?
    Al15 Al64 Al55 2 . 146.45(7) ?
    Cr12 Al64 Al55 . . 109.20(6) ?
    Al51 Al64 Al55 . . 57.20(5) ?
    Al22 Al64 Al55 . . 90.58(6) ?
    Al46 Al64 Al55 . . 56.49(5) ?
    Al52 Al64 Al55 . . 86.70(6) ?
    Al54 Al64 Al55 . . 57.62(5) ?
    Cr17 Al64 Al9 . . 102.91(6) ?
    Al11 Al64 Al9 . . 102.91(6) ?
    Cr10 Al64 Al9 . . 57.22(4) ?
    Al15 Al64 Al9 2 . 56.35(5) ?
    Cr12 Al64 Al9 . . 158.36(6) ?
    Al51 Al64 Al9 . . 84.06(6) ?
    Al22 Al64 Al9 . . 112.44(6) ?
    Al46 Al64 Al9 . . 60.36(5) ?
    Al52 Al64 Al9 . . 142.12(6) ?
    Al54 Al64 Al9 . . 143.92(7) ?
    Al55 Al64 Al9 . . 90.28(6) ?
    Al11 Al65 Cr11 2 2 56.83(4) ?
    Al11 Al65 Al13 2 . 56.12(5) ?
    Cr11 Al65 Al13 2 . 55.70(4) ?
    Cr11 Al65 Cr18 2 . 55.70(4) ?
    Al11 Al65 Al50 2 . 151.51(7) ?
    Cr11 Al65 Al50 2 . 140.80(7) ?
    Al13 Al65 Al50 . . 110.48(6) ?
    Cr18 Al65 Al50 . . 110.48(6) ?
    Al11 Al65 Cr14 2 . 55.63(4) ?
    Cr11 Al65 Cr14 2 . 105.32(5) ?
    Al13 Al65 Cr14 . . 104.60(6) ?
    Cr18 Al65 Cr14 . . 104.60(6) ?
    Al50 Al65 Cr14 . . 113.86(6) ?
    Al11 Al65 Al47 2 2 105.52(6) ?
    Cr11 Al65 Al47 2 2 55.11(4) ?
    Al13 Al65 Al47 . 2 102.81(6) ?
    Al50 Al65 Al47 . 2 101.99(6) ?
    Cr14 Al65 Al47 . 2 122.43(6) ?
    Al11 Al65 Al21 2 2 57.85(5) ?
    Cr11 Al65 Al21 2 2 60.43(4) ?
    Al13 Al65 Al21 . 2 104.71(6) ?
    Al50 Al65 Al21 . 2 144.53(7) ?
    Cr14 Al65 Al21 . 2 59.39(4) ?
    Al47 Al65 Al21 2 2 65.12(5) ?
    Al11 Al65 Al49 2 . 98.92(6) ?
    Cr11 Al65 Al49 2 . 155.41(7) ?
    Al13 Al65 Al49 . . 116.74(6) ?
    Cr18 Al65 Al49 . . 116.74(6) ?
    Al50 Al65 Al49 . . 62.77(5) ?
    Cr14 Al65 Al49 . . 51.53(4) ?
    Al47 Al65 Al49 2 . 140.35(7) ?
    Al21 Al65 Al49 2 . 104.96(6) ?
    Al11 Al65 Al56 2 . 148.30(7) ?
    Cr11 Al65 Al56 2 . 111.65(6) ?
    Al13 Al65 Al56 . . 146.50(7) ?
    Cr18 Al65 Al56 . . 146.50(7) ?
    Al50 Al65 Al56 . . 57.19(5) ?
    Cr14 Al65 Al56 . . 108.82(6) ?
    Al47 Al65 Al56 2 . 56.56(5) ?
    Al21 Al65 Al56 2 . 90.50(6) ?
    Al49 Al65 Al56 . . 86.68(5) ?
    Al11 Al65 Al57 2 7_556 98.70(6) ?
    Cr11 Al65 Al57 2 7_556 116.10(6) ?
    Al13 Al65 Al57 . 7_556 154.58(7) ?
    Al50 Al65 Al57 . 7_556 90.28(6) ?
    Cr14 Al65 Al57 . 7_556 51.83(4) ?
    Al47 Al65 Al57 2 7_556 86.27(6) ?
    Al21 Al65 Al57 2 7_556 57.33(5) ?
    Al49 Al65 Al57 . 7_556 59.18(5) ?
    Al56 Al65 Al57 . 7_556 57.54(5) ?
    Cr2 Al66 Cr1 7_556 . 171.58(7) ?
    Cr2 Al66 Al55 7_556 7_556 61.35(5) ?
    Cr1 Al66 Al55 . 7_556 125.23(6) ?
    Cr2 Al66 Al56 7_556 . 61.38(5) ?
    Cr1 Al66 Al56 . . 125.21(6) ?
    Al55 Al66 Al56 7_556 . 63.82(5) ?
    Cr2 Al66 Al52 7_556 7_556 117.88(6) ?
    Cr1 Al66 Al52 . 7_556 59.21(4) ?
    Al55 Al66 Al52 7_556 7_556 91.61(6) ?
    Al56 Al66 Al52 . 7_556 153.13(7) ?
    Cr2 Al66 Al49 7_556 . 117.90(6) ?
    Cr1 Al66 Al49 . . 59.20(4) ?
    Al55 Al66 Al49 7_556 . 153.09(7) ?
    Al56 Al66 Al49 . . 91.57(6) ?
    Al52 Al66 Al49 7_556 . 109.64(6) ?
    Cr2 Al66 Al54 7_556 7_556 57.31(4) ?
    Cr1 Al66 Al54 . 7_556 119.74(6) ?
    Al55 Al66 Al54 7_556 7_556 60.05(5) ?
    Al56 Al66 Al54 . 7_556 110.30(6) ?
    Al52 Al66 Al54 7_556 7_556 60.72(5) ?
    Al49 Al66 Al54 . 7_556 145.01(7) ?
    Cr2 Al66 Al57 7_556 7_556 57.25(4) ?
    Cr1 Al66 Al57 . 7_556 119.81(6) ?
    Al55 Al66 Al57 7_556 7_556 110.22(6) ?
    Al56 Al66 Al57 . 7_556 60.02(5) ?
    Al52 Al66 Al57 7_556 7_556 144.99(7) ?
    Al49 Al66 Al57 . 7_556 60.79(5) ?
    Al54 Al66 Al57 7_556 7_556 106.26(6) ?
    Cr2 Al66 Al51 7_556 7_556 119.19(6) ?
    Cr1 Al66 Al51 . 7_556 67.38(5) ?
    Al55 Al66 Al51 7_556 7_556 57.91(5) ?
    Al56 Al66 Al51 . 7_556 93.55(6) ?
    Al52 Al66 Al51 7_556 7_556 62.51(5) ?
    Al49 Al66 Al51 . 7_556 117.08(6) ?
    Al54 Al66 Al51 7_556 7_556 89.35(6) ?
    Al57 Al66 Al51 7_556 7_556 152.46(7) ?
    Cr2 Al66 Al50 7_556 . 119.18(6) ?
    Cr1 Al66 Al50 . . 67.41(5) ?
    Al55 Al66 Al50 7_556 . 93.46(6) ?
    Al56 Al66 Al50 . . 57.87(5) ?
    Al52 Al66 Al50 7_556 . 117.08(6) ?
    Al49 Al66 Al50 . . 62.56(5) ?
    Al54 Al66 Al50 7_556 . 152.38(7) ?
    Al57 Al66 Al50 7_556 . 89.43(6) ?
    Al51 Al66 Al50 7_556 . 68.20(5) ?
    Cr2 Al66 Al53 7_556 . 55.37(4) ?
    Cr1 Al66 Al53 . . 116.21(6) ?
    Al55 Al66 Al53 7_556 . 107.68(6) ?
    Al56 Al66 Al53 . . 107.74(6) ?
    Al52 Al66 Al53 7_556 . 89.32(6) ?
    Al49 Al66 Al53 . . 89.43(6) ?
    Al54 Al66 Al53 7_556 . 58.53(5) ?
    Al57 Al66 Al53 7_556 . 58.61(5) ?
    Al51 Al66 Al53 7_556 . 145.79(7) ?
    Al50 Al66 Al53 . . 145.96(7) ?
    Cr2 Al66 Al48 7_556 . 115.91(6) ?
    Cr1 Al66 Al48 . . 55.67(4) ?
    Al55 Al66 Al48 7_556 . 147.07(7) ?
    Al56 Al66 Al48 . . 147.13(7) ?
    Al52 Al66 Al48 7_556 . 59.49(5) ?
    Al49 Al66 Al48 . . 59.59(5) ?
    Al54 Al66 Al48 7_556 . 90.06(6) ?
    Al57 Al66 Al48 7_556 . 90.16(6) ?
    Al51 Al66 Al48 7_556 . 112.84(6) ?
    Al50 Al66 Al48 . . 112.95(6) ?
    Al53 Al66 Al48 . . 60.53(5) ?
_shelx_space_group_comment
;
The symmetry employed for this shelxl refinement is uniquely defined
by the following loop, which should always be used as a source of
symmetry information in preference to the above space-group names.
They are only intended as comments.
;
_shelx_estimated_absorpt_T_min     ?
_shelx_estimated_absorpt_T_max     ?
_shelx_hkl_file
;
  -2  -2   0   32.20    0.70
  -3  -3   0   18.80    0.40
  -4  -4   0    4.60    0.30
  -5  -5   0    2.50    0.30
  -6  -6   0    1.60    0.40
  -7  -7   0   66.29    1.40
  -8  -8   0   22.30    1.20
  -9  -9   0    0.30    0.60
 -10 -10   0    7.90    1.00
 -11 -11   0   13.70    1.60
 -12 -12   0    1.20    2.20
 -13 -13   0    5.00    1.50
 -14 -14   0   15.60    2.30
 -15 -15   0    3.80    1.90
 -16 -16   0    0.60    2.40
 -17 -17   0   71.89    5.60
 -18 -18   0   12.00    4.10
  18  20   0    0.00    8.50
  17  19   0   38.20    4.50
  16  18   0    6.90    4.10
  15  17   0    4.90    2.00
  14  16   0    0.00    1.90
  13  15   0    3.70    1.70
  12  14   0   13.40    2.50
  11  13   0    1.00    0.80
  10  12   0  393.86    9.50
   9  11   0    1.00    0.70
   8  10   0    1.40    0.30
   7   9   0  260.47    3.50
   6   8   0  325.07    6.00
   5   7   0    1.60    0.30
   4   6   0   53.99    1.10
   3   5   0   74.79    1.00
   2   4   0   16.80    0.40
   1   3   0    6.60    0.30
  -2   0   0    2.20    0.30
  -3  -1   0    0.10    0.10
  -4  -2   0   63.59    1.20
  -5  -3   0    1.50    0.20
  -6  -4   0  126.99    2.30
  -7  -5   0   58.19    1.20
  -8  -6   0   33.50    1.00
  -9  -7   0   14.00    1.30
 -10  -8   0   17.70    1.60
 -11  -9   0    1.00    1.10
 -12 -10   0    0.90    1.60
 -13 -11   0    7.90    1.50
 -14 -12   0   12.00    2.20
 -15 -13   0    0.40    1.70
 -16 -14   0   24.00    3.20
 -17 -15   0   16.70    2.80
 -18 -16   0    8.00    3.70
 -19 -17   0    4.60    4.00
  17  21   0   35.60    4.20
  16  20   0  580.64   18.30
  15  19   0    1.30    2.80
  14  18   0   60.69    4.60
  13  17   0    0.00    1.60
  12  16   0    4.40    1.60
  11  15   0   60.29    2.10
  10  14   0   55.79    2.00
   9  13   0    0.30    0.50
   8  12   0    1.60    0.50
   7  11   0   71.69    1.60
   6  10   0 3463.45   59.49
   5   9   0    0.30    0.40
   4   8   0   45.50    1.20
   3   7   0   15.60    0.50
   2   6   0   53.49    1.20
   1   5   0    0.20    0.20
   0   4   0  326.07    5.40
  -2   2   0   33.30    0.80
  -3   1   0    0.20    0.10
  -4   0   0   47.10    0.90
  -5  -1   0    0.50    0.20
  -6  -2   0    2.30    0.30
  -7  -3   0  107.09    1.90
  -8  -4   0   15.40    0.70
  -9  -5   0   27.70    1.90
 -10  -6   0   32.10    2.00
 -11  -7   0    1.50    1.00
 -12  -8   0   21.60    2.10
 -13  -9   0   20.40    1.90
 -14 -10   0   18.10    2.40
 -15 -11   0   15.10    2.00
 -16 -12   0  101.99    5.20
 -17 -13   0   20.30    2.50
 -18 -14   0   11.30    3.60
 -19 -15   0    1.60    3.40
  16  22   0   66.59    6.00
  15  21   0    2.60    2.80
  14  20   0   35.30    4.40
  13  19   0   10.60    2.20
  12  18   0    7.50    1.70
  11  17   0   59.49    2.10
  10  16   0 2612.54   45.80
   9  15   0    1.00    0.60
   8  14   0   49.20    1.80
   7  13   0   11.40    0.90
   6  12   0    2.00    0.60
   5  11   0    9.30    0.60
   4  10   0    0.50    0.40
   3   9   0    0.10    0.30
   2   8   0    0.00    0.30
   1   7   0    0.20    0.30
   0   6   0   83.29    1.30
  -1   5   0    0.20    0.10
  -2   4   0   17.10    0.50
  -3   3   0   19.20    0.50
  -4   2   0   62.89    1.10
  -5   1   0    0.70    0.20
  -6   0   0   80.89    1.70
  -7  -1   0   38.80    0.90
  -8  -2   0    1.50    0.40
  -9  -3   0    0.80    0.50
 -10  -4   0   20.60    0.90
 -11  -5   0    6.40    1.20
 -12  -6   0    0.00    1.20
 -13  -7   0    2.20    1.40
 -14  -8   0    2.30    1.40
 -15  -9   0    5.80    1.50
 -16 -10   0    0.80    1.90
 -17 -11   0   14.60    2.20
 -18 -12   0    9.10    2.70
 -19 -13   0   15.90    3.90
  16  24   0    7.90    4.60
  15  23   0   13.20    3.40
  14  22   0    1.40    3.10
  13  21   0    3.90    3.10
  12  20   0    3.30    2.30
  11  19   0   90.39    2.70
  10  18   0   21.80    1.60
   9  17   0    4.50    1.10
   8  16   0    0.00    1.20
   7  15   0    0.20    0.90
   6  14   0    1.00    0.80
   5  13   0    8.00    0.90
   4  12   0  203.48    4.50
   3  11   0   11.50    0.80
   2  10   0   14.70    1.00
   1   9   0   15.40    0.60
   0   8   0    1.80    0.30
  -1   7   0    0.50    0.20
  -2   6   0   52.99    1.00
  -3   5   0   72.89    1.10
  -4   4   0    5.00    0.40
  -5   3   0    1.20    0.20
  -6   2   0    3.80    0.40
  -7   1   0   38.20    0.90
  -8   0   0    8.70    0.60
  -9  -1   0    5.50    0.70
 -10  -2   0    6.40    0.70
 -11  -3   0    0.10    0.70
 -12  -4   0   20.20    1.30
 -13  -5   0    2.10    1.10
 -14  -6   0    1.60    1.40
 -15  -7   0    1.70    1.40
 -16  -8   0    7.70    1.80
 -17  -9   0    3.20    1.70
 -18 -10   0    2.00    2.40
 -19 -11   0   16.50    3.00
 -20 -12   0    2.30    8.50
  15  25   0    0.00    4.00
  14  24   0    0.00    3.50
  13  23   0    7.60    2.80
  12  22   0    7.60    2.80
  11  21   0    1.50    2.30
  10  20   0   83.89    3.00
   9  19   0   38.20    2.50
   8  18   0    9.10    1.90
   7  17   0   14.70    1.70
   6  16   0   17.30    1.50
   5  15   0    1.50    0.90
   4  14   0    2.50    0.80
   3  13   0    3.90    0.60
   2  12   0   17.20    1.00
   1  11   0    6.20    0.60
   0  10   0    5.70    0.50
  -1   9   0   16.70    0.50
  -2   8   0    0.30    0.30
  -3   7   0   15.30    0.50
  -4   6   0   54.49    1.20
  -5   5   0    1.90    0.30
  -6   4   0  123.89    2.40
  -7   3   0  111.69    1.80
  -8   2   0    2.80    0.50
  -9   1   0    5.40    0.50
 -10   0   0   31.50    1.20
 -11  -1   0    0.90    0.60
 -12  -2   0   84.49    2.30
 -13  -3   0   18.70    1.20
 -14  -4   0  117.69    3.90
 -15  -5   0    1.80    1.40
 -16  -6   0  591.74   13.50
 -17  -7   0    2.00    1.80
 -18  -8   0   19.90    3.50
 -19  -9   0    2.10    2.90
 -20 -10   0   88.89   10.50
  14  26   0    0.00    3.70
  13  25   0    0.80    3.00
  12  24   0    0.00    3.20
  11  23   0    3.90    2.40
  10  22   0    0.30    1.90
   9  21   0    2.80    1.50
   8  20   0    0.00    1.80
   7  19   0   24.30    2.20
   6  18   0  216.78    6.00
   5  17   0    8.90    1.00
   4  16   0    1.30    0.90
   3  15   0   59.89    1.50
   2  14   0    0.10    0.60
   1  13   0    0.60    0.50
   0  12   0  107.39    2.70
  -1  11   0    5.50    0.50
  -2  10   0   13.80    0.60
  -3   9   0    0.30    0.30
  -4   8   0   45.50    1.30
  -5   7   0    1.50    0.40
  -6   6   0    1.20    0.40
  -7   5   0   55.39    1.30
  -8   4   0   14.70    0.80
  -9   3   0    0.70    0.50
 -10   2   0    6.20    0.70
 -11   1   0    0.80    0.50
 -12   0   0  430.56    7.80
 -13  -1   0   15.80    1.00
 -14  -2   0    1.00    1.20
 -15  -3   0    5.30    1.30
 -16  -4   0    0.10    1.70
 -17  -5   0    2.10    1.60
 -18  -6   0    4.00    2.30
 -19  -7   0    0.90    2.60
 -20  -8   0    0.00    4.10
  14  28   0   24.80    7.30
  13  27   0    5.50    3.50
  12  26   0    1.60    3.00
  11  25   0    3.40    3.70
  10  24   0    0.00    2.40
   9  23   0    2.30    1.70
   8  22   0    0.30    1.80
   7  21   0   11.10    2.60
   6  20   0    5.90    2.00
   5  19   0    2.60    1.30
   4  18   0   23.90    1.40
   3  17   0    8.80    0.80
   2  16   0   19.00    1.40
   1  15   0    0.40    0.60
   0  14   0 3930.11   74.49
  -1  13   0    0.80    0.50
  -2  12   0   17.70    0.90
  -3  11   0   12.30    0.70
  -4  10   0    0.20    0.40
  -5   9   0    0.00    0.40
  -6   8   0  314.67    6.00
  -7   7   0   65.69    1.60
  -8   6   0   32.90    1.40
  -9   5   0   31.30    1.20
 -10   4   0   21.60    1.00
 -11   3   0    0.30    0.60
 -12   2   0   85.79    2.20
 -13   1   0   14.50    0.90
 -14   0   0    1.90    1.20
 -15  -1   0    4.70    1.30
 -16  -2   0  123.69    4.30
 -17  -3   0   22.80    2.20
 -18  -4   0    0.00    2.90
 -19  -5   0    1.70    2.60
 -20  -6   0    5.00    3.70
 -21  -7   0    0.10    3.60
  13  29   0    7.30    3.80
  12  28   0    6.20    3.50
  11  27   0    0.70    2.90
  10  26   0  172.48    7.90
   9  25   0    6.00    1.90
   8  24   0    2.10    1.60
   7  23   0   34.90    1.90
   6  22   0    4.50    1.20
   5  21   0    1.60    0.90
   4  20   0  299.67    6.90
   3  19   0    8.60    1.10
   2  18   0   25.30    1.80
   1  17   0    5.30    0.80
   0  16   0   29.60    1.50
  -1  15   0    1.40    0.60
  -2  14   0    0.90    0.60
  -3  13   0    3.30    0.60
  -4  12   0  210.88    4.70
  -5  11   0    8.30    0.70
  -6  10   0 3502.75   66.59
  -7   9   0  264.57    4.10
  -8   8   0   20.10    1.30
  -9   7   0   14.10    1.10
 -10   6   0   33.00    1.60
 -11   5   0    6.60    0.60
 -12   4   0   17.80    1.10
 -13   3   0   17.00    1.10
 -14   2   0    2.30    0.90
 -15   1   0    2.80    1.20
 -16   0   0   13.60    1.80
 -17  -1   0   12.80    2.50
 -18  -2   0    3.40    2.90
 -19  -3   0    3.80    2.80
 -20  -4   0    0.30    3.60
 -21  -5   0   26.10    3.70
  12  30   0    6.00    3.20
  11  29   0    7.00    3.00
  10  28   0   62.99    4.70
   9  27   0    9.30    1.90
   8  26   0    0.80    1.80
   7  25   0   14.40    1.60
   6  24   0   86.19    3.10
   5  23   0    4.50    1.10
   4  22   0    9.70    1.30
   3  21   0   18.70    1.40
   2  20   0   48.70    2.00
   1  19   0    2.60    0.80
   0  18   0   98.29    2.70
  -1  17   0    5.00    0.80
  -2  16   0   21.50    1.40
  -3  15   0   56.99    1.60
  -4  14   0    1.10    0.70
  -5  13   0    6.10    0.80
  -6  12   0    2.30    0.60
  -7  11   0   68.79    1.50
  -8  10   0    1.50    0.60
  -9   9   0    0.50    0.80
 -10   8   0   20.10    1.40
 -11   7   0    0.80    0.80
 -12   6   0    0.10    0.90
 -13   5   0    2.00    0.90
 -14   4   0  119.99    3.40
 -15   3   0    3.20    1.00
 -16   2   0  122.39    5.90
 -17   1   0   14.50    2.50
 -18   0   0    0.20    3.00
 -19  -1   0    2.40    3.20
 -20  -2   0    1.50    3.50
 -21  -3   0   26.00    3.90
  11  31   0    8.00    3.20
  10  30   0 1326.17   32.40
   9  29   0   17.00    2.40
   8  28   0   20.00    2.60
   7  27   0    2.20    1.80
   6  26   0   43.30    3.00
   5  25   0    1.70    1.20
   4  24   0    2.30    1.20
   3  23   0   12.40    1.30
   2  22   0    0.00    0.90
   1  21   0    2.30    0.90
   0  20   0  102.59    3.20
  -1  19   0    1.00    0.80
  -2  18   0   25.30    1.50
  -3  17   0    9.70    0.90
  -4  16   0    2.90    0.90
  -5  15   0    1.20    0.80
  -6  14   0    2.00    0.90
  -7  13   0   10.60    0.90
  -8  12   0    2.40    0.70
  -9  11   0    1.20    0.70
 -10  10   0    8.40    1.00
 -11   9   0    1.20    0.80
 -12   8   0   20.20    1.60
 -13   7   0    3.50    1.00
 -14   6   0    1.20    1.10
 -15   5   0    1.10    1.10
 -16   4   0    1.50    2.40
 -17   3   0   25.40    3.00
 -18   2   0    0.00    3.20
 -19   1   0    3.80    2.70
 -20   0   0 1955.60   52.99
 -21  -1   0    3.70    4.10
  10  32   0   29.00    4.00
   9  31   0    4.10    2.80
   8  30   0    0.20    2.30
   7  29   0    2.20    1.90
   6  28   0   31.90    3.20
   5  27   0    0.70    1.60
   4  26   0   33.60    2.30
   3  25   0   30.00    1.90
   2  24   0    1.50    1.10
   1  23   0   11.60    1.20
   0  22   0  427.46    8.70
  -1  21   0    2.00    0.90
  -2  20   0   49.70    2.10
  -3  19   0   10.30    1.10
  -4  18   0   23.50    2.10
  -5  17   0    7.90    1.10
  -6  16   0   16.80    1.60
  -7  15   0    0.90    0.80
  -8  14   0   46.00    2.00
  -9  13   0    0.50    0.70
 -10  12   0  390.66    7.90
 -11  11   0   10.20    0.90
 -12  10   0    2.70    0.90
 -13   9   0   16.90    1.50
 -14   8   0    2.60    1.20
 -15   7   0    1.60    1.40
 -16   6   0  560.54   16.90
 -17   5   0    1.70    2.40
 -18   4   0    0.00    8.30
 -19   3   0    5.80    2.90
 -20   2   0    1.90    3.50
 -21   1   0    0.80    3.70
   9  33   0    8.50    3.20
   8  32   0    3.70    2.90
   7  31   0   38.20    3.20
   6  30   0    0.40    2.10
   5  29   0    1.00    2.30
   4  28   0    0.00    1.80
   3  27   0    7.10    1.40
   2  26   0    0.40    1.30
   1  25   0    2.60    1.20
   0  24   0  108.49    3.40
  -1  23   0    8.30    1.20
  -2  22   0    0.20    1.20
  -3  21   0   17.70    1.50
  -4  20   0  303.97    7.80
  -5  19   0    0.40    1.10
  -6  18   0  219.38    5.90
  -7  17   0   15.20    1.40
  -8  16   0    0.30    0.90
  -9  15   0    1.80    1.00
 -10  14   0   57.29    2.10
 -11  13   0    1.10    1.00
 -12  12   0    0.60    1.10
 -13  11   0    9.20    1.20
 -14  10   0   19.40    2.40
 -15   9   0    7.80    1.70
 -16   8   0    2.60    2.00
 -17   7   0    2.10    2.30
 -18   6   0    0.00    3.30
 -19   5   0    0.90    3.00
 -20   4   0    6.40    3.70
 -21   3   0   24.10    3.90
   8  34   0    0.30    3.20
   7  33   0   78.39    5.10
   6  32   0 1007.70   22.20
   5  31   0    1.50    2.00
   4  30   0   37.40    3.30
   3  29   0   24.90    2.30
   2  28   0    0.10    1.60
   1  27   0    9.80    1.70
   0  26   0    5.20    1.60
  -1  25   0    0.90    1.30
  -2  24   0    3.40    1.30
  -3  23   0   12.50    1.30
  -4  22   0   11.90    2.10
  -5  21   0    0.60    1.20
  -6  20   0    0.00    1.30
  -7  19   0   26.30    1.90
  -8  18   0    9.80    1.40
  -9  17   0    3.80    1.00
 -10  16   0 2712.93   52.19
 -11  15   0   61.49    2.30
 -12  14   0   16.50    1.80
 -13  13   0    4.50    1.20
 -14  12   0   16.20    2.20
 -15  11   0   15.10    2.00
 -16  10   0    0.00    1.90
 -17   9   0    0.00    1.90
 -18   8   0   31.00    4.30
 -19   7   0    2.40    2.90
 -20   6   0   24.90    4.40
 -21   5   0   30.60    4.10
   6  34   0   15.70    3.50
   5  33   0    0.90    2.20
   4  32   0    5.10    2.40
   3  31   0    0.40    2.00
   2  30   0    2.30    1.90
   1  29   0    0.00    1.40
   0  28   0 1146.79   21.60
  -1  27   0    9.30    1.50
  -2  26   0    2.60    1.50
  -3  25   0   34.20    2.10
  -4  24   0    4.30    1.50
  -5  23   0    5.30    1.70
  -6  22   0    9.10    1.50
  -7  21   0   12.80    1.60
  -8  20   0    2.40    1.20
  -9  19   0   40.10    2.10
 -10  18   0   19.50    2.00
 -11  17   0   64.69    2.50
 -12  16   0    3.60    1.50
 -13  15   0    3.90    1.60
 -14  14   0   15.90    2.30
 -15  13   0    0.00    2.10
 -16  12   0   99.99    5.40
 -17  11   0   14.40    2.50
 -18  10   0    3.60    3.30
 -19   9   0    3.30    3.00
 -20   8   0    4.70    4.20
 -21   7   0    9.80    3.80
   5  35   0    2.60    2.60
   4  34   0   18.80    3.00
   3  33   0    3.30    2.50
   2  32   0    8.60    2.80
   1  31   0    6.80    2.20
   0  30   0    3.80    1.70
  -1  29   0    0.90    1.50
  -2  28   0    0.00    1.60
  -3  27   0    8.70    1.60
  -4  26   0   43.60    2.90
  -5  25   0    2.70    1.60
  -6  24   0   94.69    4.50
  -7  23   0   37.30    2.40
  -8  22   0    1.90    1.40
  -9  21   0    3.00    1.30
 -10  20   0   81.79    3.30
 -11  19   0   92.19    3.00
 -12  18   0    5.70    1.70
 -13  17   0    0.10    1.60
 -14  16   0    1.60    2.20
 -15  15   0    3.80    1.90
 -16  14   0   35.80    3.40
 -17  13   0   20.70    2.60
 -18  12   0   12.00    3.60
 -19  11   0   21.10    3.50
 -20  10   0   93.09    6.90
   4  36   0   12.20    3.20
   3  35   0    2.90    2.60
   2  34   0   28.90    3.20
   1  33   0    6.80    2.30
   0  32   0   25.50    3.40
  -1  31   0    9.80    2.00
  -2  30   0    0.00    2.00
  -3  29   0   26.40    2.50
  -4  28   0    1.50    2.00
  -5  27   0    0.30    1.70
  -6  26   0   49.20    3.20
  -7  25   0   14.40    2.20
  -8  24   0    9.20    1.90
  -9  23   0    4.20    1.90
 -10  22   0    0.20    2.80
 -11  21   0    1.80    1.50
 -12  20   0    7.70    2.30
 -13  19   0   11.00    2.10
 -14  18   0   60.49    4.60
 -15  17   0    3.00    2.10
 -16  16   0    0.80    3.60
 -17  15   0   15.50    2.50
 -18  14   0   10.00    2.90
 -19  13   0   18.40    3.60
 -20  12   0    4.50    4.20
   2  36   0    4.90    3.00
   1  35   0   36.20    3.40
   0  34   0   44.90    4.20
  -1  33   0    7.00    2.60
  -2  32   0   12.30    2.60
  -3  31   0    5.40    2.20
  -4  30   0   51.09    3.60
  -5  29   0    3.10    2.00
  -6  28   0   26.80    3.70
  -7  27   0    1.20    1.80
  -8  26   0    3.00    2.50
  -9  25   0    6.80    2.30
 -10  24   0    2.70    3.00
 -11  23   0    6.90    1.90
 -12  22   0    6.40    2.80
 -13  21   0   11.40    2.60
 -14  20   0   24.60    3.30
 -15  19   0    1.10    2.20
 -16  18   0    2.80    2.90
 -17  17   0   78.29    4.40
 -18  16   0    9.10    3.50
 -19  15   0    3.20    3.40
   0  36   0  177.18    7.90
  -1  35   0   42.10    3.90
  -2  34   0   30.50    4.20
  -3  33   0    2.30    2.40
  -4  32   0    6.00    2.90
  -5  31   0    3.00    2.10
  -6  30   0    0.00    2.70
  -7  29   0    5.30    2.40
  -8  28   0   25.90    3.50
  -9  27   0    9.30    2.50
 -10  26   0  169.88    7.10
 -11  25   0    6.50    2.20
 -12  24   0    3.30    4.80
 -13  23   0    6.10    2.70
 -14  22   0    5.70    4.00
 -15  21   0    0.60    2.80
 -16  20   0  558.24   17.30
 -17  19   0   38.50    3.90
 -18  18   0    9.70    3.70
 -19  17   0    1.50    3.50
  -2  36   0    1.20    3.80
  -3  35   0    5.20    3.20
  -4  34   0   21.50    4.00
  -5  33   0    1.60    2.80
  -6  32   0 1020.40   27.90
  -7  31   0   43.20    4.10
  -8  30   0    0.60    3.30
  -9  29   0   11.40    2.90
 -10  28   0   76.09    6.50
 -11  27   0    0.40    2.60
 -12  26   0    4.60    4.50
 -13  25   0    0.10    2.50
 -14  24   0    2.90    3.20
 -15  23   0    5.90    2.60
 -16  22   0   67.09    5.40
 -17  21   0   35.70    4.00
 -18  20   0   11.00    6.90
  -4  36   0   16.10    8.10
  -5  35   0    6.10    5.20
  -6  34   0   14.50    5.50
  -7  33   0   86.59    7.70
  -8  32   0    6.20    4.80
  -9  31   0    1.90    3.30
 -10  30   0 1373.76   43.60
 -11  29   0    3.90    3.30
 -12  28   0   10.00    4.60
 -13  27   0   11.30    2.90
 -14  26   0    4.10    4.50
 -15  25   0    6.70    3.00
 -16  24   0    7.50    4.30
  -8  34   0    1.90    4.60
  -9  33   0    8.60    3.90
 -10  32   0   30.00    5.50
 -11  31   0    0.60    3.80
 -12  30   0    0.00    4.90
 -13  29   0    2.40    3.40
  13 -29  -1   17.00    5.10
  12 -30  -1   10.20    3.40
  11 -31  -1   22.30    5.10
  10 -32  -1    2.30    3.90
   9 -33  -1    0.90    4.70
   8 -34  -1   15.00    4.30
  16 -24  -1    0.40    2.90
  15 -25  -1   16.30    4.50
  14 -26  -1    6.30    2.80
  13 -27  -1    6.70    4.50
  12 -28  -1    3.70    2.70
  11 -29  -1   10.80    4.50
  10 -30  -1    8.70    3.10
   9 -31  -1  349.27   14.60
   8 -32  -1   73.49    6.60
   7 -33  -1   28.20    4.90
   6 -34  -1   34.80    4.40
   5 -35  -1    5.10    5.20
   4 -36  -1    1.70    4.20
  18 -20  -1    4.60    4.40
  17 -21  -1   24.00    3.90
  16 -22  -1   44.60    3.80
  15 -23  -1    1.40    3.10
  14 -24  -1    3.30    2.60
  13 -25  -1    3.20    3.40
  12 -26  -1    2.40    2.40
  11 -27  -1    7.20    3.60
  10 -28  -1   19.50    3.90
   9 -29  -1   84.19    5.40
   8 -30  -1    1.90    2.70
   7 -31  -1  176.28    7.50
   6 -32  -1   96.19    5.20
   5 -33  -1   71.79    5.00
   4 -34  -1    4.90    3.10
   3 -35  -1    0.00    3.70
   2 -36  -1   18.10    3.70
  19 -17  -1   23.40    5.30
  18 -18  -1    6.10    3.30
  17 -19  -1   23.30    4.90
  16 -20  -1   53.39    4.80
  15 -21  -1   69.39    5.60
  14 -22  -1    1.60    2.30
  13 -23  -1   20.40    3.80
  12 -24  -1    9.40    2.60
  11 -25  -1   11.00    3.90
  10 -26  -1    6.70    2.50
   9 -27  -1    0.00    2.70
   8 -28  -1    2.30    2.40
   7 -29  -1    3.10    2.90
   6 -30  -1   11.50    2.20
   5 -31  -1    0.00    2.60
   4 -32  -1    1.40    2.20
   3 -33  -1   58.99    5.30
   2 -34  -1  101.59    6.30
   1 -35  -1   39.40    5.40
   0 -36  -1   18.70    3.30
  19 -15  -1   21.00    4.80
  18 -16  -1   26.80    3.10
  17 -17  -1    1.70    3.00
  16 -18  -1    0.90    2.30
  15 -19  -1   27.80    3.50
  14 -20  -1    0.40    2.40
  13 -21  -1    4.90    2.80
  12 -22  -1   10.70    2.20
  11 -23  -1    7.60    2.10
  10 -24  -1   15.70    2.60
   9 -25  -1   51.99    4.00
   8 -26  -1    0.90    2.10
   7 -27  -1    3.40    2.10
   6 -28  -1    8.10    2.30
   5 -29  -1    2.80    2.30
   4 -30  -1    2.20    2.00
   3 -31  -1    3.70    2.50
   2 -32  -1   14.90    2.60
   1 -33  -1   90.69    5.10
   0 -34  -1   32.90    3.50
  -1 -35  -1    0.00    3.10
  -2 -36  -1    3.00    3.40
  20 -12  -1   28.70    4.20
  19 -13  -1   73.39    6.30
  18 -14  -1    1.60    2.40
  17 -15  -1    2.30    2.60
  16 -16  -1   20.10    2.70
  15 -17  -1   70.89    4.10
  14 -18  -1    3.00    1.90
  13 -19  -1   58.29    3.70
  12 -20  -1    1.80    1.50
  11 -21  -1   21.80    2.60
  10 -22  -1    6.50    1.60
   9 -23  -1    5.70    2.60
   8 -24  -1    1.80    1.90
   7 -25  -1    6.20    2.00
   6 -26  -1    3.30    1.90
   5 -27  -1  427.46   10.90
   4 -28  -1    5.20    1.90
   3 -29  -1    2.20    2.30
   2 -30  -1    5.70    1.80
   1 -31  -1   17.10    3.20
   0 -32  -1    7.30    2.40
  -1 -33  -1   43.50    3.90
  -2 -34  -1    3.90    2.90
  -3 -35  -1   26.30    3.30
  -4 -36  -1    3.60    2.70
  20 -10  -1    8.50    3.50
  19 -11  -1   10.10    3.90
  18 -12  -1    0.00    2.90
  17 -13  -1   14.70    2.90
  16 -14  -1    8.90    2.20
  15 -15  -1   23.00    3.10
  14 -16  -1    0.10    2.00
  13 -17  -1    0.40    2.10
  12 -18  -1   95.99    3.10
  11 -19  -1   21.00    2.20
  10 -20  -1   11.80    1.60
   9 -21  -1  127.59    4.50
   8 -22  -1    7.80    1.50
   7 -23  -1    0.00    1.70
   6 -24  -1    2.30    1.50
   5 -25  -1   11.40    2.00
   4 -26  -1    1.80    1.60
   3 -27  -1    7.30    2.20
   2 -28  -1    1.10    1.60
   1 -29  -1    4.60    2.00
   0 -30  -1    2.00    1.50
  -1 -31  -1   13.70    2.80
  -2 -32  -1    2.60    2.10
  -3 -33  -1    4.90    2.80
  -4 -34  -1    1.70    2.30
  -5 -35  -1   11.90    3.10
  21  -7  -1  159.78    8.60
  20  -8  -1    2.30    3.20
  19  -9  -1   47.10    5.50
  18 -10  -1    2.60    2.90
  17 -11  -1    5.60    2.50
  16 -12  -1   12.10    2.40
  15 -13  -1    2.30    1.90
  14 -14  -1    5.70    1.80
  13 -15  -1    0.00    1.50
  12 -16  -1   27.60    2.10
  11 -17  -1   28.30    2.20
  10 -18  -1    3.30    1.10
   9 -19  -1    5.40    1.40
   8 -20  -1    0.60    1.20
   7 -21  -1    1.10    1.40
   6 -22  -1    3.80    1.30
   5 -23  -1    3.10    1.60
   4 -24  -1    1.40    1.40
   3 -25  -1  171.58    4.90
   2 -26  -1    5.70    1.50
   1 -27  -1    1.50    1.50
   0 -28  -1    2.60    1.50
  -1 -29  -1    8.50    2.00
  -2 -30  -1    1.70    1.80
  -3 -31  -1    0.90    2.50
  -4 -32  -1    3.40    2.20
  -5 -33  -1    8.20    2.60
  -6 -34  -1    2.80    3.10
  21  -5  -1   10.40    4.40
  20  -6  -1    0.00    3.00
  19  -7  -1    0.60    3.50
  18  -8  -1    2.60    2.80
  17  -9  -1    9.10    2.60
  16 -10  -1   29.70    2.60
  15 -11  -1  138.19    5.20
  14 -12  -1    1.10    1.50
  13 -13  -1   60.79    2.80
  12 -14  -1   32.50    2.00
  11 -15  -1    2.90    1.20
  10 -16  -1    1.50    1.10
   9 -17  -1  221.98    5.00
   8 -18  -1   30.40    1.90
   7 -19  -1   65.29    2.80
   6 -20  -1    3.10    1.20
   5 -21  -1    6.70    1.40
   4 -22  -1   10.80    1.50
   3 -23  -1    0.40    1.20
   2 -24  -1    3.10    1.30
   1 -25  -1   26.50    2.30
   0 -26  -1    8.00    1.30
  -1 -27  -1   52.79    2.60
  -2 -28  -1    2.60    1.40
  -3 -29  -1   14.70    2.30
  -4 -30  -1   15.30    2.30
  -5 -31  -1  187.78    6.30
  -6 -32  -1    5.80    2.30
  -7 -33  -1  137.59    5.60
  -8 -34  -1    3.70    3.20
  21  -3  -1    1.10    3.80
  20  -4  -1    0.00    2.90
  19  -5  -1    0.50    3.40
  18  -6  -1    1.90    2.60
  17  -7  -1   55.79    4.70
  16  -8  -1   53.99    3.10
  15  -9  -1    7.20    1.70
  14 -10  -1    2.30    1.20
  13 -11  -1   38.00    2.40
  12 -12  -1    4.70    1.10
  11 -13  -1    0.00    1.20
  10 -14  -1    0.50    1.00
   9 -15  -1   57.39    2.00
   8 -16  -1    0.50    0.90
   7 -17  -1    1.30    1.10
   6 -18  -1    2.80    1.00
   5 -19  -1   54.79    2.60
   4 -20  -1    6.00    1.30
   3 -21  -1    7.70    1.30
   2 -22  -1   21.20    1.50
   1 -23  -1   11.30    1.40
   0 -24  -1   11.50    1.30
  -1 -25  -1   24.10    2.00
  -2 -26  -1   81.09    2.60
  -3 -27  -1   10.10    1.70
  -4 -28  -1   37.70    2.70
  -5 -29  -1    1.20    2.10
  -6 -30  -1    3.70    1.90
  -7 -31  -1    4.50    2.50
  -8 -32  -1    2.60    2.80
  -9 -33  -1   15.90    3.60
  21  -1  -1    4.00    4.10
  20  -2  -1   24.70    3.50
  19  -3  -1    0.00    3.30
  18  -4  -1    3.50    2.70
  17  -5  -1   15.40    3.40
  16  -6  -1   58.99    3.10
  15  -7  -1    0.00    1.40
  14  -8  -1    2.20    1.10
  13  -9  -1   29.10    2.00
  12 -10  -1    0.60    1.00
  11 -11  -1   32.00    1.90
  10 -12  -1    4.80    1.00
   9 -13  -1   18.40    1.50
   8 -14  -1    5.50    0.80
   7 -15  -1    4.10    1.00
   6 -16  -1    4.80    1.00
   5 -17  -1    2.80    1.50
   4 -18  -1    1.00    0.90
   3 -19  -1   30.20    2.00
   2 -20  -1   16.90    1.30
   1 -21  -1  147.99    3.80
   0 -22  -1   15.50    1.30
  -1 -23  -1  428.06    8.70
  -2 -24  -1    7.10    1.10
  -3 -25  -1    2.30    1.30
  -4 -26  -1    2.90    1.30
  -5 -27  -1   20.50    2.50
  -6 -28  -1    0.80    1.80
  -7 -29  -1    4.50    2.20
  -8 -30  -1    8.90    2.20
  -9 -31  -1    3.60    3.40
 -10 -32  -1    8.40    3.90
  21   1  -1    3.20    3.90
  20   0  -1    2.80    2.90
  19  -1  -1   11.50    3.40
  18  -2  -1   12.10    2.90
  17  -3  -1   20.40    3.60
  16  -4  -1   33.50    3.30
  15  -5  -1   12.40    1.80
  14  -6  -1    1.10    1.10
  13  -7  -1    1.10    1.00
  12  -8  -1    4.30    1.20
  11  -9  -1  280.47    7.40
  10 -10  -1    1.10    0.90
   9 -11  -1   95.19    3.20
   8 -12  -1    1.60    0.60
   7 -13  -1   21.50    1.50
   6 -14  -1    0.30    0.70
   5 -15  -1   66.29    2.40
   4 -16  -1    0.40    0.80
   3 -17  -1   60.29    2.40
   2 -18  -1   36.80    1.50
   1 -19  -1  122.79    3.50
   0 -20  -1    0.40    0.80
  -1 -21  -1    1.00    1.00
  -2 -22  -1    9.10    1.10
  -3 -23  -1   10.80    1.40
  -4 -24  -1    2.00    1.10
  -5 -25  -1   15.50    1.70
  -6 -26  -1   15.40    1.90
  -7 -27  -1   14.00    2.30
  -8 -28  -1    8.00    2.00
  -9 -29  -1    1.10    2.40
 -10 -30  -1   10.10    3.30
 -11 -31  -1   73.59    5.70
  21   3  -1    1.20    3.90
  20   2  -1   18.30    3.30
  19   1  -1   12.40    3.50
  18   0  -1    1.50    2.90
  17  -1  -1    2.40    2.40
  16  -2  -1    6.80    1.70
  15  -3  -1   16.50    1.70
  14  -4  -1    2.30    0.90
  13  -5  -1    3.10    0.70
  12  -6  -1    0.60    0.60
  11  -7  -1    7.40    1.00
  10  -8  -1    2.40    0.80
   9  -9  -1    0.50    0.90
   8 -10  -1    9.30    0.90
   7 -11  -1   15.80    1.00
   6 -12  -1   10.10    0.90
   5 -13  -1   46.10    1.90
   4 -14  -1   13.20    1.10
   3 -15  -1   19.30    1.40
   2 -16  -1    1.00    0.70
   1 -17  -1    0.70    0.70
   0 -18  -1    9.60    1.00
  -1 -19  -1    7.40    0.90
  -2 -20  -1   16.00    1.20
  -3 -21  -1    0.00    0.90
  -4 -22  -1   12.70    1.00
  -5 -23  -1    1.80    1.10
  -6 -24  -1    0.60    1.10
  -7 -25  -1   12.40    2.00
  -8 -26  -1    5.10    1.60
  -9 -27  -1   11.60    2.60
 -10 -28  -1    7.70    2.60
 -11 -29  -1   36.20    4.70
 -12 -30  -1    4.60    3.10
  21   5  -1   20.20    4.40
  20   4  -1    2.70    3.00
  19   3  -1    0.00    5.20
  18   2  -1   10.70    2.60
  17   1  -1    0.00    2.70
  16   0  -1    0.20    1.50
  15  -1  -1   15.10    1.60
  14  -2  -1    3.70    1.10
  13  -3  -1   32.70    1.90
  12  -4  -1    0.30    0.70
  11  -5  -1    9.50    0.80
  10  -6  -1   22.10    0.90
   9  -7  -1  571.14   11.90
   8  -8  -1   46.20    1.50
   7  -9  -1  228.78    4.70
   6 -10  -1  111.59    2.20
   5 -11  -1   19.80    1.10
   4 -12  -1    0.70    0.60
   3 -13  -1   94.39    2.80
   2 -14  -1   41.40    1.30
   1 -15  -1   13.10    1.00
   0 -16  -1    2.60    0.70
  -1 -17  -1    0.50    0.70
  -2 -18  -1    1.10    0.70
  -3 -19  -1    9.90    1.10
  -4 -20  -1   36.80    1.40
  -5 -21  -1   15.80    1.40
  -6 -22  -1    2.80    1.00
  -7 -23  -1    1.10    1.10
  -8 -24  -1    2.00    1.50
  -9 -25  -1    0.00    1.80
 -10 -26  -1    3.30    2.40
 -11 -27  -1    4.80    2.60
 -12 -28  -1    2.00    2.70
 -13 -29  -1    2.50    3.30
  21   7  -1  152.28    8.40
  20   6  -1    8.20    3.10
  19   5  -1    2.50    3.20
  18   4  -1    5.90    2.50
  17   3  -1   20.30    2.30
  16   2  -1    2.50    1.60
  15   1  -1   13.00    1.70
  14   0  -1    0.60    0.90
  13  -1  -1  119.79    4.30
  12  -2  -1    1.70    0.90
  11  -3  -1   10.60    1.00
  10  -4  -1   19.30    0.90
   9  -5  -1   11.00    0.80
   8  -6  -1    0.50    0.40
   7  -7  -1   15.30    0.80
   6  -8  -1  355.76    4.80
   5  -9  -1  360.76    8.40
   4 -10  -1    0.20    0.50
   3 -11  -1   91.19    2.40
   2 -12  -1   36.90    1.00
   1 -13  -1   84.79    2.00
   0 -14  -1   12.30    0.70
  -1 -15  -1    0.10    0.50
  -2 -16  -1    1.80    0.60
  -3 -17  -1    8.70    0.90
  -4 -18  -1    1.00    0.60
  -5 -19  -1   18.30    1.20
  -6 -20  -1    8.20    0.90
  -7 -21  -1    1.70    2.00
  -8 -22  -1   12.00    2.20
  -9 -23  -1   42.30    4.10
 -10 -24  -1    2.60    2.00
 -11 -25  -1   34.90    4.50
 -12 -26  -1    3.10    3.00
 -13 -27  -1   33.10    5.10
  20   8  -1    5.00    3.00
  19   7  -1    1.20    3.30
  18   6  -1    3.80    1.80
  17   5  -1   17.90    2.50
  16   4  -1   31.00    2.40
  15   3  -1   14.50    1.80
  14   2  -1    1.30    1.40
  13   1  -1  122.19    2.80
  12   0  -1    0.20    0.90
  11  -1  -1    1.70    0.70
  10  -2  -1    5.30    0.70
   9  -3  -1  274.97    5.50
   8  -4  -1   49.50    1.10
   7  -5  -1   30.90    1.00
   6  -6  -1   40.50    1.00
   5  -7  -1    7.60    0.50
   4  -8  -1    7.10    0.50
   3  -9  -1    6.80    0.50
   2 -10  -1   58.19    1.00
   1 -11  -1    2.00    0.40
   0 -12  -1    0.30    0.40
  -1 -13  -1    7.00    0.70
  -2 -14  -1   14.40    0.90
  -3 -15  -1    8.30    0.70
  -4 -16  -1    1.20    0.50
  -5 -17  -1   90.79    2.70
  -6 -18  -1    9.70    1.00
  -7 -19  -1   67.39    2.60
  -8 -20  -1   52.79    2.50
  -9 -21  -1    7.30    1.40
 -10 -22  -1    7.50    1.40
 -11 -23  -1    0.80    2.60
 -12 -24  -1    2.20    2.90
 -13 -25  -1    4.80    3.60
 -14 -26  -1   41.50    4.90
  20  10  -1    0.60    3.40
  19   9  -1   56.59    4.50
  18   8  -1    2.30    1.80
  17   7  -1   61.99    4.50
  16   6  -1   58.69    2.80
  15   5  -1    9.30    1.90
  14   4  -1    1.50    1.00
  13   3  -1   34.00    1.90
  12   2  -1    1.50    0.50
  11   1  -1    0.10    0.60
  10   0  -1    0.60    0.80
   9  -1  -1  159.18    3.20
   8  -2  -1   15.10    0.70
   7  -3  -1  101.19    2.10
   6  -4  -1    4.60    0.40
   5  -5  -1    4.00    0.40
   4  -6  -1    3.40    0.30
   3  -7  -1    6.40    0.40
   2  -8  -1   13.50    0.50
   1  -9  -1   17.20    0.60
   0 -10  -1   18.10    0.60
  -1 -11  -1    2.40    0.40
  -2 -12  -1   16.80    0.80
  -3 -13  -1    8.80    0.70
  -4 -14  -1   51.19    1.50
  -5 -15  -1    5.60    0.90
  -6 -16  -1    0.70    0.70
  -7 -17  -1    9.50    1.20
  -8 -18  -1  139.39    3.10
  -9 -19  -1    0.20    1.20
 -10 -20  -1   10.40    1.20
 -11 -21  -1 3253.27   85.19
 -12 -22  -1    0.30    2.90
 -13 -23  -1    0.50    3.10
 -14 -24  -1   19.60    3.40
 -15 -25  -1   16.60    4.20
  20  12  -1   19.80    4.50
  19  11  -1    0.90    3.50
  18  10  -1    4.00    2.00
  17   9  -1    9.20    2.40
  16   8  -1   55.49    2.90
  15   7  -1    2.60    1.70
  14   6  -1    1.40    1.40
  13   5  -1    0.80    0.90
  12   4  -1    1.30    0.70
  11   3  -1    7.40    1.10
  10   2  -1    4.70    0.50
   9   1  -1  157.78    3.50
   8   0  -1    0.60    0.40
   7  -1  -1   42.40    1.20
   6  -2  -1    7.80    0.50
   5  -3  -1    3.30    0.30
   4  -4  -1    0.40    0.20
   3  -5  -1   22.10    0.60
   2  -6  -1    3.20    0.20
   1  -7  -1   38.80    0.70
   0  -8  -1    2.10    0.20
  -1  -9  -1  178.98    2.90
  -2 -10  -1    0.70    0.30
  -3 -11  -1    0.80    0.40
  -4 -12  -1  230.28    3.50
  -5 -13  -1   93.69    2.30
  -6 -14  -1    4.60    0.70
  -7 -15  -1   21.00    1.40
  -8 -16  -1    1.00    0.70
  -9 -17  -1  325.37    6.70
 -10 -18  -1  123.59    2.60
 -11 -19  -1    1.90    2.00
 -12 -20  -1   12.50    2.40
 -13 -21  -1    0.00    3.20
 -14 -22  -1    4.30    3.00
 -15 -23  -1   11.10    3.80
 -16 -24  -1    1.20    3.50
  19  13  -1   64.59    4.90
  18  12  -1    0.50    2.20
  17  11  -1    3.90    2.30
  16  10  -1   34.10    2.60
  15   9  -1    8.70    2.00
  14   8  -1    1.20    1.40
  13   7  -1    1.50    1.40
  12   6  -1    0.50    0.60
  11   5  -1    8.30    0.90
  10   4  -1   19.90    0.90
   9   3  -1  279.87    6.10
   8   2  -1   14.30    0.60
   7   1  -1   43.70    1.30
   6   0  -1    0.50    0.30
   5  -1  -1   95.29    1.60
   4  -2  -1    0.30    0.20
   3  -3  -1  261.77    3.40
   2  -4  -1    5.20    0.30
   1  -5  -1    4.70    0.20
   0  -6  -1    1.40    0.20
  -1  -7  -1   47.40    1.00
  -2  -8  -1    0.80    0.30
  -3  -9  -1    0.80    0.40
  -4 -10  -1  103.99    1.90
  -5 -11  -1 3488.25   59.99
  -6 -12  -1   37.80    1.00
  -7 -13  -1   89.89    2.00
  -8 -14  -1    3.70    0.50
  -9 -15  -1   11.30    0.90
 -10 -16  -1   38.30    1.40
 -11 -17  -1  444.66    8.80
 -12 -18  -1    3.50    2.00
 -13 -19  -1    0.00    2.50
 -14 -20  -1    4.00    2.60
 -15 -21  -1    4.80    3.40
 -16 -22  -1    1.20    3.20
  19  15  -1   19.70    5.10
  18  14  -1    7.70    2.80
  17  13  -1   17.00    2.70
  16  12  -1   15.10    2.60
  15  11  -1  134.99    5.20
  14  10  -1    1.30    1.50
  13   9  -1   25.30    2.40
  12   8  -1    3.80    0.70
  11   7  -1    6.10    0.90
  10   6  -1   21.50    1.00
   9   5  -1   10.20    0.90
   8   4  -1   48.40    1.20
   7   3  -1  105.79    2.40
   6   2  -1    7.10    0.40
   5   1  -1   93.59    1.60
   4   0  -1    0.30    0.20
   3  -1  -1   14.90    0.40
   2  -2  -1   52.19    0.70
   1  -3  -1    7.40    0.30
   0  -4  -1    1.30    0.10
  -1  -5  -1  271.57    4.30
  -2  -6  -1   20.40    0.50
  -3  -7  -1  146.89    2.40
  -4  -8  -1    1.70    0.30
  -5  -9  -1    2.20    0.40
  -6 -10  -1    3.50    0.40
  -7 -11  -1   13.00    0.70
  -8 -12  -1   12.70    0.70
  -9 -13  -1    2.10    0.60
 -10 -14  -1    7.60    0.60
 -11 -15  -1  388.16    8.80
 -12 -16  -1    2.10    1.40
 -13 -17  -1   17.10    3.00
 -14 -18  -1   16.40    2.90
 -15 -19  -1   51.09    5.40
 -16 -20  -1    6.70    3.10
 -17 -21  -1   14.00    4.70
  19  17  -1    0.00    8.60
  18  16  -1   18.80    3.60
  17  15  -1    0.10    2.50
  16  14  -1    2.50    2.00
  15  13  -1    0.40    2.20
  14  12  -1    1.90    1.80
  13  11  -1   15.00    2.30
  12  10  -1    0.80    0.70
  11   9  -1  264.67    5.50
  10   8  -1    2.70    0.60
   9   7  -1  597.44   12.10
   8   6  -1    0.50    0.60
   7   5  -1   30.60    1.20
   6   4  -1    4.20    0.40
   5   3  -1    2.60    0.40
   4   2  -1    0.40    0.20
   3   1  -1   15.10    0.50
   2   0  -1    0.20    0.10
  -1  -3  -1    5.70    0.30
  -2  -4  -1   16.60    0.30
  -3  -5  -1   64.49    1.10
  -4  -6  -1    0.40    0.20
  -5  -7  -1    2.90    0.30
  -6  -8  -1    0.30    0.30
  -7  -9  -1  225.98    4.00
  -8 -10  -1   24.00    0.70
  -9 -11  -1    8.90    0.90
 -10 -12  -1    2.20    1.00
 -11 -13  -1    4.30    1.40
 -12 -14  -1    8.80    1.50
 -13 -15  -1   15.30    2.70
 -14 -16  -1   50.79    3.10
 -15 -17  -1    1.40    3.20
 -16 -18  -1    2.70    3.30
 -17 -19  -1   14.70    4.00
 -18 -20  -1    0.00    6.10
  18  18  -1    9.20    3.50
  17  17  -1    5.80    3.60
  16  16  -1   12.30    2.30
  15  15  -1   26.50    3.60
  14  14  -1    5.00    1.90
  13  13  -1   58.19    3.60
  12  12  -1    4.10    1.00
  11  11  -1   34.00    1.90
  10  10  -1    1.30    0.80
   9   9  -1    0.00    0.80
   8   8  -1   44.40    1.40
   7   7  -1   12.20    1.00
   6   6  -1   41.90    1.10
   5   5  -1    3.90    0.50
   4   4  -1    0.30    0.20
   3   3  -1  255.37    3.50
   2   2  -1   50.59    0.70
  -2  -2  -1    0.10    0.10
  -3  -3  -1    2.60    0.20
  -4  -4  -1    1.20    0.20
  -5  -5  -1   29.80    0.90
  -6  -6  -1    1.00    0.30
  -7  -7  -1   11.00    1.00
  -8  -8  -1    1.90    0.70
  -9  -9  -1   15.20    1.50
 -10 -10  -1    1.70    1.10
 -11 -11  -1   18.10    1.80
 -12 -12  -1    3.60    1.30
 -13 -13  -1    3.20    1.70
 -14 -14  -1    2.70    1.60
 -15 -15  -1   58.59    4.50
 -16 -16  -1    3.00    2.70
 -17 -17  -1   34.60    4.80
 -18 -18  -1    5.30    3.50
  18  20  -1    1.60    5.70
  17  19  -1   22.20    4.50
  16  18  -1    2.50    3.10
  15  17  -1   55.89    3.80
  14  16  -1    1.40    1.90
  13  15  -1    2.20    1.90
  12  14  -1   34.90    1.90
  11  13  -1    0.40    1.10
  10  12  -1    5.00    1.00
   9  11  -1   92.59    3.00
   8  10  -1    9.50    0.80
   7   9  -1  225.38    4.10
   6   8  -1  357.66    4.30
   5   7  -1    7.40    0.50
   4   6  -1    3.70    0.30
   3   5  -1   22.10    0.60
   2   4  -1    6.00    0.30
   1   3  -1    7.60    0.30
  -2   0  -1    0.20    0.10
  -3  -1  -1    7.80    0.20
  -4  -2  -1    4.80    0.20
  -5  -3  -1   55.39    1.00
  -6  -4  -1    6.50    0.40
  -7  -5  -1  410.66    8.60
  -8  -6  -1  241.38    4.30
  -9  -7  -1    2.60    0.80
 -10  -8  -1    0.60    0.80
 -11  -9  -1    3.80    1.40
 -12 -10  -1   42.50    2.30
 -13 -11  -1    0.40    1.50
 -14 -12  -1   16.50    1.90
 -15 -13  -1   66.89    3.70
 -16 -14  -1    4.80    2.00
 -17 -15  -1    1.10    3.10
 -18 -16  -1    3.40    3.20
 -19 -17  -1    1.30   10.60
  17  21  -1   22.90    4.90
  16  20  -1   52.49    4.90
  15  19  -1   30.30    5.00
  14  18  -1    0.70    1.90
  13  17  -1    2.30    2.00
  12  16  -1   29.70    2.00
  11  15  -1    2.10    1.30
  10  14  -1    0.70    0.90
   9  13  -1   17.10    1.00
   8  12  -1    0.30    0.50
   7  11  -1   16.10    1.00
   6  10  -1  112.19    2.00
   5   9  -1  359.56    6.70
   4   8  -1    7.90    0.50
   3   7  -1    5.90    0.50
   2   6  -1    3.40    0.30
   1   5  -1    4.50    0.40
   0   4  -1    1.00    0.20
  -1   3  -1    7.30    0.30
  -2   2  -1    0.10    0.10
  -3   1  -1    7.70    0.30
  -4   0  -1    0.20    0.10
  -5  -1  -1   24.60    0.60
  -6  -2  -1    7.20    0.40
  -7  -3  -1   55.39    1.40
  -8  -4  -1  231.98    3.80
  -9  -5  -1  228.88    6.70
 -10  -6  -1    4.90    0.80
 -11  -7  -1  376.36    8.70
 -12  -8  -1   12.60    2.30
 -13  -9  -1    2.20    1.30
 -14 -10  -1    3.70    1.50
 -15 -11  -1    4.90    2.00
 -16 -12  -1    1.00    2.00
 -17 -13  -1   11.10    2.40
 -18 -14  -1    0.40    2.90
 -19 -15  -1   22.60    5.70
  16  22  -1   53.29    5.40
  15  21  -1   57.99    5.40
  14  20  -1    1.80    2.70
  13  19  -1   56.79    3.90
  12  18  -1   97.19    4.10
  11  17  -1   30.30    2.20
  10  16  -1    2.50    0.80
   9  15  -1   55.49    2.00
   8  14  -1    5.40    0.70
   7  13  -1   19.00    1.30
   6  12  -1    9.50    0.70
   5  11  -1   21.20    1.00
   4  10  -1    0.60    0.40
   3   9  -1    7.80    0.60
   2   8  -1   11.60    0.60
   1   7  -1   38.00    1.10
   0   6  -1    1.50    0.20
  -1   5  -1  259.27    3.70
  -2   4  -1   17.00    0.40
  -3   3  -1    2.80    0.20
  -4   2  -1    4.40    0.20
  -5   1  -1   26.00    0.60
  -6   0  -1    0.20    0.20
  -7  -1  -1    2.80    0.30
  -8  -2  -1   14.70    0.60
  -9  -3  -1   45.00    1.40
 -10  -4  -1    5.60    0.90
 -11  -5  -1    9.80    1.20
 -12  -6  -1    1.90    1.00
 -13  -7  -1    2.30    1.30
 -14  -8  -1   14.70    1.60
 -15  -9  -1    8.30    1.80
 -16 -10  -1    3.90    1.70
 -17 -11  -1  139.39    5.60
 -18 -12  -1   10.00    2.30
 -19 -13  -1   13.40    6.00
  16  24  -1    0.00    3.50
  15  23  -1    6.60    3.70
  14  22  -1    4.30    3.00
  13  21  -1    0.00    3.50
  12  20  -1    0.30    2.20
  11  19  -1   22.30    2.50
  10  18  -1    2.40    1.20
   9  17  -1  207.28    5.00
   8  16  -1    0.20    0.90
   7  15  -1    1.60    1.20
   6  14  -1    0.30    1.00
   5  13  -1   44.40    1.90
   4  12  -1    0.00    0.60
   3  11  -1   93.49    2.70
   2  10  -1   58.19    1.40
   1   9  -1   16.00    0.80
   0   8  -1    2.00    0.30
  -1   7  -1   47.90    0.90
  -2   6  -1   20.10    0.50
  -3   5  -1   63.19    1.20
  -4   4  -1    1.40    0.20
  -5   3  -1   53.19    1.20
  -6   2  -1    7.20    0.40
  -7   1  -1    3.20    0.40
  -8   0  -1    0.40    0.30
  -9  -1  -1    3.20    0.40
 -10  -2  -1    1.70    0.40
 -11  -3  -1    4.10    0.70
 -12  -4  -1    5.50    1.10
 -13  -5  -1    1.40    1.10
 -14  -6  -1    3.90    1.20
 -15  -7  -1   23.90    2.30
 -16  -8  -1    2.50    1.60
 -17  -9  -1    4.10    2.10
 -18 -10  -1    2.50    2.10
 -19 -11  -1   25.00    4.00
 -20 -12  -1    2.00    6.00
  15  25  -1   18.90    4.90
  14  24  -1    3.70    3.20
  13  23  -1   17.60    3.80
  12  22  -1   10.50    2.80
  11  21  -1   21.70    2.90
  10  20  -1   11.50    1.90
   9  19  -1    8.80    2.10
   8  18  -1   30.50    2.30
   7  17  -1    2.00    1.40
   6  16  -1    3.40    1.10
   5  15  -1   61.09    2.90
   4  14  -1   12.80    1.10
   3  13  -1   83.99    2.70
   2  12  -1   35.80    1.70
   1  11  -1    3.00    0.60
   0  10  -1   19.00    0.70
  -1   9  -1  186.28    2.80
  -2   8  -1    1.00    0.30
  -3   7  -1  145.59    2.40
  -4   6  -1    0.40    0.30
  -5   5  -1   29.50    0.80
  -6   4  -1    5.80    0.40
  -7   3  -1   55.69    1.20
  -8   2  -1   17.00    0.60
  -9   1  -1    3.80    0.50
 -10   0  -1    0.30    0.40
 -11  -1  -1   46.80    1.40
 -12  -2  -1   17.70    0.90
 -13  -3  -1    0.90    1.10
 -14  -4  -1   26.10    1.90
 -15  -5  -1   67.89    3.00
 -16  -6  -1    5.90    1.60
 -17  -7  -1   66.09    4.20
 -18  -8  -1    2.50    2.20
 -19  -9  -1    4.80    3.60
 -20 -10  -1    1.00    3.60
  14  26  -1    1.90    3.10
  13  25  -1    4.80    3.50
  12  24  -1    4.00    2.80
  11  23  -1    1.70    2.90
  10  22  -1    3.20    2.60
   9  21  -1  123.69    7.00
   8  20  -1    0.80    1.50
   7  19  -1   74.59    3.60
   6  18  -1    1.40    1.30
   5  17  -1    1.80    1.20
   4  16  -1    0.60    1.00
   3  15  -1   19.20    1.80
   2  14  -1   44.30    1.40
   1  13  -1   86.69    2.40
   0  12  -1    1.30    0.50
  -1  11  -1    2.50    0.40
  -2  10  -1    0.80    0.40
  -3   9  -1    1.30    0.40
  -4   8  -1    1.70    0.40
  -5   7  -1    3.40    0.50
  -6   6  -1    1.10    0.30
  -7   5  -1  413.26    7.70
  -8   4  -1  248.88    3.40
  -9   3  -1   46.50    1.20
 -10   2  -1    2.00    0.50
 -11   1  -1   48.30    1.30
 -12   0  -1    0.80    0.50
 -13  -1  -1   21.20    1.40
 -14  -2  -1    0.60    1.10
 -15  -3  -1   13.80    1.70
 -16  -4  -1   19.90    1.90
 -17  -5  -1   47.70    3.40
 -18  -6  -1    2.10    2.20
 -19  -7  -1    1.50    3.60
 -20  -8  -1    2.60    3.70
  13  27  -1    5.60    3.80
  12  26  -1    3.40    3.10
  11  25  -1    9.60    4.00
  10  24  -1   11.60    2.00
   9  23  -1    3.10    2.60
   8  22  -1    8.80    2.00
   7  21  -1    1.00    1.80
   6  20  -1    1.90    1.60
   5  19  -1   53.29    3.20
   4  18  -1    1.30    1.10
   3  17  -1   64.99    2.20
   2  16  -1    1.00    0.80
   1  15  -1   14.00    1.20
   0  14  -1   14.80    1.00
  -1  13  -1    8.70    0.80
  -2  12  -1   18.20    0.90
  -3  11  -1    0.90    0.50
  -4  10  -1  105.19    1.90
  -5   9  -1    1.50    0.40
  -6   8  -1    0.80    0.50
  -7   7  -1   10.20    0.70
  -8   6  -1  246.28    4.20
  -9   5  -1  237.98    6.60
 -10   4  -1    4.70    0.50
 -11   3  -1    3.10    0.70
 -12   2  -1   17.50    0.90
 -13   1  -1   19.90    1.10
 -14   0  -1    1.00    1.00
 -15  -1  -1   17.70    2.00
 -16  -2  -1    7.30    1.40
 -17  -3  -1   22.20    3.00
 -18  -4  -1    1.00    2.30
 -19  -5  -1    4.40    3.50
 -20  -6  -1    7.10    3.60
 -21  -7  -1   20.00    4.70
  13  29  -1    6.50    4.30
  12  28  -1    3.30    3.30
  11  27  -1    3.60    3.20
  10  26  -1    5.80    2.50
   9  25  -1   38.20    3.40
   8  24  -1    0.60    1.90
   7  23  -1    1.40    2.00
   6  22  -1    2.90    1.60
   5  21  -1    6.20    1.20
   4  20  -1    4.40    1.00
   3  19  -1   28.80    1.70
   2  18  -1   40.70    1.80
   1  17  -1    1.40    0.80
   0  16  -1    1.90    0.70
  -1  15  -1    1.00    0.70
  -2  14  -1   16.20    1.10
  -3  13  -1   12.20    1.00
  -4  12  -1  232.28    3.60
  -5  11  -1 3587.84   61.89
  -6  10  -1    3.30    0.50
  -7   9  -1  217.18    4.40
  -8   8  -1    1.40    0.50
  -9   7  -1    2.40    0.70
 -10   6  -1    4.40    0.70
 -11   5  -1    8.20    1.00
 -12   4  -1    6.80    0.70
 -13   3  -1    2.00    0.80
 -14   2  -1    0.20    0.80
 -15   1  -1   23.30    1.90
 -16   0  -1    0.20    1.50
 -17  -1  -1    0.60    2.60
 -18  -2  -1    0.50    2.50
 -19  -3  -1    0.00    3.00
 -20  -4  -1    5.00    3.00
 -21  -5  -1  193.48   10.70
  12  30  -1    8.70    3.40
  11  29  -1    2.10    2.90
  10  28  -1   16.20    2.80
   9  27  -1    5.10    2.10
   8  26  -1    0.20    1.60
   7  25  -1    2.40    1.60
   6  24  -1    7.40    1.40
   5  23  -1    2.30    1.20
   4  22  -1   11.40    1.30
   3  21  -1    7.40    1.30
   2  20  -1   12.90    1.20
   1  19  -1  124.69    3.50
   0  18  -1    9.20    1.00
  -1  17  -1    4.00    0.80
  -2  16  -1    3.10    0.80
  -3  15  -1    6.60    0.90
  -4  14  -1   49.99    1.70
  -5  13  -1   92.99    2.60
  -6  12  -1   34.90    1.20
  -7  11  -1   12.50    1.30
  -8  10  -1   23.10    1.10
  -9   9  -1   14.60    1.00
 -10   8  -1    1.10    0.50
 -11   7  -1  403.26    8.60
 -12   6  -1    3.70    0.80
 -13   5  -1    0.70    0.90
 -14   4  -1   28.00    1.30
 -15   3  -1   12.30    1.30
 -16   2  -1    8.00    2.20
 -17   1  -1    2.80    2.80
 -18   0  -1    2.60    2.50
 -19  -1  -1   11.70    5.00
 -20  -2  -1    0.10    2.90
 -21  -3  -1    6.30    4.10
  11  31  -1   17.00    3.60
  10  30  -1   10.40    3.00
   9  29  -1   90.09    4.40
   8  28  -1    0.60    1.90
   7  27  -1    1.10    1.90
   6  26  -1    1.70    1.30
   5  25  -1   11.10    1.70
   4  24  -1    2.10    1.20
   3  23  -1    0.30    1.10
   2  22  -1   19.40    1.50
   1  21  -1  143.09    4.00
   0  20  -1    1.20    0.90
  -1  19  -1    3.80    1.00
  -2  18  -1    0.70    0.80
  -3  17  -1   14.20    1.40
  -4  16  -1    1.00    0.80
  -5  15  -1    5.60    1.00
  -6  14  -1    5.60    0.90
  -7  13  -1   93.39    2.60
  -8  12  -1   16.00    1.10
  -9  11  -1    9.90    1.00
 -10  10  -1    4.90    0.70
 -11   9  -1    6.80    0.80
 -12   8  -1   12.10    1.40
 -13   7  -1    3.00    1.30
 -14   6  -1    5.00    1.10
 -15   5  -1   62.19    3.10
 -16   4  -1   19.80    2.70
 -17   3  -1   21.20    3.50
 -18   2  -1    3.10    2.60
 -19   1  -1    0.00    3.90
 -20   0  -1    0.00    2.80
 -21  -1  -1    5.10    4.20
  10  32  -1    6.00    3.10
   9  31  -1  340.47   10.90
   8  30  -1    2.30    2.20
   7  29  -1    0.00    2.10
   6  28  -1    7.00    2.00
   5  27  -1  391.26    8.60
   4  26  -1    1.20    1.30
   3  25  -1  165.78    4.80
   2  24  -1    3.40    1.20
   1  23  -1    9.00    1.40
   0  22  -1   16.30    1.50
  -1  21  -1    0.40    1.00
  -2  20  -1   16.80    1.40
  -3  19  -1    9.50    1.40
  -4  18  -1    1.20    0.90
  -5  17  -1  103.39    3.40
  -6  16  -1    0.80    1.00
  -7  15  -1   19.90    1.60
  -8  14  -1    2.60    0.70
  -9  13  -1    0.60    0.70
 -10  12  -1    1.90    0.70
 -11  11  -1   16.60    1.30
 -12  10  -1   42.00    2.30
 -13   9  -1    3.90    1.40
 -14   8  -1   16.20    1.80
 -15   7  -1   22.40    3.00
 -16   6  -1    8.40    2.30
 -17   5  -1   38.50    4.00
 -18   4  -1    6.40    3.50
 -19   3  -1    8.90    5.40
 -20   2  -1    1.40    3.00
 -21   1  -1    3.70    4.10
   9  33  -1    3.40    3.40
   8  32  -1   95.89    4.50
   7  31  -1  150.38    6.70
   6  30  -1   16.30    2.30
   5  29  -1    7.20    2.30
   4  28  -1    6.10    1.80
   3  27  -1   10.20    2.00
   2  26  -1    6.10    1.50
   1  25  -1   30.90    2.30
   0  24  -1   10.70    1.30
  -1  23  -1  418.56    8.70
  -2  22  -1    8.00    1.30
  -3  21  -1    0.40    1.10
  -4  20  -1   35.20    1.80
  -5  19  -1   22.40    1.90
  -6  18  -1    8.00    1.20
  -7  17  -1   10.50    1.40
  -8  16  -1    0.90    0.90
  -9  15  -1    9.50    1.10
 -10  14  -1    8.30    1.00
 -11  13  -1    3.40    0.90
 -12  12  -1    2.70    1.00
 -13  11  -1    0.90    1.40
 -14  10  -1    1.70    1.40
 -15   9  -1    6.10    1.80
 -16   8  -1    3.70    1.80
 -17   7  -1   62.99    5.70
 -18   6  -1    0.70    2.40
 -19   5  -1    0.00    3.60
 -20   4  -1    4.50    3.10
 -21   3  -1    6.10    4.10
   8  34  -1    6.30    3.20
   7  33  -1   21.70    3.00
   6  32  -1   96.79    4.90
   5  31  -1    0.00    2.50
   4  30  -1    3.00    2.00
   3  29  -1    5.50    1.60
   2  28  -1    3.30    1.60
   1  27  -1    2.40    1.40
   0  26  -1    7.50    1.40
  -1  25  -1   25.70    2.10
  -2  24  -1    9.80    1.30
  -3  23  -1    8.30    1.40
  -4  22  -1   12.70    1.80
  -5  21  -1   18.00    2.10
  -6  20  -1    3.20    1.20
  -7  19  -1   68.29    3.00
  -8  18  -1  138.09    3.50
  -9  17  -1  323.37    8.30
 -10  16  -1   45.50    2.00
 -11  15  -1  396.56    9.00
 -12  14  -1    3.90    1.10
 -13  13  -1    4.90    1.60
 -14  12  -1   16.40    2.00
 -15  11  -1    2.60    1.90
 -16  10  -1    3.70    1.80
 -17   9  -1    0.00    3.90
 -18   8  -1    2.40    2.70
 -19   7  -1    0.00    3.80
 -20   6  -1    6.00    3.20
 -21   5  -1  197.68    9.50
   6  34  -1   33.60    3.30
   5  33  -1   78.89    6.50
   4  32  -1    5.40    2.30
   3  31  -1    4.80    2.20
   2  30  -1    1.90    1.60
   1  29  -1    5.00    1.60
   0  28  -1    5.70    1.50
  -1  27  -1   46.20    2.60
  -2  26  -1   82.29    2.70
  -3  25  -1    4.10    1.40
  -4  24  -1    2.40    1.20
  -5  23  -1    0.00    1.80
  -6  22  -1    3.30    1.40
  -7  21  -1    4.10    1.70
  -8  20  -1   51.89    2.40
  -9  19  -1    2.00    2.10
 -10  18  -1  131.69    3.30
 -11  17  -1  450.05   10.10
 -12  16  -1    4.80    1.40
 -13  15  -1   14.10    2.30
 -14  14  -1    4.50    1.80
 -15  13  -1   72.89    3.90
 -16  12  -1    3.20    2.30
 -17  11  -1  151.18    5.70
 -18  10  -1    4.50    2.70
 -19   9  -1    7.90    3.90
 -20   8  -1    4.70    3.40
 -21   7  -1   25.20    7.20
   5  35  -1    3.10    2.90
   4  34  -1    2.50    2.70
   3  33  -1   50.89    3.90
   2  32  -1   11.00    2.80
   1  31  -1   15.50    2.30
   0  30  -1    4.30    1.60
  -1  29  -1    6.00    1.80
  -2  28  -1    2.60    1.50
  -3  27  -1   13.70    1.90
  -4  26  -1    0.60    1.40
  -5  25  -1   17.10    2.30
  -6  24  -1    0.80    1.50
  -7  23  -1    0.20    1.80
  -8  22  -1   13.70    1.60
  -9  21  -1    5.80    2.30
 -10  20  -1   11.60    2.00
 -11  19  -1    1.30    1.50
 -12  18  -1    4.30    1.70
 -13  17  -1    8.40    2.40
 -14  16  -1   49.20    3.20
 -15  15  -1   68.19    4.60
 -16  14  -1    8.10    2.10
 -17  13  -1   12.80    2.70
 -18  12  -1    3.90    2.90
 -19  11  -1   20.00    5.00
 -20  10  -1    1.30    3.30
   4  36  -1    2.30    2.70
   3  35  -1    2.00    3.20
   2  34  -1  103.69    4.40
   1  33  -1   83.59    4.90
   0  32  -1    5.50    2.00
  -1  31  -1   23.70    2.60
  -2  30  -1    0.80    1.60
  -3  29  -1   19.50    2.40
  -4  28  -1   36.80    3.00
  -5  27  -1   22.60    2.80
  -6  26  -1   15.60    2.00
  -7  25  -1   14.50    2.70
  -8  24  -1    0.50    1.50
  -9  23  -1   44.20    3.60
 -10  22  -1   10.80    2.20
 -11  21  -1 3192.78   61.59
 -12  20  -1   12.70    2.00
 -13  19  -1    1.90    2.30
 -14  18  -1   18.00    2.70
 -15  17  -1    4.80    2.60
 -16  16  -1    0.80    2.00
 -17  15  -1    3.40    3.00
 -18  14  -1    0.00    2.90
 -19  13  -1    1.90    3.30
 -20  12  -1    3.90    3.50
   2  36  -1   15.20    2.90
   1  35  -1   35.10    3.70
   0  34  -1   23.10    2.90
  -1  33  -1   54.09    4.40
  -2  32  -1    1.30    2.00
  -3  31  -1    1.50    2.30
  -4  30  -1   18.30    2.40
  -5  29  -1   11.20    2.40
  -6  28  -1    2.00    2.30
  -7  27  -1   12.50    2.40
  -8  26  -1    2.00    2.10
  -9  25  -1    0.20    2.60
 -10  24  -1    0.70    2.00
 -11  23  -1    2.10    2.80
 -12  22  -1    1.20    1.90
 -13  21  -1    2.30    2.70
 -14  20  -1    0.60    2.10
 -15  19  -1   62.79    4.10
 -16  18  -1    2.40    2.30
 -17  17  -1   32.30    4.00
 -18  16  -1   11.60    2.90
 -19  15  -1   24.80    4.90
   0  36  -1   22.50    3.10
  -1  35  -1    2.10    2.80
  -2  34  -1    2.40    2.60
  -3  33  -1    2.20    3.00
  -4  32  -1    2.50    2.30
  -5  31  -1  207.48    7.00
  -6  30  -1    3.50    2.20
  -7  29  -1    4.00    3.20
  -8  28  -1    7.20    2.50
  -9  27  -1   10.10    3.50
 -10  26  -1    8.40    2.50
 -11  25  -1   38.90    7.70
 -12  24  -1    3.60    2.30
 -13  23  -1    5.70    4.00
 -14  22  -1    3.40    2.80
 -15  21  -1    8.30    3.40
 -16  20  -1    3.90    2.60
 -17  19  -1   20.90    4.90
 -18  18  -1    2.60    2.90
 -19  17  -1    4.60   11.30
  -2  36  -1    0.00    4.30
  -3  35  -1   30.30    6.30
  -4  34  -1    2.60    3.10
  -5  33  -1   11.60    5.20
  -6  32  -1    2.80    3.20
  -7  31  -1    7.20    3.90
  -8  30  -1    4.60    2.70
  -9  29  -1    0.00    6.00
 -10  28  -1    6.40    2.70
 -11  27  -1    7.10    6.30
 -12  26  -1    2.00    2.40
 -13  25  -1    8.80    4.10
 -14  24  -1   19.80    2.90
 -15  23  -1    7.60    3.70
 -16  22  -1    1.80    2.80
 -17  21  -1   24.60    4.30
  -4  36  -1    9.80    5.50
  -5  35  -1    7.10    7.80
  -6  34  -1    8.50    5.00
  -7  33  -1  126.69   11.40
  -8  32  -1    0.00    3.30
  -9  31  -1    0.00    3.70
 -10  30  -1    0.00    3.30
 -11  29  -1   38.50    6.00
 -12  28  -1    4.30    3.00
 -13  27  -1   35.30    4.90
 -14  26  -1   46.50    4.60
 -15  25  -1   11.90    4.60
 -16  24  -1    0.30    3.30
  -8  34  -1    3.20    3.90
  -9  33  -1   31.00    5.40
 -10  32  -1   10.40    4.10
 -11  31  -1   64.59    6.90
 -12  30  -1    4.20    3.40
 -13  29  -1    4.10    5.10
  13 -29  -2    1.20    2.90
  12 -30  -2    5.90    4.80
  11 -31  -2   25.90    3.40
  10 -32  -2   30.90    6.10
   9 -33  -2   92.59    6.00
   8 -34  -2  180.18   10.60
  16 -24  -2    2.10    3.80
  15 -25  -2   10.90    3.00
  14 -26  -2   27.60    4.50
  13 -27  -2    6.20    2.70
  12 -28  -2    0.00    4.40
  11 -29  -2    1.00    2.60
  10 -30  -2    9.50    3.80
   9 -31  -2   16.10    3.50
   8 -32  -2   32.20    6.20
   7 -33  -2   30.40    4.10
   6 -34  -2    1.60    7.70
   5 -35  -2   59.79    7.00
   4 -36  -2   85.69    7.90
  18 -20  -2    0.20   13.30
  17 -21  -2   20.40    3.30
  16 -22  -2    8.60    3.50
  15 -23  -2   19.00    3.00
  14 -24  -2   21.50    4.30
  13 -25  -2   10.70    2.60
  12 -26  -2    8.40    3.50
  11 -27  -2   22.80    2.80
  10 -28  -2   26.10    5.10
   9 -29  -2    4.40    2.80
   8 -30  -2   46.60    4.90
   7 -31  -2    4.80    2.90
   6 -32  -2    4.50    4.10
   5 -33  -2    1.30    2.70
   4 -34  -2   44.30    5.30
   3 -35  -2   19.10    4.40
   2 -36  -2   96.49    6.80
  19 -17  -2   66.19   11.70
  18 -18  -2   17.60    3.70
  17 -19  -2    0.00    2.60
  16 -20  -2   15.00    3.50
  15 -21  -2    2.80    2.40
  14 -22  -2   27.10    4.30
  13 -23  -2    4.30    2.30
  12 -24  -2  160.48    7.10
  11 -25  -2    8.10    1.90
  10 -26  -2   10.20    2.60
   9 -27  -2    0.50    2.30
   8 -28  -2    0.70    2.90
   7 -29  -2    2.90    2.40
   6 -30  -2   11.20    2.50
   5 -31  -2    1.30    2.20
   4 -32  -2   22.10    3.60
   3 -33  -2    0.20    2.80
   2 -34  -2 1022.00   29.60
   1 -35  -2   50.69    4.60
   0 -36  -2    1.90    3.40
  19 -15  -2    8.40    3.50
  18 -16  -2   12.10    3.30
  17 -17  -2    9.60    2.60
  16 -18  -2    0.60    3.30
  15 -19  -2    0.80    2.20
  14 -20  -2    5.10    2.50
  13 -21  -2    0.20    2.10
  12 -22  -2    4.60    2.20
  11 -23  -2    1.10    1.70
  10 -24  -2   27.00    2.70
   9 -25  -2   16.10    2.60
   8 -26  -2  117.49    5.50
   7 -27  -2    3.50    1.90
   6 -28  -2   23.30    3.40
   5 -29  -2    3.90    2.00
   4 -30  -2    6.90    2.60
   3 -31  -2    1.50    2.00
   2 -32  -2   38.00    4.00
   1 -33  -2   34.20    3.40
   0 -34  -2   23.20    3.80
  -1 -35  -2    6.50    3.70
  -2 -36  -2    6.40    3.30
  20 -12  -2   14.20    4.60
  19 -13  -2   10.00    3.50
  18 -14  -2 2686.13   59.69
  17 -15  -2    4.40    2.40
  16 -16  -2    1.70    2.50
  15 -17  -2    4.10    2.10
  14 -18  -2    1.60    2.30
  13 -19  -2   23.60    2.40
  12 -20  -2    2.30    2.00
  11 -21  -2    1.70    1.50
  10 -22  -2   37.10    2.70
   9 -23  -2    4.80    2.00
   8 -24  -2  197.18    7.10
   7 -25  -2    4.30    1.80
   6 -26  -2   22.10    2.70
   5 -27  -2   56.19    3.10
   4 -28  -2    0.00    2.00
   3 -29  -2    5.20    1.80
   2 -30  -2    2.60    2.20
   1 -31  -2    9.70    2.80
   0 -32  -2   10.00    3.10
  -1 -33  -2    2.80    2.40
  -2 -34  -2    0.20    2.80
  -3 -35  -2    2.00    3.20
  -4 -36  -2    0.40    4.60
  20 -10  -2   34.40    5.50
  19 -11  -2    2.50    3.10
  18 -12  -2    2.70    2.80
  17 -13  -2    0.80    2.40
  16 -14  -2    1.10    2.10
  15 -15  -2    9.90    2.30
  14 -16  -2   48.20    3.50
  13 -17  -2    2.30    1.60
  12 -18  -2  595.64   13.00
  11 -19  -2    3.30    1.70
  10 -20  -2    6.60    1.70
   9 -21  -2    3.10    1.80
   8 -22  -2   54.79    3.00
   7 -23  -2    3.30    1.50
   6 -24  -2   11.30    2.00
   5 -25  -2   15.00    1.90
   4 -26  -2   31.10    2.80
   3 -27  -2    8.90    1.70
   2 -28  -2    0.60    2.20
   1 -29  -2    2.00    1.60
   0 -30  -2    7.60    2.30
  -1 -31  -2    0.60    2.10
  -2 -32  -2    6.00    2.50
  -3 -33  -2    1.90    2.60
  -4 -34  -2    8.80    2.80
  -5 -35  -2    1.10    2.90
  21  -7  -2    3.30    5.10
  20  -8  -2   38.80    5.30
  19  -9  -2   41.10    4.50
  18 -10  -2    6.40    3.90
  17 -11  -2    2.00    2.10
  16 -12  -2   15.30    2.70
  15 -13  -2    1.00    1.80
  14 -14  -2    2.10    1.80
  13 -15  -2    3.60    1.40
  12 -16  -2    2.70    1.60
  11 -17  -2    1.90    1.30
  10 -18  -2   28.10    2.20
   9 -19  -2   27.70    1.70
   8 -20  -2   65.29    3.00
   7 -21  -2    1.30    1.20
   6 -22  -2    1.00    1.50
   5 -23  -2    1.50    1.40
   4 -24  -2   74.39    3.40
   3 -25  -2    0.10    1.30
   2 -26  -2    1.50    1.50
   1 -27  -2    4.10    1.70
   0 -28  -2    5.70    1.80
  -1 -29  -2    1.80    1.90
  -2 -30  -2    1.60    2.20
  -3 -31  -2    1.00    1.90
  -4 -32  -2    8.10    2.50
  -5 -33  -2    2.30    2.50
  -6 -34  -2   23.20    3.60
  21  -5  -2    8.20    3.50
  20  -6  -2    1.60    3.60
  19  -7  -2    1.60    2.80
  18  -8  -2   37.80    5.10
  17  -9  -2   10.70    2.10
  16 -10  -2    8.80    2.30
  15 -11  -2    2.20    1.70
  14 -12  -2   60.89    2.80
  13 -13  -2    1.00    1.20
  12 -14  -2   10.00    1.50
  11 -15  -2    0.60    1.10
  10 -16  -2    0.30    1.00
   9 -17  -2    3.40    0.90
   8 -18  -2   11.80    1.70
   7 -19  -2    0.20    1.10
   6 -20  -2    6.40    1.40
   5 -21  -2    0.60    1.20
   4 -22  -2   29.00    2.40
   3 -23  -2    2.40    1.30
   2 -24  -2   18.70    2.30
   1 -25  -2    2.40    1.30
   0 -26  -2    1.30    1.40
  -1 -27  -2   26.00    1.90
  -2 -28  -2 2007.70   40.60
  -3 -29  -2    5.90    1.80
  -4 -30  -2   31.60    3.10
  -5 -31  -2    0.40    2.30
  -6 -32  -2    3.40    2.50
  -7 -33  -2    4.60    2.50
  -8 -34  -2    9.90    7.00
  21  -3  -2    2.90    3.60
  20  -4  -2    3.20    3.70
  19  -5  -2    6.40    2.80
  18  -6  -2   19.00    4.70
  17  -7  -2    1.40    2.10
  16  -8  -2    1.20    2.10
  15  -9  -2   11.10    1.50
  14 -10  -2    7.80    1.50
  13 -11  -2    3.80    1.20
  12 -12  -2    0.90    1.20
  11 -13  -2    0.50    1.00
  10 -14  -2   16.00    1.60
   9 -15  -2    1.70    0.80
   8 -16  -2  248.08    5.40
   7 -17  -2    3.90    1.00
   6 -18  -2   20.20    1.80
   5 -19  -2    6.00    1.20
   4 -20  -2   22.70    2.30
   3 -21  -2   30.40    2.00
   2 -22  -2   19.30    1.80
   1 -23  -2   16.60    1.50
   0 -24  -2    0.30    1.10
  -1 -25  -2   66.29    2.30
  -2 -26  -2    4.90    1.50
  -3 -27  -2    0.60    1.50
  -4 -28  -2    6.80    1.90
  -5 -29  -2   25.70    2.60
  -6 -30  -2   10.30    2.70
  -7 -31  -2   10.50    2.40
  -8 -32  -2    2.20    3.00
  -9 -33  -2    3.10    3.10
  21  -1  -2    8.10    3.40
  20  -2  -2   10.90    6.20
  19  -3  -2   14.30    3.10
  18  -4  -2   26.50    6.00
  17  -5  -2    0.40    2.30
  16  -6  -2   12.80    2.30
  15  -7  -2    3.30    1.30
  14  -8  -2   84.69    3.20
  13  -9  -2    4.10    1.20
  12 -10  -2    4.70    1.20
  11 -11  -2   17.20    1.40
  10 -12  -2    0.60    1.00
   9 -13  -2    1.40    0.70
   8 -14  -2   39.80    1.80
   7 -15  -2    0.60    0.80
   6 -16  -2   12.50    1.50
   5 -17  -2    8.90    1.10
   4 -18  -2   72.39    2.80
   3 -19  -2    1.90    1.00
   2 -20  -2    0.90    1.10
   1 -21  -2    3.90    1.00
   0 -22  -2    2.70    1.00
  -1 -23  -2    2.00    1.00
  -2 -24  -2  435.26    9.00
  -3 -25  -2    1.90    1.10
  -4 -26  -2    0.00    1.60
  -5 -27  -2    1.80    1.60
  -6 -28  -2    3.00    2.10
  -7 -29  -2    9.30    2.20
  -8 -30  -2    2.30    2.40
  -9 -31  -2   19.90    3.20
 -10 -32  -2    1.10    3.30
  21   1  -2   10.20    3.40
  20   0  -2    3.20    3.50
  19  -1  -2    1.30    2.60
  17  -3  -2    2.70    2.20
  16  -4  -2    5.00    2.10
  15  -5  -2    1.60    1.50
  14  -6  -2   63.29    3.20
  13  -7  -2    0.00    1.00
  12  -8  -2   21.30    1.70
  11  -9  -2    3.20    1.00
  10 -10  -2   17.30    1.20
   9 -11  -2    5.60    0.80
   8 -12  -2   40.90    1.60
   7 -13  -2    3.80    0.70
   6 -14  -2   52.39    2.50
   5 -15  -2   19.30    1.40
   4 -16  -2    0.20    0.90
   3 -17  -2    1.50    0.80
   2 -18  -2    0.30    0.80
   1 -19  -2   40.30    1.70
   0 -20  -2   40.30    1.90
  -1 -21  -2   23.60    1.50
  -2 -22  -2  312.77    6.70
  -3 -23  -2    1.80    0.90
  -4 -24  -2   10.70    1.50
  -5 -25  -2   18.70    1.80
  -6 -26  -2  111.09    4.10
  -7 -27  -2   14.60    2.00
  -8 -28  -2    1.30    2.50
  -9 -29  -2    4.30    2.80
 -10 -30  -2    0.00    2.80
 -11 -31  -2    4.00    3.20
  21   3  -2   16.40    3.40
  20   2  -2    0.00    3.50
  19   1  -2    0.10    2.70
  18   0  -2  366.56   20.00
  17  -1  -2    1.20    2.10
  16  -2  -2   15.90    2.40
  15  -3  -2    0.20    1.10
  14  -4  -2   18.50    1.80
  13  -5  -2   26.60    1.40
  12  -6  -2   19.60    1.30
  11  -7  -2   23.90    1.20
  10  -8  -2   25.30    1.30
   9  -9  -2    6.10    0.70
   8 -10  -2   24.90    1.00
   7 -11  -2    0.40    0.50
   6 -12  -2    0.30    0.70
   5 -13  -2    4.80    0.80
   4 -14  -2    4.90    0.90
   3 -15  -2    7.30    1.00
   2 -16  -2   32.30    1.60
   1 -17  -2   20.60    1.20
   0 -18  -2   26.70    1.50
  -1 -19  -2    1.30    0.80
  -2 -20  -2    2.30    1.00
  -3 -21  -2   23.50    1.20
  -4 -22  -2    7.10    1.10
  -5 -23  -2    0.80    1.00
  -6 -24  -2    0.80    1.40
  -7 -25  -2    7.40    1.60
  -8 -26  -2    0.90    1.60
  -9 -27  -2    9.10    2.10
 -10 -28  -2    9.70    2.80
 -11 -29  -2    1.80    2.80
 -12 -30  -2   41.10    5.10
  21   5  -2    7.90    3.60
  20   4  -2   14.70    5.70
  19   3  -2   13.40    3.00
  18   2  -2    6.40    3.50
  17   1  -2    1.30    1.90
  16   0  -2    8.60    2.50
  15  -1  -2    6.50    1.20
  14  -2  -2  528.45   11.50
  13  -3  -2   13.20    1.20
  12  -4  -2  401.66    8.00
  11  -5  -2   63.49    1.70
  10  -6  -2    5.20    0.70
   9  -7  -2    5.60    0.70
   8  -8  -2  149.99    3.70
   7  -9  -2   10.00    0.70
   6 -10  -2    0.90    0.50
   5 -11  -2    7.00    0.70
   4 -12  -2  100.19    2.70
   3 -13  -2   21.80    1.20
   2 -14  -2   35.80    1.50
   1 -15  -2   23.30    1.00
   0 -16  -2   22.60    1.10
  -1 -17  -2    1.50    0.70
  -2 -18  -2   70.29    2.20
  -3 -19  -2    3.90    0.80
  -4 -20  -2    1.20    0.80
  -5 -21  -2    7.50    0.80
  -6 -22  -2   24.70    1.70
  -7 -23  -2    7.80    1.40
  -8 -24  -2  537.45   11.00
  -9 -25  -2    9.30    1.50
 -10 -26  -2    0.00    2.30
 -11 -27  -2    3.20    2.60
 -12 -28  -2    5.30    2.90
 -13 -29  -2   11.50    3.80
  21   7  -2    8.70    4.50
  20   6  -2    2.50    3.60
  19   5  -2   13.00    6.00
  18   4  -2   15.30    3.10
  17   3  -2    1.70    1.80
  16   2  -2   16.70    2.60
  15   1  -2    9.20    1.70
  14   0  -2  119.69    3.60
  13  -1  -2    0.90    0.90
  12  -2  -2    1.80    1.30
  11  -3  -2   44.70    1.70
  10  -4  -2   11.30    1.00
   9  -5  -2    9.20    0.70
   8  -6  -2    5.80    0.70
   7  -7  -2   43.70    1.20
   6  -8  -2   94.89    2.10
   5  -9  -2    6.00    0.50
   4 -10  -2  101.19    2.40
   3 -11  -2   14.40    0.80
   2 -12  -2 1141.39   18.80
   1 -13  -2   26.40    0.90
   0 -14  -2    0.40    0.50
  -1 -15  -2    8.60    0.70
  -2 -16  -2    9.10    1.00
  -3 -17  -2    4.90    0.60
  -4 -18  -2    0.50    0.70
  -5 -19  -2   10.00    0.80
  -6 -20  -2    5.60    0.80
  -7 -21  -2   13.20    1.30
  -8 -22  -2    3.40    1.40
  -9 -23  -2   63.39    2.90
 -10 -24  -2    6.70    2.50
 -11 -25  -2   11.00    2.80
 -12 -26  -2    7.30    3.00
 -13 -27  -2    3.90    3.40
  20   8  -2   29.20    5.10
  19   7  -2    7.60    3.50
  18   6  -2    8.20    2.50
  17   5  -2    0.90    1.70
  16   4  -2   12.20    2.20
  15   3  -2    0.70    1.20
  14   2  -2  517.55   13.20
  13   1  -2    1.10    0.80
  12   0  -2   66.39    2.30
  11  -1  -2   12.10    1.10
  10  -2  -2    2.20    0.80
   9  -3  -2   12.60    0.80
   8  -4  -2   11.00    0.80
   7  -5  -2    0.60    0.40
   6  -6  -2   43.10    1.30
   5  -7  -2    0.20    0.30
   4  -8  -2    7.10    0.70
   3  -9  -2    1.70    0.40
   2 -10  -2    1.90    0.40
   1 -11  -2   67.49    1.30
   0 -12  -2   19.30    0.80
  -1 -13  -2    3.70    0.50
  -2 -14  -2 6343.27  121.79
  -3 -15  -2    7.70    0.70
  -4 -16  -2    5.00    0.70
  -5 -17  -2   17.00    0.90
  -6 -18  -2   28.40    1.20
  -7 -19  -2    2.50    0.90
  -8 -20  -2  111.49    3.40
  -9 -21  -2    7.70    1.20
 -10 -22  -2   79.79    3.10
 -11 -23  -2    4.70    2.60
 -12 -24  -2    0.00    3.50
 -13 -25  -2    3.70    3.00
 -14 -26  -2   42.50    5.80
  20  10  -2   29.00    4.70
  19   9  -2   34.60    3.00
  18   8  -2   24.50    3.30
  17   7  -2    1.80    2.40
  16   6  -2   14.40    2.30
  15   5  -2    0.00    1.50
  14   4  -2   18.00    1.80
  13   3  -2    9.10    1.10
  12   2  -2    2.30    0.70
  11   1  -2    9.80    0.90
  10   0  -2    2.60    0.70
   9  -1  -2    6.80    0.70
   8  -2  -2 4349.76   68.99
   7  -3  -2    0.70    0.40
   6  -4  -2    9.40    0.60
   5  -5  -2   34.00    0.70
   4  -6  -2    0.60    0.30
   3  -7  -2    1.00    0.30
   2  -8  -2   89.79    1.60
   1  -9  -2   35.50    0.70
   0 -10  -2   14.90    0.60
  -1 -11  -2    8.00    0.50
  -2 -12  -2   55.99    1.60
  -3 -13  -2   67.79    1.30
  -4 -14  -2    3.40    0.50
  -5 -15  -2    3.10    0.60
  -6 -16  -2   42.10    1.70
  -7 -17  -2    1.70    0.80
  -8 -18  -2 1528.25   27.60
  -9 -19  -2  145.89    3.30
 -10 -20  -2    0.10    1.20
 -11 -21  -2    5.30    2.20
 -12 -22  -2    0.00    2.60
 -13 -23  -2    2.60    2.70
 -14 -24  -2    8.70    3.50
 -15 -25  -2    7.30    3.60
  20  12  -2   26.10    5.80
  19  11  -2    2.60    2.30
  18  10  -2   10.80    2.70
  17   9  -2    9.30    2.10
  16   8  -2    1.30    2.10
  15   7  -2    1.60    1.60
  14   6  -2   57.69    2.50
  13   5  -2   30.20    1.40
  12   4  -2  391.56    7.70
  11   3  -2   44.10    1.70
  10   2  -2    2.20    0.70
   9   1  -2    7.10    0.60
   8   0  -2  226.18    4.20
   7  -1  -2    0.60    0.40
   6  -2  -2    5.80    0.50
   5  -3  -2   12.10    0.50
   4  -4  -2  265.77    3.50
   3  -5  -2    0.30    0.20
   2  -6  -2   30.80    0.70
   1  -7  -2    1.10    0.20
   0  -8  -2    0.30    0.20
  -1  -9  -2    0.20    0.20
  -2 -10  -2   47.80    1.20
  -3 -11  -2   53.69    1.10
  -4 -12  -2   81.39    2.00
  -5 -13  -2   59.69    1.40
  -6 -14  -2    1.10    0.50
  -7 -15  -2    1.00    0.60
  -8 -16  -2    0.20    0.80
  -9 -17  -2  235.78    3.90
 -10 -18  -2    6.40    1.10
 -11 -19  -2    4.00    2.10
 -12 -20  -2    9.60    2.70
 -13 -21  -2    1.70    2.50
 -14 -22  -2   11.70    3.70
 -15 -23  -2    2.80    3.20
 -16 -24  -2    4.80    4.10
  19  13  -2    8.30    2.90
  18  12  -2    2.80    2.70
  17  11  -2    2.80    2.10
  16  10  -2    5.30    2.20
  15   9  -2   12.80    1.90
  14   8  -2   93.99    4.00
  13   7  -2    0.50    0.80
  12   6  -2   16.60    1.30
  11   5  -2   62.49    1.70
  10   4  -2   12.20    1.00
   9   3  -2   12.00    0.70
   8   2  -2 4372.66   82.29
   7   1  -2    0.60    0.40
   6   0  -2   11.90    0.70
   5  -1  -2    0.50    0.20
   4  -2  -2   47.70    0.90
   3  -3  -2    1.30    0.20
   2  -4  -2   22.30    0.50
   1  -5  -2    0.80    0.20
   0  -6  -2   54.49    0.90
  -1  -7  -2   11.00    0.40
  -2  -8  -2    0.30    0.30
  -3  -9  -2    0.90    0.40
  -4 -10  -2  189.48    3.80
  -5 -11  -2  295.27    3.70
  -6 -12  -2  234.68    4.00
  -7 -13  -2    1.60    0.50
  -8 -14  -2    0.00    0.50
  -9 -15  -2  142.19    2.20
 -10 -16  -2   23.60    1.40
 -11 -17  -2    0.40    0.80
 -12 -18  -2    3.60    2.20
 -13 -19  -2    2.60    2.30
 -14 -20  -2    1.70    3.80
 -15 -21  -2    0.00    2.90
 -16 -22  -2    8.20    3.90
  19  15  -2    7.20    3.60
  18  14  -2 2730.03   62.49
  17  13  -2    3.00    2.40
  16  12  -2   13.10    3.00
  15  11  -2    2.20    1.70
  14  10  -2    4.30    1.90
  13   9  -2    7.00    1.10
  12   8  -2   21.20    1.30
  11   7  -2   22.30    1.20
  10   6  -2    5.40    0.90
   9   5  -2   11.10    0.80
   8   4  -2    9.50    0.80
   7   3  -2    0.60    0.30
   6   2  -2    5.80    0.50
   5   1  -2    0.50    0.20
   4   0  -2   57.59    1.10
   3  -1  -2    0.30    0.10
   2  -2  -2  194.48    2.50
   1  -3  -2   33.50    0.50
   0  -4  -2   17.60    0.40
  -1  -5  -2   21.50    0.50
  -2  -6  -2   51.39    1.00
  -3  -7  -2    1.60    0.30
  -4  -8  -2    8.10    0.40
  -5  -9  -2   69.69    1.10
  -6 -10  -2    3.30    0.40
  -7 -11  -2    6.30    0.50
  -8 -12  -2   28.00    1.00
  -9 -13  -2   26.50    0.90
 -10 -14  -2   36.90    1.30
 -11 -15  -2   10.20    1.10
 -12 -16  -2    1.20    1.40
 -13 -17  -2   12.20    2.40
 -14 -18  -2   24.80    3.50
 -15 -19  -2    0.00    3.10
 -16 -20  -2    7.30    4.20
 -17 -21  -2    9.50    3.60
  19  17  -2   48.10    9.50
  18  16  -2    8.20    5.00
  17  15  -2    0.30    2.40
  16  14  -2    2.40    2.60
  15  13  -2    0.00    2.30
  14  12  -2   57.99    3.40
  13  11  -2    3.40    1.10
  12  10  -2    4.10    1.00
  11   9  -2    3.50    0.70
  10   8  -2   21.60    1.60
   9   7  -2    4.30    0.80
   8   6  -2    6.60    0.90
   7   5  -2    0.90    0.50
   6   4  -2   10.10    0.50
   5   3  -2   11.80    0.40
   4   2  -2   47.30    0.90
   3   1  -2    0.30    0.20
   2   0  -2    7.20    0.30
   1  -1  -2   24.60    0.40
   0  -2  -2   32.70    0.70
  -1  -3  -2    5.40    0.20
  -2  -4  -2   22.40    0.40
  -3  -5  -2    0.20    0.10
  -4  -6  -2    7.40    0.40
  -5  -7  -2    3.40    0.30
  -6  -8  -2    5.40    0.50
  -7  -9  -2    2.80    0.30
  -8 -10  -2   48.80    1.40
  -9 -11  -2    0.50    0.60
 -10 -12  -2    9.20    1.00
 -11 -13  -2   16.20    1.60
 -12 -14  -2   15.80    2.20
 -13 -15  -2   10.40    1.70
 -14 -16  -2   44.20    3.60
 -15 -17  -2    1.30    2.40
 -16 -18  -2    5.70    4.00
 -17 -19  -2    2.60    3.30
  18  18  -2   12.80    4.50
  17  17  -2    5.30    3.70
  16  16  -2    2.30    2.70
  15  15  -2    8.50    2.70
  14  14  -2    0.30    2.10
  13  13  -2    2.50    1.30
  12  12  -2    3.30    1.30
  11  11  -2   16.00    1.40
  10  10  -2   19.20    1.50
   9   9  -2    6.20    0.90
   8   8  -2  149.39    4.20
   7   7  -2   45.40    1.10
   6   6  -2   43.90    1.30
   5   5  -2   33.60    0.80
   4   4  -2  265.07    3.60
   3   3  -2    1.20    0.20
   2   2  -2  192.08    2.60
   1   1  -2   25.40    0.50
   0   0  -2    2.50    0.20
  -1  -1  -2    0.30    0.10
  -2  -2  -2    0.20    0.20
  -3  -3  -2    0.10    0.10
  -4  -4  -2   16.50    0.40
  -5  -5  -2   32.90    0.70
  -6  -6  -2    8.00    0.60
  -7  -7  -2    4.40    0.40
  -8  -8  -2    7.80    0.70
  -9  -9  -2    2.10    0.50
 -10 -10  -2   15.60    1.90
 -11 -11  -2    8.00    1.20
 -12 -12  -2  106.09    4.00
 -13 -13  -2    1.10    1.30
 -14 -14  -2  436.76   11.60
 -15 -15  -2    1.10    1.90
 -16 -16  -2    0.60    3.00
 -17 -17  -2    2.10    3.00
 -18 -18  -2   26.00    4.60
  17  19  -2    2.80    3.20
  16  18  -2    2.30    3.40
  15  17  -2    0.70    2.20
  14  16  -2   43.60    3.80
  13  15  -2    3.90    1.80
  12  14  -2   13.10    1.70
  11  13  -2    1.10    1.10
  10  12  -2    1.30    1.20
   9  11  -2    7.80    1.00
   8  10  -2   24.30    1.10
   7   9  -2   11.30    0.60
   6   8  -2   93.79    2.00
   5   7  -2    0.80    0.30
   4   6  -2    0.70    0.30
   3   5  -2    0.10    0.20
   2   4  -2   22.40    0.50
   1   3  -2   33.30    0.50
   0   2  -2   31.40    0.70
  -1   1  -2    0.30    0.10
  -2   0  -2  892.31   12.80
  -3  -1  -2    1.20    0.10
  -4  -2  -2   55.59    1.00
  -5  -3  -2   43.30    0.70
  -6  -4  -2    0.10    0.30
  -7  -5  -2    3.30    0.40
  -8  -6  -2   86.89    2.30
  -9  -7  -2   24.10    1.40
 -10  -8  -2   13.90    1.50
 -11  -9  -2   16.90    1.60
 -12 -10  -2    1.00    1.30
 -13 -11  -2    0.70    1.40
 -14 -12  -2   82.49    3.70
 -15 -13  -2   25.00    2.20
 -16 -14  -2    0.80    2.20
 -17 -15  -2   10.20    2.90
 -18 -16  -2   24.30    4.60
  17  21  -2   19.70    3.90
  16  20  -2   16.70    4.00
  15  19  -2    1.40    2.40
  14  18  -2    2.20    2.60
  13  17  -2    2.30    1.80
  12  16  -2    4.50    1.60
  11  15  -2    1.50    1.30
  10  14  -2    9.70    1.20
   9  13  -2    1.60    0.70
   8  12  -2   38.70    1.50
   7  11  -2    0.40    0.50
   6  10  -2    0.60    0.50
   5   9  -2    5.00    0.40
   4   8  -2    6.50    0.50
   3   7  -2    0.50    0.30
   2   6  -2   31.00    0.70
   1   5  -2    1.00    0.20
   0   4  -2   17.20    0.50
  -1   3  -2    5.20    0.30
  -2   2  -2    0.40    0.10
  -3   1  -2    1.20    0.20
  -4   0  -2   11.70    0.30
  -5  -1  -2    8.40    0.30
  -6  -2  -2   15.50    0.60
  -7  -3  -2    6.40    0.50
  -8  -4  -2 2928.11   48.90
  -9  -5  -2   73.89    1.70
 -10  -6  -2   37.30    1.90
 -11  -7  -2    1.00    0.90
 -12  -8  -2  104.49    3.70
 -13  -9  -2   21.60    1.90
 -14 -10  -2    4.00    1.60
 -15 -11  -2   31.80    2.50
 -16 -12  -2    1.60    2.10
 -17 -13  -2    9.90    2.40
 -18 -14  -2    0.00    3.90
 -19 -15  -2   83.49    7.10
  16  22  -2   13.40    4.10
  15  21  -2    5.00    3.70
  14  20  -2    3.70    3.70
  13  19  -2   20.50    2.60
  12  18  -2  605.34   14.50
  11  17  -2    1.20    1.30
  10  16  -2    2.60    1.40
   9  15  -2    3.30    0.80
   8  14  -2   39.30    1.70
   7  13  -2    3.20    0.70
   6  12  -2    0.10    0.80
   5  11  -2    8.60    0.80
   4  10  -2  102.39    2.40
   3   9  -2    2.10    0.50
   2   8  -2   89.69    1.80
   1   7  -2    1.20    0.40
   0   6  -2   53.69    1.40
  -1   5  -2   21.30    0.60
  -2   4  -2   22.30    0.60
  -3   3  -2    0.20    0.10
  -4   2  -2   55.29    1.00
  -5   1  -2    8.00    0.30
  -6   0  -2    1.30    0.30
  -7  -1  -2    2.70    0.30
  -8  -2  -2   36.30    1.10
  -9  -3  -2   23.20    0.90
 -10  -4  -2    1.30    0.60
 -11  -5  -2    0.20    1.00
 -12  -6  -2   14.70    1.70
 -13  -7  -2    1.40    1.20
 -14  -8  -2   30.30    2.50
 -15  -9  -2   18.40    1.90
 -16 -10  -2  134.09    5.10
 -17 -11  -2    4.00    1.90
 -18 -12  -2   60.09    5.10
 -19 -13  -2   51.39    6.70
  16  24  -2    2.30    4.20
  15  23  -2   15.90    3.70
  14  22  -2   35.30    5.80
  13  21  -2    4.70    3.10
  12  20  -2    1.20    2.50
  11  19  -2    4.20    1.50
  10  18  -2   29.80    2.80
   9  17  -2    2.60    1.00
   8  16  -2  240.58    5.70
   7  15  -2    0.50    1.00
   6  14  -2   48.20    2.60
   5  13  -2    6.20    1.10
   4  12  -2   95.29    3.60
   3  11  -2   13.70    1.00
   2  10  -2    1.80    0.60
   1   9  -2   33.10    1.10
   0   8  -2    0.50    0.30
  -1   7  -2   10.20    0.50
  -2   6  -2   51.59    1.00
  -3   5  -2    0.30    0.20
  -4   4  -2   15.80    0.60
  -5   3  -2   42.80    0.80
  -6   2  -2   14.70    0.50
  -7   1  -2    2.60    0.30
  -8   0  -2    4.30    0.40
  -9  -1  -2    0.40    0.30
 -10  -2  -2   11.10    0.80
 -11  -3  -2    0.60    0.60
 -12  -4  -2    1.10    1.00
 -13  -5  -2   52.19    2.10
 -14  -6  -2   24.90    2.10
 -15  -7  -2   64.29    2.90
 -16  -8  -2    5.40    1.80
 -17  -9  -2    0.60    1.80
 -18 -10  -2    0.00    2.60
 -19 -11  -2   18.20    4.00
 -20 -12  -2    2.00    8.20
  15  25  -2    9.30    3.80
  14  24  -2   13.00    3.90
  13  23  -2    2.60    3.40
  12  22  -2   10.70    5.10
  11  21  -2    4.10    2.00
  10  20  -2    4.10    2.30
   9  19  -2   24.90    2.60
   8  18  -2   12.30    2.20
   7  17  -2    2.40    1.30
   6  16  -2   11.20    1.90
   5  15  -2   18.40    1.80
   4  14  -2    5.10    1.30
   3  13  -2   16.30    1.40
   2  12  -2 1133.19   29.00
   1  11  -2   65.19    2.20
   0  10  -2   12.80    0.80
  -1   9  -2    0.30    0.30
  -2   8  -2    0.90    0.30
  -3   7  -2    1.60    0.30
  -4   6  -2    7.00    0.40
  -5   5  -2   33.10    0.90
  -6   4  -2    0.30    0.30
  -7   3  -2    6.60    0.50
  -8   2  -2   40.40    0.90
  -9   1  -2    0.60    0.40
 -10   0  -2   82.29    1.70
 -11  -1  -2    1.80    0.40
 -12  -2  -2  149.49    3.60
 -13  -3  -2   22.40    1.30
 -14  -4  -2    0.90    1.20
 -15  -5  -2   38.70    2.20
 -16  -6  -2   55.59    3.30
 -17  -7  -2    4.00    1.90
 -18  -8  -2   16.30    3.20
 -19  -9  -2    1.10    3.00
 -20 -10  -2    5.40    8.00
  14  26  -2   19.90    4.80
  13  25  -2   13.70    3.50
  12  24  -2  148.49    8.90
  11  23  -2    5.50    2.20
  10  22  -2   49.40    3.70
   9  21  -2    2.20    1.80
   8  20  -2   57.79    4.70
   7  19  -2    1.00    1.40
   6  18  -2   19.30    2.20
   5  17  -2    9.30    1.40
   4  16  -2    2.10    1.20
   3  15  -2    8.50    1.40
   2  14  -2   35.60    2.20
   1  13  -2   26.90    1.10
   0  12  -2   19.50    1.10
  -1  11  -2    9.50    0.70
  -2  10  -2   51.99    1.30
  -3   9  -2    0.50    0.40
  -4   8  -2    8.00    0.60
  -5   7  -2    4.40    0.40
  -6   6  -2    5.30    0.70
  -7   5  -2    3.30    0.60
  -8   4  -2 2956.70   52.39
  -9   3  -2   25.80    0.70
 -10   2  -2    9.20    0.70
 -11   1  -2    2.10    0.50
 -12   0  -2    6.00    0.70
 -13  -1  -2    2.60    0.70
 -14  -2  -2    0.60    1.10
 -15  -3  -2    1.70    1.20
 -16  -4  -2    5.60    1.60
 -17  -5  -2    2.00    1.90
 -18  -6  -2   22.10    4.50
 -19  -7  -2    1.70    3.00
 -20  -8  -2   20.20    4.50
  13  27  -2    6.70    3.40
  12  26  -2    4.50    3.20
  11  25  -2   10.00    3.50
  10  24  -2   27.80    3.40
   9  23  -2    7.40    2.00
   8  22  -2   54.49    3.60
   7  21  -2    1.90    1.60
   6  20  -2    7.30    1.90
   5  19  -2    6.80    1.50
   4  18  -2   64.59    3.40
   3  17  -2    0.80    1.10
   2  16  -2   30.90    1.90
   1  15  -2   22.70    1.20
   0  14  -2    1.10    0.70
  -1  13  -2    2.10    0.60
  -2  12  -2   59.49    1.70
  -3  11  -2   51.59    1.20
  -4  10  -2  188.28    3.80
  -5   9  -2   71.69    1.50
  -6   8  -2    5.20    0.50
  -7   7  -2    3.90    0.80
  -8   6  -2   88.69    2.90
  -9   5  -2   77.29    2.60
 -10   4  -2    0.30    0.60
 -11   3  -2    0.70    0.50
 -12   2  -2  160.28    3.10
 -13   1  -2    1.70    0.70
 -14   0  -2    1.70    1.10
 -15  -1  -2    4.60    1.20
 -16  -2  -2    5.80    1.80
 -17  -3  -2    3.10    2.00
 -18  -4  -2    2.10    3.00
 -19  -5  -2    3.10    3.10
 -20  -6  -2    3.50    7.90
  13  29  -2    6.70    4.90
  12  28  -2    0.10    3.50
  11  27  -2   11.00    3.10
  10  26  -2    2.20    2.80
   9  25  -2   17.10    2.60
   8  24  -2  182.18    7.00
   7  23  -2    2.20    1.70
   6  22  -2    1.90    1.70
   5  21  -2    1.30    1.50
   4  20  -2   20.20    1.70
   3  19  -2    0.20    0.90
   2  18  -2    0.60    0.80
   1  17  -2   23.20    1.40
   0  16  -2   23.80    1.40
  -1  15  -2    7.60    0.80
  -2  14  -2 6334.87  109.49
  -3  13  -2   66.29    1.60
  -4  12  -2   83.19    2.10
  -5  11  -2  294.17    4.40
  -6  10  -2    4.10    0.70
  -7   9  -2    2.10    0.60
  -8   8  -2   10.00    1.70
  -9   7  -2   22.40    1.50
 -10   6  -2   37.80    2.00
 -11   5  -2    0.00    0.90
 -12   4  -2    0.50    0.80
 -13   3  -2   22.10    1.10
 -14   2  -2    1.90    0.80
 -15   1  -2    3.90    1.10
 -16   0  -2   22.40    2.50
 -17  -1  -2    1.60    2.20
 -18  -2  -2    6.30    3.40
 -19  -3  -2   11.70    2.80
 -20  -4  -2    0.00    3.90
 -21  -5  -2   10.00    4.00
  12  30  -2    0.00    3.70
  11  29  -2    0.60    3.20
  10  28  -2   24.10    4.10
   9  27  -2    4.80    2.40
   8  26  -2  115.69    5.60
   7  25  -2    4.40    1.70
   6  24  -2    9.30    1.60
   5  23  -2    2.30    1.20
   4  22  -2   27.10    2.10
   3  21  -2   29.60    1.80
   2  20  -2    1.10    0.90
   1  19  -2   38.90    1.70
   0  18  -2   28.60    1.70
  -1  17  -2    0.00    0.80
  -2  16  -2   10.00    1.10
  -3  15  -2    7.80    0.90
  -4  14  -2    2.70    0.70
  -5  13  -2   59.49    1.50
  -6  12  -2  226.88    5.80
  -7  11  -2    6.00    0.50
  -8  10  -2   50.49    1.50
  -9   9  -2    2.10    0.90
 -10   8  -2   10.50    1.50
 -11   7  -2    0.40    1.00
 -12   6  -2   14.80    1.70
 -13   5  -2   50.09    2.30
 -14   4  -2    1.10    0.90
 -15   3  -2    2.50    1.80
 -16   2  -2    6.30    2.30
 -17   1  -2    2.10    2.30
 -18   0  -2    5.70    3.10
 -19  -1  -2    7.70    2.90
 -20  -2  -2    5.40    3.80
 -21  -3  -2   17.20    4.10
  11  31  -2   29.00    3.80
  10  30  -2    3.40    2.80
   9  29  -2   10.30    2.40
   8  28  -2    5.00    2.70
   7  27  -2    3.20    1.70
   6  26  -2   25.80    2.30
   5  25  -2   17.90    2.20
   4  24  -2   73.29    3.10
   3  23  -2    3.40    1.20
   2  22  -2   18.40    1.80
   1  21  -2    3.20    1.00
   0  20  -2   41.30    2.10
  -1  19  -2    2.40    0.90
  -2  18  -2   75.99    2.60
  -3  17  -2    7.90    1.00
  -4  16  -2    5.00    1.10
  -5  15  -2    2.90    0.90
  -6  14  -2    1.50    0.90
  -7  13  -2    1.60    0.70
  -8  12  -2   23.50    1.80
  -9  11  -2    0.80    0.60
 -10  10  -2   10.50    1.50
 -11   9  -2   18.60    1.90
 -12   8  -2   94.09    3.60
 -13   7  -2    1.40    1.20
 -14   6  -2   19.90    2.20
 -15   5  -2   36.90    2.40
 -16   4  -2    0.60    2.20
 -17   3  -2    4.10    2.30
 -18   2  -2    0.00    3.00
 -19   1  -2   10.90    3.00
 -20   0  -2    5.40    3.60
 -21  -1  -2   19.30    3.80
  10  32  -2   20.00    3.80
   9  31  -2   15.70    3.20
   8  30  -2   56.39    4.10
   7  29  -2    2.20    2.00
   6  28  -2   27.40    3.10
   5  27  -2   62.79    2.80
   4  26  -2   30.90    2.60
   3  25  -2    1.70    1.30
   2  24  -2   19.10    1.90
   1  23  -2   17.30    1.60
   0  22  -2    2.20    1.20
  -1  21  -2   25.80    1.80
  -2  20  -2    6.10    1.10
  -3  19  -2    4.50    1.00
  -4  18  -2    1.50    1.00
  -5  17  -2   15.80    1.40
  -6  16  -2   44.10    2.20
  -7  15  -2    0.60    0.80
  -8  14  -2    0.00    0.80
  -9  13  -2   24.80    1.20
 -10  12  -2    7.60    1.00
 -11  11  -2    6.00    1.40
 -12  10  -2    3.10    1.30
 -13   9  -2   20.00    2.00
 -14   8  -2   32.00    3.10
 -15   7  -2   66.49    3.00
 -16   6  -2   57.79    3.30
 -17   5  -2    1.20    2.20
 -18   4  -2    4.00    5.00
 -19   3  -2    5.80    3.00
 -20   2  -2    8.20    4.00
 -21   1  -2   13.30    3.50
   9  33  -2   78.39    5.80
   8  32  -2   35.40    3.70
   7  31  -2    3.50    2.20
   6  30  -2    3.20    2.30
   5  29  -2    5.10    2.10
   4  28  -2    0.00    1.50
   3  27  -2    6.20    1.60
   2  26  -2    3.20    1.50
   1  25  -2    3.10    1.30
   0  24  -2    1.40    1.30
  -1  23  -2    1.20    1.30
  -2  22  -2  317.37    7.40
  -3  21  -2   26.80    1.80
  -4  20  -2    0.50    1.30
  -5  19  -2    9.50    1.20
  -6  18  -2   26.80    2.00
  -7  17  -2    0.00    1.00
  -8  16  -2    0.50    1.00
  -9  15  -2  144.19    3.50
 -10  14  -2   39.10    1.70
 -11  13  -2   15.50    1.70
 -12  12  -2  101.89    4.00
 -13  11  -2    0.70    1.30
 -14  10  -2    4.90    1.60
 -15   9  -2   19.40    2.00
 -16   8  -2    3.30    1.80
 -17   7  -2    3.90    2.90
 -18   6  -2   18.50    3.60
 -19   5  -2    3.90    2.90
 -20   4  -2   11.00    4.00
 -21   3  -2   23.20    3.90
   8  34  -2  153.88    8.60
   7  33  -2   23.00    2.90
   6  32  -2    5.00    2.60
   5  31  -2    1.90    2.10
   4  30  -2    6.40    2.40
   3  29  -2    9.80    1.70
   2  28  -2    0.40    1.60
   1  27  -2    4.10    1.50
   0  26  -2    1.30    1.40
  -1  25  -2   64.69    2.60
  -2  24  -2  444.96    9.90
  -3  23  -2    1.40    1.20
  -4  22  -2    9.30    1.50
  -5  21  -2    8.30    1.20
  -6  20  -2    7.30    1.40
  -7  19  -2    3.10    1.20
  -8  18  -2 1550.64   34.00
  -9  17  -2  239.58    5.10
 -10  16  -2   22.10    1.80
 -11  15  -2    7.60    1.20
 -12  14  -2   19.80    2.30
 -13  13  -2    1.00    1.50
 -14  12  -2   76.89    3.70
 -15  11  -2   28.30    2.60
 -16  10  -2  128.29    5.10
 -17   9  -2    2.50    2.70
 -18   8  -2   18.50    3.70
 -19   7  -2   11.50    3.40
 -20   6  -2    0.00    3.70
 -21   5  -2    6.80    3.60
   6  34  -2    5.80    2.90
   5  33  -2    1.30    2.40
   4  32  -2   18.50    2.70
   3  31  -2    0.90    2.20
   2  30  -2    1.90    1.70
   1  29  -2    1.20    1.50
   0  28  -2    3.40    1.50
  -1  27  -2   30.60    2.10
  -2  26  -2    8.90    1.50
  -3  25  -2    2.80    1.30
  -4  24  -2   14.60    1.80
  -5  23  -2    2.60    1.40
  -6  22  -2   26.60    2.40
  -7  21  -2   10.50    1.50
  -8  20  -2  109.39    3.90
  -9  19  -2  149.79    5.80
 -10  18  -2    9.00    1.90
 -11  17  -2    1.30    1.20
 -12  16  -2    2.80    1.90
 -13  15  -2   14.90    1.90
 -14  14  -2  442.76   11.50
 -15  13  -2   25.10    2.50
 -16  12  -2    1.50    2.90
 -17  11  -2    1.40    2.10
 -18  10  -2    0.40    3.00
 -19   9  -2    2.10    3.10
 -20   8  -2   25.80    4.50
   5  35  -2   49.60    4.00
   4  34  -2   45.00    4.10
   3  33  -2    1.70    2.30
   2  32  -2   34.10    3.70
   1  31  -2   11.00    1.90
   0  30  -2    5.30    1.70
  -1  29  -2    2.40    1.50
  -2  28  -2 2053.59   37.10
  -3  27  -2    4.00    1.40
  -4  26  -2    6.30    1.60
  -5  25  -2   19.50    1.80
  -6  24  -2    5.70    2.70
  -7  23  -2    5.00    1.50
  -8  22  -2    2.40    2.00
  -9  21  -2    7.40    2.00
 -10  20  -2    2.70    2.00
 -11  19  -2    5.10    1.50
 -12  18  -2    2.60    2.00
 -13  17  -2   15.80    2.10
 -14  16  -2   43.50    3.40
 -15  15  -2    1.50    2.30
 -16  14  -2    1.50    2.80
 -17  13  -2    5.40    2.20
 -18  12  -2   53.69    5.20
 -19  11  -2   25.20    4.20
 -20  10  -2    7.60    4.20
   4  36  -2   73.99    5.50
   3  35  -2   21.00    3.00
   2  34  -2 1034.50   22.60
   1  33  -2   35.60    3.20
   0  32  -2   14.50    2.30
  -1  31  -2    0.60    1.80
  -2  30  -2    5.00    2.00
  -3  29  -2    7.10    1.70
  -4  28  -2    5.10    1.80
  -5  27  -2    1.80    1.70
  -6  26  -2  106.59    4.40
  -7  25  -2    4.30    1.70
  -8  24  -2  546.65   15.20
  -9  23  -2   66.49    3.60
 -10  22  -2   79.89    4.50
 -11  21  -2    2.90    1.80
 -12  20  -2    3.90    2.40
 -13  19  -2    4.20    1.90
 -14  18  -2   27.80    3.50
 -15  17  -2    3.80    2.30
 -16  16  -2    0.00    2.80
 -17  15  -2    6.20    2.30
 -18  14  -2    1.50    3.70
 -19  13  -2   62.29    6.40
 -20  12  -2    3.30    3.70
   2  36  -2  102.59    5.70
   1  35  -2   64.99    4.30
   0  34  -2   21.80    3.20
  -1  33  -2    3.10    2.00
  -2  32  -2    6.40    2.30
  -3  31  -2    1.00    1.90
  -4  30  -2   43.10    3.20
  -5  29  -2   22.70    2.50
  -6  28  -2    1.00    2.80
  -7  27  -2   12.60    2.40
  -8  26  -2    1.10    2.40
  -9  25  -2    9.70    2.30
 -10  24  -2    0.60    2.80
 -11  23  -2    7.60    2.20
 -12  22  -2    0.20    3.40
 -13  21  -2    2.30    2.10
 -14  20  -2    7.70    3.00
 -15  19  -2    1.90    2.20
 -16  18  -2    0.60    3.40
 -17  17  -2    1.60    2.40
 -18  16  -2   21.00    5.60
 -19  15  -2   78.99    6.00
   0  36  -2    0.00    4.80
  -1  35  -2    1.10    2.70
  -2  34  -2    2.60    2.50
  -3  33  -2    1.80    2.50
  -4  32  -2    6.70    3.10
  -5  31  -2    6.90    2.60
  -6  30  -2   10.30    4.40
  -7  29  -2    6.30    2.50
  -8  28  -2    2.70    2.60
  -9  27  -2   12.60    2.50
 -10  26  -2    2.90    4.20
 -11  25  -2    8.80    2.50
 -12  24  -2    6.50    3.70
 -13  23  -2    0.00    2.50
 -14  22  -2   24.20    3.90
 -15  21  -2    2.50    2.50
 -16  20  -2    3.50    3.50
 -17  19  -2    3.50    2.60
 -18  18  -2   39.50    6.30
  -2  36  -2    8.20    3.70
  -3  35  -2    0.30    3.20
  -4  34  -2    5.90    3.20
  -5  33  -2    2.10    3.50
  -6  32  -2    7.40    4.00
  -7  31  -2    9.10    3.40
  -8  30  -2    0.00    4.20
  -9  29  -2    0.80    3.10
 -10  28  -2   10.10    4.50
 -11  27  -2    2.40    4.30
 -12  26  -2    3.70    3.90
 -13  25  -2    6.40    2.80
 -14  24  -2    4.00    4.00
 -15  23  -2    3.60    2.90
 -16  22  -2    0.00    4.30
 -17  21  -2    5.00    3.20
  -5  35  -2    4.40    4.00
  -6  34  -2   20.70    4.90
  -7  33  -2    2.30    3.60
  -8  32  -2    0.00    4.20
  -9  31  -2   15.90    3.80
 -10  30  -2    0.00    4.80
 -11  29  -2    1.60    3.20
 -12  28  -2    4.10    5.50
 -13  27  -2    6.70    3.10
 -14  26  -2   47.40    5.20
 -15  25  -2   13.90    3.50
 -16  24  -2    3.20    4.70
  -9  33  -2    7.50    3.90
 -10  32  -2    5.00    5.40
 -11  31  -2    3.10    3.90
 -12  30  -2   41.30    6.50
 -13  29  -2    5.90    3.50
  13 -29  -3   66.29   12.10
  12 -30  -3   10.20    3.20
  11 -31  -3    8.90    4.40
  10 -32  -3   53.09    5.10
   9 -33  -3   20.40    4.50
  16 -24  -3    3.00    3.10
  15 -25  -3    0.00    3.40
  14 -26  -3   34.80    3.50
  13 -27  -3    4.70    3.70
  12 -28  -3    7.80    2.70
  11 -29  -3   13.80    5.00
  10 -30  -3    9.60    2.80
   9 -31  -3   18.90    5.80
   8 -32  -3   14.60    3.50
   7 -33  -3    3.80    5.60
   6 -34  -3    2.00    4.00
   5 -35  -3    0.00    5.10
  17 -21  -3    3.90    3.20
  16 -22  -3    2.80    2.80
  15 -23  -3    0.90    3.70
  14 -24  -3   13.90    3.10
  13 -25  -3 1044.40   28.20
  12 -26  -3    0.60    2.40
  11 -27  -3    2.20    2.80
  10 -28  -3    4.80    2.10
   9 -29  -3    2.40    3.30
   8 -30  -3    0.00    2.70
   7 -31  -3   43.80    4.80
   6 -32  -3    2.60    2.80
   5 -33  -3    2.70    4.20
   4 -34  -3    5.40    3.80
   3 -35  -3    8.50    4.00
   2 -36  -3   24.30    3.90
  18 -18  -3    1.50    2.80
  17 -19  -3   26.10    3.80
  16 -20  -3    0.70    2.70
  15 -21  -3    8.40    3.20
  14 -22  -3    2.10    2.30
  13 -23  -3    8.70    3.10
  12 -24  -3    0.90    2.50
  11 -25  -3    0.80    2.30
  10 -26  -3    4.70    1.90
   9 -27  -3    4.10    3.00
   8 -28  -3    0.90    2.40
   7 -29  -3   10.20    3.20
   6 -30  -3    0.60    2.10
   5 -31  -3   14.00    3.00
   4 -32  -3   32.40    3.60
   3 -33  -3  416.26   14.20
   2 -34  -3   12.30    3.60
   1 -35  -3    1.50    3.40
   0 -36  -3   14.80    3.70
  19 -15  -3    3.00    4.40
  18 -16  -3   16.50    3.00
  17 -17  -3    4.50    2.90
  16 -18  -3    2.80    2.60
  15 -19  -3    7.90    2.80
  14 -20  -3    8.60    2.30
  13 -21  -3    7.80    3.20
  12 -22  -3    1.00    1.80
  11 -23  -3    2.10    2.00
  10 -24  -3   14.10    1.90
   9 -25  -3   18.20    3.10
   8 -26  -3   10.70    2.30
   7 -27  -3   11.40    3.00
   6 -28  -3   24.30    2.80
   5 -29  -3    1.90    2.70
   4 -30  -3   15.00    2.30
   3 -31  -3    1.50    2.90
   2 -32  -3    1.60    2.70
   1 -33  -3   51.99    5.90
   0 -34  -3    2.50    2.60
  -1 -35  -3   25.90    3.80
  -2 -36  -3    0.70    3.00
  20 -12  -3   15.40    3.80
  19 -13  -3    2.20    4.60
  18 -14  -3    5.70    2.60
  17 -15  -3    6.10    3.50
  16 -16  -3   11.20    2.40
  15 -17  -3    1.50    2.30
  14 -18  -3    4.20    2.30
  13 -19  -3    6.30    2.00
  12 -20  -3   13.60    1.80
  11 -21  -3    1.90    1.90
  10 -22  -3    1.90    1.50
   9 -23  -3  242.68    6.50
   8 -24  -3    4.70    1.90
   7 -25  -3   76.69    3.80
   6 -26  -3    7.20    1.80
   5 -27  -3   36.20    3.10
   4 -28  -3    9.90    1.90
   3 -29  -3    9.90    2.50
   2 -30  -3    6.80    2.30
   1 -31  -3    1.00    2.70
   0 -32  -3    1.60    2.30
  -1 -33  -3    4.40    2.80
  -2 -34  -3    0.80    2.50
  -3 -35  -3   10.10    4.10
  20 -10  -3    1.30    3.40
  19 -11  -3    7.70    3.90
  18 -12  -3   19.70    2.70
  17 -13  -3   12.40    3.20
  16 -14  -3    1.00    2.00
  15 -15  -3   16.50    2.90
  14 -16  -3   38.80    3.10
  13 -17  -3  991.80   23.10
  12 -18  -3    5.70    1.50
  11 -19  -3    2.00    1.50
  10 -20  -3    3.90    1.40
   9 -21  -3   18.80    2.10
   8 -22  -3    2.90    1.50
   7 -23  -3    2.80    2.10
   6 -24  -3    3.10    1.50
   5 -25  -3   22.90    2.50
   4 -26  -3    4.70    1.60
   3 -27  -3  136.49    4.90
   2 -28  -3   16.40    1.90
   1 -29  -3   11.40    2.40
   0 -30  -3   13.00    2.20
  -1 -31  -3    2.20    2.40
  -2 -32  -3    5.30    2.70
  -3 -33  -3    9.60    3.20
  -4 -34  -3    5.90    2.70
  -5 -35  -3   12.30    3.80
  20  -8  -3   42.40    4.90
  19  -9  -3   58.79    5.50
  18 -10  -3    2.30    2.20
  17 -11  -3    1.00    2.80
  16 -12  -3    2.70    2.00
  15 -13  -3    0.80    1.80
  14 -14  -3   23.50    2.00
  13 -15  -3   47.40    2.70
  12 -16  -3    6.00    1.50
  11 -17  -3   13.30    1.90
  10 -18  -3   14.80    1.60
   9 -19  -3    2.70    1.20
   8 -20  -3   10.50    1.50
   7 -21  -3  224.78    6.50
   6 -22  -3    1.20    1.60
   5 -23  -3   18.00    2.20
   4 -24  -3    1.90    1.40
   3 -25  -3   28.10    2.60
   2 -26  -3    1.90    1.60
   1 -27  -3   10.90    1.90
   0 -28  -3    5.60    1.60
  -1 -29  -3   14.80    2.60
  -2 -30  -3    4.20    2.00
  -3 -31  -3   16.60    2.80
  -4 -32  -3    3.00    2.30
  -5 -33  -3    1.90    2.80
  -6 -34  -3    5.30    2.60
  21  -5  -3    4.80    4.30
  20  -6  -3    3.60    3.10
  19  -7  -3  539.55   17.20
  18  -8  -3    4.50    2.70
  17  -9  -3   85.39    4.30
  16 -10  -3    3.30    1.90
  15 -11  -3   16.40    2.00
  14 -12  -3    2.30    1.40
  13 -13  -3   16.10    1.80
  12 -14  -3   12.90    1.50
  11 -15  -3   17.60    1.80
  10 -16  -3    4.10    0.90
   9 -17  -3    0.50    1.20
   8 -18  -3    0.80    1.00
   7 -19  -3    0.70    1.30
   6 -20  -3   15.80    1.60
   5 -21  -3    0.00    1.60
   4 -22  -3   77.29    2.90
   3 -23  -3  216.48    7.50
   2 -24  -3    1.30    1.20
   1 -25  -3  172.08    4.80
   0 -26  -3   30.10    2.00
  -1 -27  -3   14.50    2.30
  -2 -28  -3   17.50    2.20
  -3 -29  -3   15.10    2.20
  -4 -30  -3    0.50    2.10
  -5 -31  -3    4.10    2.40
  -6 -32  -3    7.10    2.30
  -7 -33  -3   11.30    2.90
  21  -3  -3    0.00    3.90
  20  -4  -3    3.20    3.20
  19  -5  -3   71.39    5.60
  18  -6  -3   10.30    2.80
  17  -7  -3    0.00    3.10
  16  -8  -3    2.70    1.80
  15  -9  -3    3.80    1.70
  14 -10  -3    3.70    1.30
  13 -11  -3   17.60    1.90
  12 -12  -3    1.50    1.20
  11 -13  -3   16.10    1.80
  10 -14  -3    1.50    0.80
   9 -15  -3    2.50    0.90
   8 -16  -3    9.30    1.10
   7 -17  -3   31.80    2.10
   6 -18  -3   12.50    1.40
   5 -19  -3    1.30    1.20
   4 -20  -3    5.40    1.20
   3 -21  -3   28.40    2.10
   2 -22  -3   20.80    1.60
   1 -23  -3    1.20    1.20
   0 -24  -3   18.40    1.50
  -1 -25  -3    3.90    1.50
  -2 -26  -3    6.00    1.30
  -3 -27  -3   38.50    2.90
  -4 -28  -3    9.10    1.80
  -5 -29  -3    0.40    2.00
  -6 -30  -3    2.50    2.00
  -7 -31  -3    6.70    2.20
  -8 -32  -3    3.80    2.90
  -9 -33  -3   42.20   13.00
  21  -1  -3    0.00    4.10
  20  -2  -3    3.30    3.00
  19  -3  -3   22.80    4.50
  18  -4  -3    3.70    2.70
  17  -5  -3   20.30    3.50
  16  -6  -3    0.30    1.70
  15  -7  -3    1.10    1.60
  14  -8  -3    7.50    1.40
  13  -9  -3    2.10    1.20
  12 -10  -3    0.90    0.80
  11 -11  -3   10.70    1.20
  10 -12  -3    0.60    0.80
   9 -13  -3   22.70    1.30
   8 -14  -3    1.50    0.70
   7 -15  -3   26.40    1.50
   6 -16  -3    1.20    0.90
   5 -17  -3    9.30    1.50
   4 -18  -3   18.20    1.60
   3 -19  -3   43.80    2.20
   2 -20  -3   14.70    1.30
   1 -21  -3    7.50    1.20
   0 -22  -3   13.40    1.20
  -1 -23  -3   11.30    1.30
  -2 -24  -3    2.50    1.00
  -3 -25  -3   19.50    2.10
  -4 -26  -3   37.70    2.50
  -5 -27  -3   13.60    2.10
  -6 -28  -3   20.60    2.40
  -7 -29  -3    5.30    1.90
  -8 -30  -3    1.50    2.20
  -9 -31  -3   12.80    3.20
 -10 -32  -3    2.90    3.10
  21   1  -3    0.00    4.00
  20   0  -3    1.60    3.30
  19  -1  -3    5.30    3.30
  18  -2  -3    2.60    2.70
  17  -3  -3    8.50    2.70
  16  -4  -3    2.20    1.80
  15  -5  -3    5.40    1.40
  14  -6  -3   84.49    2.70
  13  -7  -3    3.30    1.20
  12  -8  -3    1.70    0.90
  11  -9  -3   35.20    1.60
  10 -10  -3    8.50    0.90
   9 -11  -3   14.70    1.20
   8 -12  -3    1.40    0.60
   7 -13  -3    5.10    0.80
   6 -14  -3    3.30    0.90
   5 -15  -3    2.30    1.00
   4 -16  -3   58.99    2.20
   3 -17  -3    0.90    1.00
   2 -18  -3    1.30    0.80
   1 -19  -3   28.00    1.60
   0 -20  -3   30.00    1.50
  -1 -21  -3    0.90    0.90
  -2 -22  -3   31.90    1.60
  -3 -23  -3 4913.21   87.49
  -4 -24  -3   10.90    1.50
  -5 -25  -3   25.20    2.30
  -6 -26  -3   99.09    3.40
  -7 -27  -3    9.20    2.00
  -8 -28  -3    3.00    1.60
  -9 -29  -3   10.80    3.00
 -10 -30  -3    9.30    3.10
 -11 -31  -3    5.20    3.60
  21   3  -3    0.00    4.20
  20   2  -3    0.30    2.90
  19   1  -3    8.60    3.90
  18   0  -3    6.00    3.30
  17  -1  -3    0.90    2.10
  16  -2  -3    9.00    1.90
  15  -3  -3    6.20    1.40
  14  -4  -3  162.78    3.70
  13  -5  -3    1.00    1.10
  12  -6  -3    7.40    1.00
  11  -7  -3    1.30    0.90
  10  -8  -3    1.80    0.80
   9  -9  -3   31.70    1.50
   8 -10  -3    0.40    0.60
   7 -11  -3    5.90    0.90
   6 -12  -3    4.70    0.70
   5 -13  -3    2.40    1.00
   4 -14  -3  125.89    3.10
   3 -15  -3  210.18    5.50
   2 -16  -3    4.00    0.80
   1 -17  -3   60.89    1.90
   0 -18  -3    0.70    0.60
  -1 -19  -3    9.10    1.00
  -2 -20  -3   13.10    1.10
  -3 -21  -3  120.19    2.90
  -4 -22  -3   30.30    1.90
  -5 -23  -3    1.60    1.30
  -6 -24  -3   31.50    2.40
  -7 -25  -3  951.10   18.20
  -8 -26  -3   15.10    1.80
  -9 -27  -3   23.60    3.30
 -10 -28  -3    5.10    2.90
 -11 -29  -3    6.80    3.20
 -12 -30  -3    4.20    3.70
  21   5  -3   13.90    4.20
  20   4  -3    0.20    3.00
  19   3  -3   24.40    4.30
  18   2  -3    0.00    2.00
  17   1  -3    5.10    2.20
  16   0  -3    1.10    1.70
  15  -1  -3   36.20    2.40
  14  -2  -3  201.18    4.20
  13  -3  -3 1848.02   36.40
  12  -4  -3   13.10    1.00
  11  -5  -3   34.00    1.60
  10  -6  -3    4.30    0.80
   9  -7  -3   17.80    1.20
   8  -8  -3   19.60    1.10
   7  -9  -3   20.30    1.00
   6 -10  -3    0.80    0.50
   5 -11  -3    8.50    0.90
   4 -12  -3  103.69    2.20
   3 -13  -3 2613.24   50.29
   2 -14  -3   17.00    0.90
   1 -15  -3   18.70    1.10
   0 -16  -3   38.60    1.20
  -1 -17  -3    7.90    1.00
  -2 -18  -3    4.20    0.70
  -3 -19  -3  898.91   15.30
  -4 -20  -3    2.30    1.00
  -5 -21  -3    0.00    1.10
  -6 -22  -3   10.60    1.50
  -7 -23  -3    6.70    1.30
  -8 -24  -3    1.10    1.30
  -9 -25  -3   24.90    2.30
 -10 -26  -3    3.40    2.40
 -11 -27  -3   23.60    3.40
 -12 -28  -3   11.20    3.00
  20   6  -3    0.80    3.00
  19   5  -3   68.69    5.50
  18   4  -3    6.40    2.60
  17   3  -3   15.00    2.70
  16   2  -3   10.50    1.90
  15   1  -3   41.80    3.10
  14   0  -3    1.90    1.00
  13  -1  -3  219.88    5.50
  12  -2  -3    2.30    0.90
  11  -3  -3    2.40    0.70
  10  -4  -3   12.10    1.00
   9  -5  -3    3.70    0.80
   8  -6  -3    2.50    0.60
   7  -7  -3 6080.99  105.99
   6  -8  -3    1.90    0.40
   5  -9  -3   21.80    0.90
   4 -10  -3   67.99    1.50
   3 -11  -3    9.20    0.80
   2 -12  -3    9.20    0.60
   1 -13  -3   85.09    2.00
   0 -14  -3   40.20    1.10
  -1 -15  -3    7.30    0.70
  -2 -16  -3    9.00    0.80
  -3 -17  -3    1.50    0.60
  -4 -18  -3    0.60    0.90
  -5 -19  -3   10.30    1.40
  -6 -20  -3    0.80    1.00
  -7 -21  -3    2.60    1.20
  -8 -22  -3    3.60    1.20
  -9 -23  -3  145.89    4.20
 -10 -24  -3    0.20    2.20
 -11 -25  -3    5.20    2.60
 -12 -26  -3    1.30    2.60
 -13 -27  -3   23.40    3.90
  20   8  -3   34.60    3.90
  19   7  -3  516.05   14.70
  18   6  -3   10.80    2.40
  17   5  -3   38.00    4.40
  16   4  -3    0.80    1.70
  15   3  -3    6.40    1.40
  14   2  -3  208.28    4.20
  13   1  -3  215.98    5.40
  12   0  -3    0.80    0.80
  11  -1  -3    7.60    1.00
  10  -2  -3   14.70    1.20
   9  -3  -3   11.20    0.90
   8  -4  -3    2.70    0.60
   7  -5  -3   20.30    0.90
   6  -6  -3   12.70    0.60
   5  -7  -3    6.10    0.60
   4  -8  -3   48.50    1.10
   3  -9  -3  478.25    8.20
   2 -10  -3    7.30    0.50
   1 -11  -3   91.59    1.90
   0 -12  -3    6.00    0.50
  -1 -13  -3   15.00    0.70
  -2 -14  -3    4.60    0.60
  -3 -15  -3    7.30    1.10
  -4 -16  -3    1.40    0.80
  -5 -17  -3    1.90    1.00
  -6 -18  -3   20.40    1.30
  -7 -19  -3    2.70    1.00
  -8 -20  -3    5.10    1.10
  -9 -21  -3   30.10    2.10
 -10 -22  -3   56.49    2.80
 -11 -23  -3    5.10    2.90
 -12 -24  -3    0.10    2.50
 -13 -25  -3   57.29    5.70
 -14 -26  -3    4.80    3.50
  20  10  -3    3.50    3.30
  19   9  -3   61.39    4.80
  18   8  -3    4.10    2.30
  17   7  -3    6.80    2.70
  16   6  -3    2.10    1.70
  15   5  -3    4.50    1.40
  14   4  -3  155.68    3.70
  13   3  -3 1837.72   36.20
  12   2  -3    3.00    0.80
  11   1  -3    7.40    1.00
  10   0  -3    0.50    0.90
   9  -1  -3    1.70    0.70
   8  -2  -3    0.90    0.40
   7  -3  -3  330.77    5.50
   6  -4  -3   18.10    0.70
   5  -5  -3   16.20    0.60
   4  -6  -3   14.30    0.60
   3  -7  -3   30.60    0.90
   2  -8  -3    0.10    0.30
   1  -9  -3    7.00    0.50
   0 -10  -3    1.40    0.30
  -1 -11  -3    0.20    0.30
  -2 -12  -3   88.99    1.80
  -3 -13  -3  504.75   10.50
  -4 -14  -3    1.20    0.80
  -5 -15  -3    7.80    1.00
  -6 -16  -3  109.39    2.60
  -7 -17  -3  370.06    8.20
  -8 -18  -3   22.00    1.50
  -9 -19  -3  444.26    9.90
 -10 -20  -3    2.00    1.10
 -11 -21  -3    2.40    2.40
 -12 -22  -3    1.70    2.80
 -13 -23  -3    2.10    3.50
 -14 -24  -3   14.40    3.50
 -15 -25  -3    6.30    4.10
  20  12  -3   26.20    4.40
  19  11  -3    6.70    4.20
  18  10  -3    4.20    2.40
  17   9  -3   71.29    4.40
  16   8  -3    3.80    1.90
  15   7  -3    1.80    1.80
  14   6  -3   81.69    2.60
  13   5  -3    0.70    1.10
  12   4  -3   16.70    1.50
  11   3  -3    2.50    0.70
  10   2  -3   13.30    1.00
   9   1  -3    0.70    0.60
   8   0  -3    0.20    0.50
   7  -1  -3  174.58    3.70
   6  -2  -3    0.60    0.30
   5  -3  -3    1.10    0.30
   4  -4  -3    2.80    0.30
   3  -5  -3   10.20    0.50
   2  -6  -3    0.50    0.20
   1  -7  -3    7.60    0.40
   0  -8  -3    2.70    0.30
  -1  -9  -3    1.20    0.30
  -2 -10  -3   11.60    0.60
  -3 -11  -3  155.78    3.10
  -4 -12  -3  149.09    2.40
  -5 -13  -3    5.00    0.70
  -6 -14  -3   36.40    1.20
  -7 -15  -3   48.70    1.50
  -8 -16  -3   10.20    0.80
  -9 -17  -3    4.10    0.90
 -10 -18  -3   12.10    1.20
 -11 -19  -3   19.80    2.80
 -12 -20  -3    6.00    2.30
 -13 -21  -3  305.27   13.60
 -14 -22  -3    1.90    2.90
 -15 -23  -3    0.00    3.60
  19  13  -3    1.40    4.70
  18  12  -3   20.80    2.70
  17  11  -3    1.70    2.50
  16  10  -3    2.10    1.90
  15   9  -3    5.90    2.00
  14   8  -3    8.90    1.40
  13   7  -3    2.40    1.30
  12   6  -3    8.10    1.10
  11   5  -3   28.80    1.80
  10   4  -3   13.00    0.70
   9   3  -3   10.60    0.90
   8   2  -3    0.40    0.50
   7   1  -3  178.88    3.70
   6   0  -3    0.80    0.40
   5  -1  -3   23.90    0.70
   4  -2  -3   21.00    0.50
   3  -3  -3    3.20    0.30
   2  -4  -3    0.10    0.20
   1  -5  -3   20.90    0.50
   0  -6  -3   52.99    0.80
  -1  -7  -3  139.69    2.00
  -2  -8  -3    1.90    0.30
  -3  -9  -3  122.39    2.30
  -4 -10  -3   56.29    1.30
  -5 -11  -3   10.10    0.80
  -6 -12  -3    4.10    0.40
  -7 -13  -3    6.10    0.60
  -8 -14  -3    2.10    0.50
  -9 -15  -3   72.99    1.80
 -10 -16  -3    0.90    0.70
 -11 -17  -3    7.50    1.50
 -12 -18  -3    3.40    2.10
 -13 -19  -3   10.50    2.90
 -14 -20  -3    7.40    3.90
 -15 -21  -3    3.50    3.50
 -16 -22  -3   14.80    3.50
  19  15  -3    3.40    4.60
  18  14  -3    7.20    2.90
  17  13  -3   16.10    2.90
  16  12  -3    3.00    2.10
  15  11  -3   14.30    2.40
  14  10  -3    1.10    1.20
  13   9  -3    0.50    1.30
  12   8  -3    3.50    0.90
  11   7  -3    0.40    1.00
  10   6  -3    2.50    0.70
   9   5  -3    6.10    0.60
   8   4  -3    3.00    0.40
   7   3  -3  327.37    6.90
   6   2  -3    0.50    0.40
   5   1  -3   22.40    0.70
   4   0  -3    0.40    0.20
   3  -1  -3   49.50    0.90
   2  -2  -3    1.00    0.20
   1  -3  -3  263.07    3.60
   0  -4  -3   57.19    0.70
  -1  -5  -3   64.79    1.10
  -2  -6  -3    0.80    0.20
  -3  -7  -3   35.00    0.90
  -4  -8  -3    6.60    0.50
  -5  -9  -3    1.30    0.30
  -6 -10  -3    2.10    0.40
  -7 -11  -3   15.40    0.80
  -8 -12  -3   14.50    0.70
  -9 -13  -3  418.86    6.80
 -10 -14  -3   17.60    1.10
 -11 -15  -3    5.80    1.20
 -12 -16  -3   12.20    2.20
 -13 -17  -3   22.50    3.40
 -14 -18  -3    1.10    2.30
 -15 -19  -3   11.00    3.60
 -16 -20  -3    3.10    3.20
 -17 -21  -3    5.90    4.00
  18  16  -3   11.90    3.10
  17  15  -3    0.50    2.90
  16  14  -3    1.10    2.30
  15  13  -3    3.20    2.00
  14  12  -3    1.80    1.60
  13  11  -3   15.20    1.70
  12  10  -3    0.80    1.00
  11   9  -3   31.40    1.90
  10   8  -3    1.20    0.90
   9   7  -3   19.00    1.40
   8   6  -3    2.80    0.40
   7   5  -3   21.00    0.80
   6   4  -3   18.30    0.60
   5   3  -3    2.40    0.30
   4   2  -3   20.30    0.50
   3   1  -3   48.00    0.90
   2   0  -3    0.20    0.10
   1  -1  -3   14.80    0.40
   0  -2  -3    1.50    0.10
  -1  -3  -3    2.70    0.20
  -2  -4  -3    0.20    0.20
  -3  -5  -3   26.20    0.60
  -4  -6  -3    1.50    0.20
  -5  -7  -3   38.40    0.90
  -6  -8  -3    4.00    0.30
  -7  -9  -3    9.20    0.70
  -8 -10  -3    4.60    0.60
  -9 -11  -3   15.00    1.10
 -10 -12  -3   21.30    1.20
 -11 -13  -3    7.80    0.90
 -12 -14  -3    0.60    1.30
 -13 -15  -3  127.19    5.70
 -14 -16  -3    8.60    2.30
 -15 -17  -3    0.00    3.10
 -16 -18  -3   15.10    3.10
 -17 -19  -3   45.30    5.90
  18  18  -3    2.00    3.90
  17  17  -3    1.90    3.20
  16  16  -3   10.00    2.50
  15  15  -3   15.70    3.20
  14  14  -3   23.80    2.60
  13  13  -3   13.70    1.80
  12  12  -3    3.10    1.20
  11  11  -3   11.10    1.40
  10  10  -3    7.60    1.00
   9   9  -3   36.00    1.30
   8   8  -3   20.30    0.90
   7   7  -3 5981.50  113.99
   6   6  -3   12.80    0.60
   5   5  -3   15.30    0.70
   4   4  -3    2.70    0.30
   3   3  -3    3.10    0.30
   2   2  -3    0.80    0.20
   1   1  -3   14.70    0.40
   0   0  -3    0.30    0.10
  -1  -1  -3    7.20    0.40
  -2  -2  -3    0.80    0.20
  -3  -3  -3   58.49    1.00
  -4  -4  -3   13.60    0.40
  -5  -5  -3    0.00    0.30
  -6  -6  -3   12.10    0.60
  -7  -7  -3   13.40    0.70
  -8  -8  -3    0.60    0.50
  -9  -9  -3   42.30    1.70
 -10 -10  -3    5.90    0.80
 -11 -11  -3    2.40    0.70
 -12 -12  -3    7.20    1.30
 -13 -13  -3   22.80    2.40
 -14 -14  -3    2.10    2.00
 -15 -15  -3    7.00    2.90
 -16 -16  -3    3.80    2.70
 -17 -17  -3    0.90    3.20
 -18 -18  -3    9.50    4.30
  17  19  -3   45.90    6.40
  16  18  -3    4.40    2.70
  15  17  -3    2.40    2.60
  14  16  -3   35.70    3.30
  13  15  -3   35.40    3.40
  12  14  -3   14.20    1.50
  11  13  -3   14.90    1.70
  10  12  -3    3.10    1.00
   9  11  -3   14.30    1.00
   8  10  -3    0.30    0.50
   7   9  -3   22.00    1.00
   6   8  -3    2.80    0.40
   5   7  -3    5.40    0.60
   4   6  -3   13.40    0.50
   3   5  -3   10.00    0.40
   2   4  -3    0.40    0.20
   1   3  -3  250.77    3.30
   0   2  -3    1.20    0.20
  -1   1  -3    6.60    0.30
  -2   0  -3    0.30    0.20
  -3  -1  -3    6.20    0.30
  -4  -2  -3   11.60    0.40
  -5  -3  -3    0.00    0.20
  -6  -4  -3   18.10    0.60
  -7  -5  -3    5.20    0.50
  -8  -6  -3   14.30    0.70
  -9  -7  -3    1.00    0.60
 -10  -8  -3    1.40    0.60
 -11  -9  -3    0.70    1.00
 -12 -10  -3    6.20    1.30
 -13 -11  -3    4.70    1.50
 -14 -12  -3   23.80    2.30
 -15 -13  -3   64.99    3.60
 -16 -14  -3    0.00    2.30
 -17 -15  -3    0.00    3.00
 -18 -16  -3   16.60    3.30
  17  21  -3    0.00    5.00
  16  20  -3    4.90    3.70
  15  19  -3   10.00    3.50
  14  18  -3    3.00    2.20
  13  17  -3  991.80   27.20
  12  16  -3    7.10    1.50
  11  15  -3   20.50    2.00
  10  14  -3    1.60    0.80
   9  13  -3   14.50    1.30
   8  12  -3    1.60    0.60
   7  11  -3    5.10    0.80
   6  10  -3    0.10    0.50
   5   9  -3   19.60    0.90
   4   8  -3   49.30    1.10
   3   7  -3   28.90    0.80
   2   6  -3    0.20    0.20
   1   5  -3   20.90    0.50
   0   4  -3   57.19    0.80
  -1   3  -3    3.10    0.20
  -2   2  -3    0.80    0.20
  -3   1  -3    5.60    0.30
  -4   0  -3    0.20    0.20
  -5  -1  -3    1.90    0.30
  -6  -2  -3   55.39    0.90
  -7  -3  -3 2078.79   31.60
  -8  -4  -3   43.10    1.00
  -9  -5  -3   73.99    1.90
 -10  -6  -3    7.10    0.80
 -11  -7  -3    0.00    1.10
 -12  -8  -3    2.90    1.10
 -13  -9  -3   29.40    2.40
 -14 -10  -3   13.50    1.70
 -15 -11  -3   82.99    3.90
 -16 -12  -3   28.90    3.00
 -17 -13  -3    8.20    2.80
 -18 -14  -3    1.50    3.20
 -19 -15  -3   53.29    7.40
  16  22  -3    6.00    4.00
  15  21  -3    7.80    4.40
  14  20  -3    6.40    2.70
  13  19  -3    3.40    2.60
  12  18  -3    7.20    1.60
  11  17  -3   13.70    2.00
  10  16  -3    6.10    1.30
   9  15  -3    1.70    1.30
   8  14  -3    1.10    0.70
   7  13  -3    4.00    1.30
   6  12  -3    3.20    0.70
   5  11  -3    6.00    0.90
   4  10  -3   66.49    1.60
   3   9  -3  471.95    8.70
   2   8  -3    0.20    0.30
   1   7  -3    8.40    0.50
   0   6  -3   53.29    1.00
  -1   5  -3   62.49    1.30
  -2   4  -3    0.30    0.20
  -3   3  -3   55.49    0.90
  -4   2  -3   11.50    0.40
  -5   1  -3    1.20    0.30
  -6   0  -3    0.70    0.20
  -7  -1  -3   95.69    1.70
  -8  -2  -3   34.70    0.80
  -9  -3  -3   12.00    0.90
 -10  -4  -3   12.90    0.90
 -11  -5  -3   17.00    1.20
 -12  -6  -3    4.10    0.80
 -13  -7  -3 7130.49  157.88
 -14  -8  -3   17.60    1.70
 -15  -9  -3  132.29    4.80
 -16 -10  -3    0.70    1.70
 -17 -11  -3    4.70    2.10
 -18 -12  -3    7.20    3.60
 -19 -13  -3    5.90    5.10
  16  24  -3    1.10    4.10
  15  23  -3    5.80    4.70
  14  22  -3    3.30    3.50
  13  21  -3    6.60    4.20
  12  20  -3   10.50    1.80
  11  19  -3    1.00    1.90
  10  18  -3   17.30    1.80
   9  17  -3    0.00    1.90
   8  16  -3    7.10    1.20
   7  15  -3   25.00    2.30
   6  14  -3    0.00    1.10
   5  13  -3    1.70    1.60
   4  12  -3  100.89    3.00
   3  11  -3    9.70    1.10
   2  10  -3    6.80    0.70
   1   9  -3    6.00    0.70
   0   8  -3    2.80    0.40
  -1   7  -3  139.29    2.40
  -2   6  -3    0.90    0.30
  -3   5  -3   24.70    0.60
  -4   4  -3   13.00    0.40
  -5   3  -3    0.40    0.30
  -6   2  -3   54.89    0.90
  -7   1  -3   97.49    1.80
  -8   0  -3    0.20    0.30
  -9  -1  -3   10.00    0.60
 -10  -2  -3    4.90    0.60
 -11  -3  -3   10.70    1.00
 -12  -4  -3   33.00    1.30
 -13  -5  -3   41.60    2.30
 -14  -6  -3   16.60    1.70
 -15  -7  -3    2.60    1.60
 -16  -8  -3    1.30    1.90
 -17  -9  -3    0.00    1.90
 -18 -10  -3   10.80    2.60
 -19 -11  -3   56.49    6.90
 -20 -12  -3    0.00    5.70
  15  25  -3    1.30    5.20
  14  24  -3   19.40    4.00
  13  23  -3   10.80    4.20
  12  22  -3    0.00    2.90
  11  21  -3    4.20    2.40
  10  20  -3    2.30    1.80
   9  19  -3    1.80    2.50
   8  18  -3    0.30    1.40
   7  17  -3   32.60    2.70
   6  16  -3    1.00    1.20
   5  15  -3    0.90    1.20
   4  14  -3  120.39    4.50
   3  13  -3 2560.14   64.19
   2  12  -3    8.40    0.90
   1  11  -3   89.69    2.80
   0  10  -3    1.20    0.40
  -1   9  -3    1.60    0.40
  -2   8  -3    2.70    0.30
  -3   7  -3   35.60    1.00
  -4   6  -3    1.30    0.30
  -5   5  -3    0.50    0.40
  -6   4  -3   17.20    0.60
  -7   3  -3 2068.69   31.70
  -8   2  -3   35.40    0.80
  -9   1  -3    7.40    0.70
 -10   0  -3    0.40    0.40
 -11  -1  -3   19.60    0.80
 -12  -2  -3    5.90    0.70
 -13  -3  -3  105.19    3.00
 -14  -4  -3   43.40    2.00
 -15  -5  -3   18.50    2.20
 -16  -6  -3    7.60    2.00
 -17  -7  -3   15.90    2.90
 -18  -8  -3    5.60    2.40
 -19  -9  -3    0.00    3.60
 -20 -10  -3    4.00    5.70
  14  26  -3   41.30    5.90
  13  25  -3 1046.20   36.70
  12  24  -3    3.50    3.00
  11  23  -3    1.60    3.20
  10  22  -3    0.00    2.20
   9  21  -3   14.60    3.00
   8  20  -3   11.20    1.90
   7  19  -3    1.30    1.80
   6  18  -3   11.90    2.40
   5  17  -3   14.50    2.10
   4  16  -3   57.39    2.60
   3  15  -3  196.68    8.00
   2  14  -3   14.60    1.60
   1  13  -3   91.39    3.40
   0  12  -3    6.50    0.70
  -1  11  -3    0.80    0.50
  -2  10  -3   11.00    0.60
  -3   9  -3  133.39    2.70
  -4   8  -3    6.50    0.50
  -5   7  -3   39.00    1.00
  -6   6  -3   11.00    0.80
  -7   5  -3    4.80    0.60
  -8   4  -3   45.70    1.40
  -9   3  -3   11.50    0.90
 -10   2  -3    4.90    0.50
 -11   1  -3   20.40    0.90
 -12   0  -3    0.40    0.50
 -13  -1  -3   61.89    2.00
 -14  -2  -3   17.40    1.50
 -15  -3  -3   17.90    1.90
 -16  -4  -3    1.70    1.50
 -17  -5  -3    2.70    2.40
 -18  -6  -3    3.50    2.60
 -19  -7  -3    5.20    3.60
 -20  -8  -3    0.30    3.40
  13  27  -3    6.60    4.50
  12  26  -3    0.00    3.70
  11  25  -3    0.90    3.20
  10  24  -3   15.40    2.50
   9  23  -3  234.98    8.40
   8  22  -3    3.70    1.90
   7  21  -3  226.68    7.80
   6  20  -3   11.60    1.70
   5  19  -3    3.50    1.50
   4  18  -3   21.40    2.10
   3  17  -3    1.40    1.50
   2  16  -3    4.10    1.20
   1  15  -3   20.80    1.30
   0  14  -3   40.90    1.40
  -1  13  -3   24.00    1.20
  -2  12  -3   95.49    2.10
  -3  11  -3  158.48    3.30
  -4  10  -3   57.79    1.30
  -5   9  -3    0.40    0.40
  -6   8  -3    4.40    0.50
  -7   7  -3   14.20    0.90
  -8   6  -3   13.20    1.10
  -9   5  -3   76.99    2.30
 -10   4  -3   14.50    1.00
 -11   3  -3   10.40    1.00
 -12   2  -3    6.50    0.70
 -13   1  -3   61.69    1.70
 -14   0  -3    1.50    0.70
 -15  -1  -3    0.90    1.20
 -16  -2  -3   17.90    2.30
 -17  -3  -3    2.50    3.40
 -18  -4  -3    2.90    2.80
 -19  -5  -3    0.00    3.40
 -20  -6  -3   75.39    6.30
  13  29  -3   56.79   11.60
  12  28  -3   12.20    4.20
  11  27  -3    0.90    3.80
  10  26  -3    4.50    2.40
   9  25  -3   15.50    3.00
   8  24  -3    4.60    2.10
   7  23  -3    4.20    2.10
   6  22  -3    4.60    2.20
   5  21  -3    3.30    1.50
   4  20  -3    4.00    1.50
   3  19  -3   43.60    2.10
   2  18  -3    0.60    0.80
   1  17  -3   56.89    2.20
   0  16  -3   36.90    1.70
  -1  15  -3    5.10    0.90
  -2  14  -3    5.10    0.70
  -3  13  -3  484.95    9.20
  -4  12  -3  153.88    2.60
  -5  11  -3   11.90    0.90
  -6  10  -3    2.60    0.50
  -7   9  -3   10.10    0.70
  -8   8  -3    0.00    0.80
  -9   7  -3    0.60    0.80
 -10   6  -3    7.80    1.10
 -11   5  -3   17.70    1.20
 -12   4  -3   31.50    1.40
 -13   3  -3  116.59    3.40
 -14   2  -3   17.80    1.40
 -15   1  -3    1.50    1.40
 -16   0  -3    2.20    2.00
 -17  -1  -3   46.10    4.90
 -18  -2  -3    7.10    2.70
 -19  -3  -3  301.77   13.80
 -20  -4  -3  115.09    6.90
 -21  -5  -3    0.00    4.80
  12  30  -3    9.30    4.00
  11  29  -3   11.60    4.00
  10  28  -3    9.80    2.90
   9  27  -3   13.70    3.10
   8  26  -3   13.50    2.80
   7  25  -3   63.29    4.40
   6  24  -3    2.70    1.90
   5  23  -3   23.40    2.10
   4  22  -3   72.89    3.00
   3  21  -3   29.20    2.00
   2  20  -3   13.20    1.30
   1  19  -3   28.30    1.80
   0  18  -3    1.10    0.80
  -1  17  -3   10.10    1.20
  -2  16  -3    9.70    1.00
  -3  15  -3    8.80    0.90
  -4  14  -3    0.50    0.80
  -5  13  -3    6.80    0.80
  -6  12  -3    3.80    0.70
  -7  11  -3   16.70    1.10
  -8  10  -3    5.00    1.00
  -9   9  -3   42.90    2.20
 -10   8  -3    3.40    1.00
 -11   7  -3    0.50    1.10
 -12   6  -3    2.30    1.10
 -13   5  -3   38.30    2.40
 -14   4  -3   35.70    1.70
 -15   3  -3   15.40    1.90
 -16   2  -3   18.00    2.50
 -17   1  -3   30.20    4.70
 -18   0  -3    1.70    2.50
 -19  -1  -3   91.49    6.00
 -20  -2  -3  113.49    6.80
 -21  -3  -3    5.20    4.40
  11  31  -3    7.70    3.40
  10  30  -3    4.50    3.20
   9  29  -3    0.00    3.40
   8  28  -3    3.60    2.30
   7  27  -3   10.60    2.10
   6  26  -3    6.40    1.60
   5  25  -3   19.90    2.30
   4  24  -3    1.60    1.30
   3  23  -3  207.98    5.50
   2  22  -3   23.40    1.80
   1  21  -3    5.50    1.20
   0  20  -3   29.20    1.90
  -1  19  -3   11.00    1.50
  -2  18  -3    4.30    1.00
  -3  17  -3    1.80    0.90
  -4  16  -3    0.40    0.80
  -5  15  -3    8.70    1.00
  -6  14  -3   33.30    1.30
  -7  13  -3    6.20    1.00
  -8  12  -3   14.90    0.90
  -9  11  -3   11.70    1.80
 -10  10  -3    5.80    1.20
 -11   9  -3    0.90    1.20
 -12   8  -3    1.50    1.20
 -13   7  -3 7259.27  154.38
 -14   6  -3   15.70    1.70
 -15   5  -3   11.40    1.90
 -16   4  -3    3.00    2.00
 -17   3  -3    9.70    3.40
 -18   2  -3    7.10    2.60
 -19   1  -3   95.89    6.20
 -20   0  -3    0.00    3.00
 -21  -1  -3   30.80    6.20
  10  32  -3   51.99    4.70
   9  31  -3   13.00    3.90
   8  30  -3    1.00    2.40
   7  29  -3   11.50    2.60
   6  28  -3   18.60    2.20
   5  27  -3   31.80    2.70
   4  26  -3    2.60    1.50
   3  25  -3   23.90    2.20
   2  24  -3    0.20    1.20
   1  23  -3    1.20    1.20
   0  22  -3   16.20    1.50
  -1  21  -3    0.90    1.00
  -2  20  -3   13.20    1.40
  -3  19  -3  907.21   18.20
  -4  18  -3    0.80    1.00
  -5  17  -3    2.40    1.10
  -6  16  -3  111.09    2.90
  -7  15  -3   52.89    2.30
  -8  14  -3    1.60    0.60
  -9  13  -3  417.56    8.70
 -10  12  -3   24.10    1.80
 -11  11  -3    2.90    1.20
 -12  10  -3    5.90    1.40
 -13   9  -3   38.20    2.60
 -14   8  -3   16.00    2.20
 -15   7  -3    4.80    1.60
 -16   6  -3   13.20    2.40
 -17   5  -3    5.40    3.30
 -18   4  -3    2.10    3.40
 -19   3  -3  342.27   14.80
 -20   2  -3  119.79    6.30
 -21   1  -3   32.80    5.10
   9  33  -3   13.30    3.60
   8  32  -3   14.00    2.90
   7  31  -3   46.60    4.30
   6  30  -3    2.20    2.30
   5  29  -3    1.80    1.80
   4  28  -3   14.60    1.80
   3  27  -3  137.09    4.50
   2  26  -3    3.20    1.40
   1  25  -3  174.28    5.00
   0  24  -3   15.00    1.60
  -1  23  -3    8.60    1.40
  -2  22  -3   30.20    1.90
  -3  21  -3  127.59    3.80
  -4  20  -3    2.20    1.30
  -5  19  -3    6.30    1.30
  -6  18  -3   18.80    1.60
  -7  17  -3  376.76   10.60
  -8  16  -3   10.20    1.10
  -9  15  -3   70.69    2.80
 -10  14  -3   19.50    1.10
 -11  13  -3    6.70    1.60
 -12  12  -3    7.70    1.60
 -13  11  -3    3.10    1.50
 -14  10  -3   12.30    1.80
 -15   9  -3  123.49    4.90
 -16   8  -3    1.20    1.70
 -17   7  -3   10.10    2.70
 -18   6  -3    0.80    2.60
 -19   5  -3    3.80    4.30
 -20   4  -3  113.49    6.10
 -21   3  -3   15.50    4.80
   7  33  -3    7.50    3.60
   6  32  -3    5.20    2.40
   5  31  -3   15.30    2.90
   4  30  -3   13.30    2.10
   3  29  -3   12.40    2.00
   2  28  -3   13.00    1.80
   1  27  -3    9.80    1.70
   0  26  -3   30.10    2.20
  -1  25  -3    4.50    1.40
  -2  24  -3    3.10    1.30
  -3  23  -3 5169.88   96.89
  -4  22  -3   32.90    2.20
  -5  21  -3    0.00    1.30
  -6  20  -3    1.20    1.20
  -7  19  -3    0.60    1.20
  -8  18  -3   24.60    1.90
  -9  17  -3    6.40    1.20
 -10  16  -3    1.20    1.10
 -11  15  -3    4.10    1.90
 -12  14  -3    1.30    1.40
 -13  13  -3   25.60    2.60
 -14  12  -3   22.50    2.10
 -15  11  -3   93.39    4.20
 -16  10  -3    1.10    1.80
 -17   9  -3    3.70    2.60
 -18   8  -3    4.30    2.70
 -19   7  -3    2.10    3.70
 -20   6  -3   60.49    5.30
 -21   5  -3   17.00    7.60
   6  34  -3    6.20    2.70
   5  33  -3    0.00    2.60
   4  32  -3   40.50    4.00
   3  31  -3    7.30    2.10
   2  30  -3    6.60    1.90
   1  29  -3    5.50    1.80
   0  28  -3    8.20    1.70
  -1  27  -3   14.20    1.90
  -2  26  -3    8.70    1.60
  -3  25  -3   18.20    2.40
  -4  24  -3   10.60    1.70
  -5  23  -3    0.30    1.40
  -6  22  -3   10.80    1.40
  -7  21  -3    1.50    1.50
  -8  20  -3    2.90    1.30
  -9  19  -3  443.66   12.60
 -10  18  -3   11.80    1.90
 -11  17  -3   11.70    2.10
 -12  16  -3    9.70    1.70
 -13  15  -3   99.89    4.40
 -14  14  -3    1.60    2.30
 -15  13  -3   60.39    3.80
 -16  12  -3   26.70    2.90
 -17  11  -3    3.20    2.60
 -18  10  -3   13.30    3.00
 -19   9  -3    0.60    3.50
 -20   8  -3    0.50    3.20
   5  35  -3    0.30    2.80
   4  34  -3    2.90    2.70
   3  33  -3  402.36   10.50
   2  32  -3    3.70    1.90
   1  31  -3    0.00    2.20
   0  30  -3   11.80    1.80
  -1  29  -3   20.30    2.40
  -2  28  -3   21.40    2.00
  -3  27  -3   40.60    2.70
  -4  26  -3   41.00    2.60
  -5  25  -3   22.40    2.60
  -6  24  -3   33.40    2.60
  -7  23  -3    9.50    1.90
  -8  22  -3    1.90    1.70
  -9  21  -3   29.70    3.00
 -10  20  -3    4.80    2.00
 -11  19  -3   19.00    2.40
 -12  18  -3    2.30    1.70
 -13  17  -3   15.10    2.50
 -14  16  -3   10.40    2.00
 -15  15  -3   13.70    3.10
 -16  14  -3    1.00    2.00
 -17  13  -3   12.70    3.70
 -18  12  -3    0.00    3.60
 -19  11  -3   74.29    6.80
 -20  10  -3    3.80    3.50
   3  35  -3    5.90    2.90
   2  34  -3    8.80    2.50
   1  33  -3   55.29    3.60
   0  32  -3    0.90    2.20
  -1  31  -3    2.40    1.90
  -2  30  -3    1.20    1.80
  -3  29  -3   13.00    2.00
  -4  28  -3    8.50    1.70
  -5  27  -3   18.00    2.20
  -6  26  -3   98.89    3.30
  -7  25  -3  944.21   24.70
  -8  24  -3    1.50    1.90
  -9  23  -3  138.09    5.90
 -10  22  -3   59.09    3.60
 -11  21  -3    1.60    2.30
 -12  20  -3    9.50    2.00
 -13  19  -3    2.90    2.80
 -14  18  -3    0.20    2.00
 -15  17  -3    5.00    2.70
 -16  16  -3    2.50    2.20
 -17  15  -3    1.30    2.80
 -18  14  -3    1.80    4.10
 -19  13  -3   16.00    4.50
 -20  12  -3    9.10    4.40
   2  36  -3   14.10    3.30
   1  35  -3    2.50    2.90
   0  34  -3    2.00    2.80
  -1  33  -3    2.20    2.50
  -2  32  -3    1.30    2.20
  -3  31  -3   19.10    2.80
  -4  30  -3    1.20    1.90
  -5  29  -3    4.40    2.50
  -6  28  -3   21.30    2.40
  -7  27  -3    5.80    3.10
  -8  26  -3   18.10    2.50
  -9  25  -3   18.00    3.00
 -10  24  -3    0.90    2.20
 -11  23  -3    1.60    2.90
 -12  22  -3    4.00    2.10
 -13  21  -3  332.37   10.70
 -14  20  -3    2.10    2.10
 -15  19  -3    7.50    2.80
 -16  18  -3    9.60    2.50
 -17  17  -3   11.40    3.80
 -18  16  -3   12.60    3.40
 -19  15  -3   54.99    7.20
   0  36  -3   10.40    3.30
  -1  35  -3   23.50    3.60
  -2  34  -3    3.60    2.60
  -3  33  -3    5.10    2.70
  -4  32  -3    4.60    2.40
  -5  31  -3    1.60    2.40
  -6  30  -3    6.90    3.20
  -7  29  -3    7.40    4.20
  -8  28  -3    4.50    2.90
  -9  27  -3   37.60    6.80
 -10  26  -3   10.70    3.20
 -11  25  -3    8.60    4.30
 -12  24  -3    2.80    2.50
 -13  23  -3    4.80    4.60
 -14  22  -3    0.00    3.20
 -15  21  -3    0.00    5.10
 -16  20  -3    0.00    2.70
 -17  19  -3   50.19    6.60
 -18  18  -3    1.00    3.90
  -2  36  -3    3.40    3.10
  -3  35  -3   24.20    3.90
  -4  34  -3    3.10    2.80
  -5  33  -3    6.20    6.90
  -6  32  -3   10.20    4.80
  -7  31  -3    8.50    6.50
  -8  30  -3    7.20    3.30
  -9  29  -3    4.00    4.90
 -10  28  -3    2.60    3.10
 -11  27  -3   20.80    4.90
 -12  26  -3    1.20    2.70
 -13  25  -3   60.99    5.20
 -14  24  -3    6.70    3.00
 -15  23  -3    6.30    5.30
 -16  22  -3   11.00    3.30
 -17  21  -3    0.10    4.70
  -5  35  -3   22.00    5.10
  -6  34  -3    1.50    3.70
  -7  33  -3   11.50    5.50
  -8  32  -3    3.40    3.40
  -9  31  -3   24.90    5.50
 -10  30  -3    9.50    3.70
 -11  29  -3   13.70    5.10
 -12  28  -3    3.90    3.40
 -13  27  -3   24.60    4.80
 -14  26  -3    2.10    3.10
 -15  25  -3    2.20    4.90
 -10  32  -3    0.00    3.70
 -11  31  -3    3.00    5.70
 -12  30  -3    0.00    5.30
  11 -31  -4    1.50    6.80
  10 -32  -4  600.74   26.00
  15 -25  -4   13.50    3.30
  14 -26  -4  124.49    6.50
  13 -27  -4   60.59    4.70
  12 -28  -4    1.90    3.60
  11 -29  -4    3.90    3.10
  10 -30  -4    5.10    3.40
   9 -31  -4    5.40    3.40
   8 -32  -4    6.50    4.50
   7 -33  -4   16.50    4.30
   6 -34  -4    0.00    4.90
   5 -35  -4    0.00    4.10
  17 -21  -4    4.90    3.10
  16 -22  -4   20.30    3.70
  15 -23  -4    0.00    2.60
  14 -24  -4   46.70    4.60
  13 -25  -4  102.19    4.90
  12 -26  -4  181.08    7.70
  11 -27  -4    2.60    2.30
  10 -28  -4    4.10    2.50
   9 -29  -4    0.00    2.60
   8 -30  -4    5.70    3.70
   7 -31  -4    4.70    3.00
   6 -32  -4    4.60    4.60
   5 -33  -4    3.40    3.20
   4 -34  -4    5.80    3.70
   3 -35  -4    6.90    3.40
   2 -36  -4   61.89    7.70
  18 -18  -4   13.10    4.00
  17 -19  -4    3.00    2.80
  16 -20  -4   19.40    3.40
  15 -21  -4    7.00    2.50
  14 -22  -4    0.00    3.00
  13 -23  -4    0.50    2.70
  12 -24  -4    1.20    2.60
  11 -25  -4    0.40    2.20
  10 -26  -4    2.80    2.00
   9 -27  -4    2.30    1.90
   8 -28  -4   31.00    4.00
   7 -29  -4    1.40    2.20
   6 -30  -4   38.20    3.70
   5 -31  -4   17.00    2.50
   4 -32  -4   10.90    4.20
   3 -33  -4    8.10    3.00
   2 -34  -4   51.69    5.40
   1 -35  -4    7.20    3.40
   0 -36  -4    2.90    4.70
  19 -15  -4    5.80    3.70
  18 -16  -4    3.10    4.40
  17 -17  -4   17.10    3.90
  16 -18  -4   11.80    3.30
  15 -19  -4    3.30    2.60
  14 -20  -4    3.80    2.70
  13 -21  -4    0.40    2.00
  12 -22  -4   11.80    2.60
  11 -23  -4    4.60    1.80
  10 -24  -4   49.80    3.40
   9 -25  -4    2.20    1.90
   8 -26  -4   23.30    3.40
   7 -27  -4   12.60    2.20
   6 -28  -4    1.90    2.20
   5 -29  -4    1.20    1.90
   4 -30  -4    1.40    2.40
   3 -31  -4   39.20    3.90
   2 -32  -4   15.20    4.50
   1 -33  -4    1.30    2.50
   0 -34  -4   16.40    4.30
  -1 -35  -4    3.10    3.30
  -2 -36  -4    0.00   11.00
  20 -12  -4   25.00   12.40
  19 -13  -4    2.80    3.40
  18 -14  -4    0.90    3.30
  17 -15  -4    2.00    2.40
  16 -16  -4    2.30    2.70
  15 -17  -4    5.40    2.20
  14 -18  -4    3.70    2.40
  13 -19  -4    1.40    1.80
  12 -20  -4    9.00    2.00
  11 -21  -4    1.40    1.60
  10 -22  -4   67.19    3.30
   9 -23  -4    2.40    1.40
   8 -24  -4   19.00    2.40
   7 -25  -4   20.30    2.10
   6 -26  -4  199.18    6.40
   5 -27  -4    7.80    1.90
   4 -28  -4    1.00    2.20
   3 -29  -4    1.30    1.80
   2 -30  -4    5.60    3.50
   1 -31  -4    0.00    2.40
   0 -32  -4   12.70    4.00
  -1 -33  -4    5.00    2.50
  -2 -34  -4    2.40    3.10
  -3 -35  -4    5.60    3.30
  20 -10  -4    3.60    3.90
  19 -11  -4    0.00    3.00
  18 -12  -4    4.80    3.00
  17 -13  -4    0.00    2.10
  16 -14  -4  145.39    6.40
  15 -15  -4    6.20    2.10
  14 -16  -4  142.49    4.80
  13 -17  -4   50.29    2.80
  12 -18  -4   36.90    2.70
  11 -19  -4   16.70    1.80
  10 -20  -4    3.60    1.60
   9 -21  -4    9.40    1.30
   8 -22  -4   29.70    2.60
   7 -23  -4   16.00    1.90
   6 -24  -4   85.99    3.80
   5 -25  -4    2.80    1.50
   4 -26  -4   34.90    2.90
   3 -27  -4   24.30    2.30
   2 -28  -4    3.20    2.50
   1 -29  -4    3.60    2.00
   0 -30  -4   32.00    3.50
  -1 -31  -4    2.50    2.10
  -2 -32  -4    8.20    3.10
  -3 -33  -4    4.40    2.60
  -4 -34  -4    8.20    3.30
  -5 -35  -4    6.00    2.70
  20  -8  -4   47.20    5.60
  19  -9  -4   30.40    3.90
  18 -10  -4    1.50    3.00
  17 -11  -4    0.50    1.70
  16 -12  -4    3.20    2.30
  15 -13  -4    2.20    1.70
  14 -14  -4    9.70    1.80
  13 -15  -4  170.58    4.20
  12 -16  -4   65.89    3.10
  11 -17  -4    1.10    1.30
  10 -18  -4   38.60    2.40
   9 -19  -4    7.50    1.20
   8 -20  -4    2.50    1.30
   7 -21  -4    4.40    1.40
   6 -22  -4    8.00    1.70
   5 -23  -4    4.70    1.50
   4 -24  -4    2.40    1.50
   3 -25  -4    1.80    1.50
   2 -26  -4   39.70    2.50
   1 -27  -4    4.60    1.50
   0 -28  -4    3.30    2.00
  -1 -29  -4   50.29    3.30
  -2 -30  -4   31.10    3.40
  -3 -31  -4    0.40    2.60
  -4 -32  -4   14.40    3.10
  -5 -33  -4    3.80    2.30
  -6 -34  -4    0.70    3.20
  20  -6  -4  167.08    8.20
  19  -7  -4    2.00    2.90
  18  -8  -4    0.40    3.40
  17  -9  -4    3.90    1.90
  16 -10  -4   27.10    2.90
  15 -11  -4    6.60    1.90
  14 -12  -4    4.00    1.90
  13 -13  -4    4.70    1.60
  12 -14  -4    5.60    1.70
  11 -15  -4    2.40    1.30
  10 -16  -4    2.80    1.20
   9 -17  -4    1.00    1.00
   8 -18  -4    1.60    1.20
   7 -19  -4   16.20    1.60
   6 -20  -4   32.00    2.30
   5 -21  -4   11.40    1.50
   4 -22  -4   65.99    3.70
   3 -23  -4   14.30    1.70
   2 -24  -4   71.19    3.00
   1 -25  -4    0.50    1.20
   0 -26  -4   26.20    2.20
  -1 -27  -4   11.80    1.90
  -2 -28  -4    8.50    2.20
  -3 -29  -4    1.90    2.00
  -4 -30  -4    0.00    2.70
  -5 -31  -4    3.30    2.20
  -6 -32  -4    0.00    2.50
  -7 -33  -4    4.90    2.80
  21  -3  -4    5.10    3.50
  20  -4  -4    0.00    3.50
  19  -5  -4   53.29    4.80
  18  -6  -4   24.90    5.20
  17  -7  -4    2.10    2.40
  16  -8  -4   48.60    2.60
  15  -9  -4    1.10    1.40
  14 -10  -4    2.90    1.40
  13 -11  -4   26.90    2.00
  12 -12  -4  330.07    7.80
  11 -13  -4    0.80    1.10
  10 -14  -4   10.50    1.20
   9 -15  -4    1.50    1.00
   8 -16  -4   47.20    2.00
   7 -17  -4    5.80    1.00
   6 -18  -4   16.20    1.80
   5 -19  -4   17.20    1.60
   4 -20  -4   17.40    1.90
   3 -21  -4   53.19    2.30
   2 -22  -4   31.20    2.00
   1 -23  -4    1.80    1.20
   0 -24  -4    0.00    1.30
  -1 -25  -4    0.80    1.10
  -2 -26  -4    3.10    1.80
  -3 -27  -4    4.90    1.80
  -4 -28  -4  335.07    9.70
  -5 -29  -4    2.40    2.20
  -6 -30  -4   13.60    2.50
  -7 -31  -4    1.40    2.10
  -8 -32  -4    9.50    4.10
  21  -1  -4    3.80    3.50
  20  -2  -4   16.00    4.10
  19  -3  -4   23.10    3.30
  18  -4  -4   15.50    4.10
  17  -5  -4    6.70    3.40
  16  -6  -4   37.30    2.70
  15  -7  -4    4.90    1.30
  14  -8  -4   17.40    1.70
  13  -9  -4    1.60    1.20
  12 -10  -4    1.10    1.30
  11 -11  -4    5.70    1.00
  10 -12  -4   17.10    1.50
   9 -13  -4    6.80    0.80
   8 -14  -4  387.56    7.80
   7 -15  -4    7.70    0.90
   6 -16  -4   44.30    2.20
   5 -17  -4    4.40    1.10
   4 -18  -4   19.10    1.80
   3 -19  -4    3.10    1.00
   2 -20  -4   18.80    1.60
   1 -21  -4   12.90    1.30
   0 -22  -4   12.90    1.40
  -1 -23  -4    1.30    1.00
  -2 -24  -4   11.20    1.50
  -3 -25  -4   44.60    2.70
  -4 -26  -4   21.00    2.70
  -5 -27  -4   42.00    2.80
  -6 -28  -4    2.40    1.90
  -7 -29  -4    1.40    1.70
  -8 -30  -4    3.60    2.80
  -9 -31  -4    2.40    2.80
  21   1  -4    4.20    3.50
  20   0  -4   16.10    4.00
  19  -1  -4    0.90    2.80
  18  -2  -4    1.70    3.20
  17  -3  -4    2.30    2.00
  16  -4  -4  101.99    4.60
  15  -5  -4    7.70    1.40
  14  -6  -4    1.90    1.20
  13  -7  -4    4.90    1.10
  12  -8  -4    8.80    1.20
  11  -9  -4   14.70    1.20
  10 -10  -4  726.23   13.70
   9 -11  -4    0.60    0.70
   8 -12  -4   47.60    1.60
   7 -13  -4    1.80    0.70
   6 -14  -4    9.50    1.10
   5 -15  -4   21.30    1.50
   4 -16  -4   91.89    3.20
   3 -17  -4   40.70    1.80
   2 -18  -4   67.49    2.40
   1 -19  -4    0.10    0.80
   0 -20  -4  294.87    6.10
  -1 -21  -4   45.70    1.80
  -2 -22  -4    9.90    1.20
  -3 -23  -4    3.00    1.40
  -4 -24  -4  486.95   11.30
  -5 -25  -4   46.40    2.50
  -6 -26  -4   61.99    2.90
  -7 -27  -4    6.00    1.60
  -8 -28  -4    4.80    2.00
  -9 -29  -4    2.90    2.50
 -10 -30  -4    1.10    3.10
  21   3  -4    0.70    3.20
  20   2  -4   17.20    6.10
  19   1  -4    3.40    2.70
  18   0  -4    0.40    2.70
  17  -1  -4    5.70    2.00
  16  -2  -4    0.20    2.00
  15  -3  -4   18.10    1.60
  14  -4  -4   48.10    2.70
  13  -5  -4    2.50    1.00
  12  -6  -4    7.80    1.00
  11  -7  -4    3.20    0.90
  10  -8  -4    2.50    1.00
   9  -9  -4   43.90    1.50
   8 -10  -4    0.30    0.70
   7 -11  -4    1.70    0.70
   6 -12  -4  160.98    3.70
   5 -13  -4   17.30    1.40
   4 -14  -4  184.98    5.70
   3 -15  -4   86.09    2.50
   2 -16  -4    0.90    0.80
   1 -17  -4    1.30    0.70
   0 -18  -4   24.30    1.30
  -1 -19  -4    2.60    0.80
  -2 -20  -4    0.60    1.20
  -3 -21  -4   11.10    1.50
  -4 -22  -4  241.38    6.30
  -5 -23  -4    0.40    1.10
  -6 -24  -4   50.09    2.50
  -7 -25  -4   41.10    2.30
  -8 -26  -4   28.70    2.80
  -9 -27  -4    1.10    2.20
 -10 -28  -4    3.90    2.90
 -11 -29  -4   32.30    3.60
  20   4  -4    0.00    3.50
  19   3  -4   23.50    3.40
  18   2  -4    2.90    2.90
  17   1  -4    2.30    2.00
  16   0  -4 3097.29   68.89
  15  -1  -4   10.80    1.30
  14  -2  -4   52.39    2.40
  13  -3  -4  128.59    3.20
  12  -4  -4    1.40    1.00
  11  -5  -4   20.00    1.20
  10  -6  -4   12.50    1.10
   9  -7  -4   41.50    1.40
   8  -8  -4    8.70    1.00
   7  -9  -4    2.50    0.60
   6 -10  -4   12.60    0.90
   5 -11  -4    0.50    0.60
   4 -12  -4   84.49    2.40
   3 -13  -4  155.28    3.00
   2 -14  -4    5.20    0.70
   1 -15  -4    6.20    0.60
   0 -16  -4    2.40    0.70
  -1 -17  -4    0.50    0.70
  -2 -18  -4    0.40    1.00
  -3 -19  -4    1.10    0.90
  -4 -20  -4    7.90    1.40
  -5 -21  -4    2.30    1.00
  -6 -22  -4    0.50    1.10
  -7 -23  -4    0.30    1.20
  -8 -24  -4   29.80    2.30
  -9 -25  -4    2.60    1.90
 -10 -26  -4    9.00    2.80
 -11 -27  -4   76.79    5.30
 -12 -28  -4   73.99    5.40
  20   6  -4  169.18    8.10
  19   5  -4   55.29    4.10
  18   4  -4   22.40    3.90
  17   3  -4    3.30    2.20
  16   2  -4    4.90    2.10
  15   1  -4   14.10    1.90
  14   0  -4   42.40    2.20
  13  -1  -4   78.79    2.70
  12  -2  -4   57.79    2.30
  11  -3  -4    2.10    0.80
  10  -4  -4   94.19    2.80
   9  -5  -4    5.10    0.70
   8  -6  -4   24.10    1.40
   7  -7  -4    0.30    0.50
   6  -8  -4   43.30    1.30
   5  -9  -4   15.20    0.80
   4 -10  -4   53.39    1.50
   3 -11  -4   81.39    1.80
   2 -12  -4  100.79    2.40
   1 -13  -4    6.30    0.60
   0 -14  -4    2.10    0.50
  -1 -15  -4    9.10    0.80
  -2 -16  -4    5.30    1.00
  -3 -17  -4    0.80    0.80
  -4 -18  -4   10.40    1.30
  -5 -19  -4    3.20    0.90
  -6 -20  -4    0.60    1.00
  -7 -21  -4    4.10    1.10
  -8 -22  -4    5.30    1.30
  -9 -23  -4    1.70    1.50
 -10 -24  -4   15.50    3.60
 -11 -25  -4   18.50    2.70
 -12 -26  -4   39.60    4.30
 -13 -27  -4    0.60    2.80
  20   8  -4   47.70    5.70
  19   7  -4    1.90    2.50
  18   6  -4   33.20    3.80
  17   5  -4    5.30    2.10
  16   4  -4   98.89    4.50
  15   3  -4   17.40    1.70
  14   2  -4   43.40    2.20
  13   1  -4   74.59    2.30
  12   0  -4    5.40    1.00
  11  -1  -4    0.40    0.80
  10  -2  -4    9.10    1.20
   9  -3  -4    4.80    0.80
   8  -4  -4    6.30    0.80
   7  -5  -4   44.80    1.30
   6  -6  -4   18.90    0.80
   4  -8  -4  127.99    2.60
   3  -9  -4   65.19    1.30
   2 -10  -4  108.29    2.40
   1 -11  -4    1.50    0.40
   0 -12  -4  203.38    3.80
  -1 -13  -4  138.49    2.10
  -2 -14  -4    1.50    0.70
  -3 -15  -4    1.70    0.70
  -4 -16  -4   10.60    1.10
  -5 -17  -4    4.90    0.80
  -6 -18  -4    7.80    1.00
  -7 -19  -4    0.40    0.90
  -8 -20  -4  114.39    3.40
  -9 -21  -4    2.60    1.10
 -10 -22  -4    4.00    1.60
 -11 -23  -4    2.80    2.70
 -12 -24  -4    4.90    2.50
 -13 -25  -4    1.50    2.60
 -14 -26  -4    2.20    3.70
  20  10  -4    0.30    4.00
  19   9  -4   22.70    2.90
  18   8  -4    0.80    2.60
  17   7  -4    0.70    2.10
  16   6  -4   37.00    3.30
  15   5  -4    9.20    1.40
  14   4  -4   52.09    2.60
  13   3  -4  129.89    3.00
  12   2  -4   54.29    2.20
  11   1  -4    1.00    0.80
  10   0  -4   42.90    2.00
   9  -1  -4    0.60    0.70
   8  -2  -4    6.00    0.80
   7  -3  -4    9.60    0.70
   6  -4  -4   10.30    0.70
   5  -5  -4    0.30    0.30
   4  -6  -4   61.19    1.40
   3  -7  -4   26.70    0.70
   2  -8  -4    6.40    0.50
   1  -9  -4    0.60    0.30
   0 -10  -4    0.80    0.30
  -1 -11  -4  254.07    3.20
  -2 -12  -4   82.09    2.10
  -3 -13  -4   49.90    1.50
  -4 -14  -4  597.14   11.30
  -5 -15  -4   16.10    1.10
  -6 -16  -4    3.40    1.00
  -7 -17  -4    0.20    0.80
  -8 -18  -4    3.90    1.10
  -9 -19  -4    2.40    1.00
 -10 -20  -4   72.89    3.40
 -11 -21  -4    1.20    2.30
 -12 -22  -4    0.40    2.60
 -13 -23  -4   10.80    3.20
 -14 -24  -4    3.30    3.60
 -15 -25  -4    0.30    4.10
  19  11  -4    3.10    2.70
  18  10  -4    0.80    3.80
  17   9  -4    5.80    2.20
  16   8  -4   44.90    3.70
  15   7  -4    3.40    1.30
  14   6  -4    1.30    1.30
  13   5  -4    3.20    1.10
  12   4  -4    3.30    0.80
  11   3  -4    1.60    0.70
  10   2  -4   14.50    1.20
   9   1  -4    0.50    0.60
   8   0  -4    0.30    0.60
   7  -1  -4    1.00    0.50
   6  -2  -4  204.68    4.20
   5  -3  -4    1.20    0.30
   4  -4  -4    0.60    0.30
   3  -5  -4    1.20    0.30
   2  -6  -4    0.60    0.20
   1  -7  -4   10.90    0.40
   0  -8  -4   44.80    1.00
  -1  -9  -4   21.30    0.50
  -2 -10  -4  185.08    3.80
  -3 -11  -4  152.08    2.60
  -4 -12  -4    5.80    0.70
  -5 -13  -4    0.70    0.60
  -6 -14  -4    1.10    0.70
  -7 -15  -4    8.70    0.90
  -8 -16  -4   18.50    1.50
  -9 -17  -4    0.90    0.90
 -10 -18  -4   33.30    1.90
 -11 -19  -4    1.80    2.00
 -12 -20  -4    3.30    2.30
 -13 -21  -4    0.20    2.60
 -14 -22  -4   19.60    3.80
 -15 -23  -4   13.70    3.40
  19  13  -4    2.10    2.90
  18  12  -4    0.00    3.20
  17  11  -4    0.30    2.20
  16  10  -4   35.80    4.50
  15   9  -4    1.40    1.70
  14   8  -4   14.10    1.80
  13   7  -4    2.50    1.20
  12   6  -4    8.30    1.20
  11   5  -4   18.40    1.00
  10   4  -4   97.19    2.50
   9   3  -4    4.90    0.80
   8   2  -4    5.70    0.80
   7   1  -4    0.30    0.50
   6   0  -4    0.90    0.50
   5  -1  -4    1.10    0.30
   4  -2  -4   42.00    0.90
   3  -3  -4   13.80    0.40
   2  -4  -4  264.77    3.40
   1  -5  -4    0.20    0.20
   0  -6  -4   55.89    1.00
  -1  -7  -4    0.30    0.20
  -2  -8  -4    7.10    0.60
  -3  -9  -4   17.30    0.70
  -4 -10  -4  890.11   15.90
  -5 -11  -4    1.50    0.50
  -6 -12  -4    9.80    0.90
  -7 -13  -4    1.40    0.60
  -8 -14  -4    0.10    0.50
  -9 -15  -4    0.20    0.60
 -10 -16  -4    3.40    1.00
 -11 -17  -4   59.59    2.50
 -12 -18  -4    3.50    2.60
 -13 -19  -4    0.00    2.30
 -14 -20  -4   12.60    3.50
 -15 -21  -4    7.80    3.20
 -16 -22  -4    2.30    3.70
  19  15  -4    9.90    3.30
  18  14  -4   10.60    4.10
  17  13  -4    1.20    2.30
  16  12  -4    5.10    2.70
  15  11  -4   10.10    2.00
  14  10  -4    2.10    1.60
  13   9  -4    3.20    1.20
  12   8  -4    9.60    1.40
  11   7  -4    3.70    1.00
  10   6  -4   11.50    1.00
   9   5  -4    5.00    0.70
   8   4  -4    6.70    0.70
   7   3  -4   11.10    0.70
   6   2  -4  204.98    4.10
   5   1  -4    0.60    0.30
   4   0  -4   59.29    1.10
   3  -1  -4   11.80    0.40
   2  -2  -4   47.20    0.80
   1  -3  -4    0.50    0.20
   0  -4  -4    3.80    0.30
  -1  -5  -4    0.70    0.20
  -2  -6  -4    6.80    0.40
  -3  -7  -4    0.80    0.30
  -4  -8  -4  236.58    4.30
  -5  -9  -4    0.90    0.30
  -6 -10  -4    7.20    0.60
  -7 -11  -4    0.30    0.40
  -8 -12  -4  133.99    2.60
  -9 -13  -4    0.70    0.60
 -10 -14  -4    1.60    0.90
 -11 -15  -4   31.90    1.60
 -12 -16  -4    6.60    2.40
 -13 -17  -4    0.10    2.10
 -14 -18  -4    4.50    2.80
 -15 -19  -4   40.60    4.10
 -16 -20  -4    9.60    3.90
 -17 -21  -4   10.90    3.70
  18  16  -4    5.80    3.50
  17  15  -4    1.30    2.60
  16  14  -4  152.18    6.10
  15  13  -4    2.50    2.00
  14  12  -4    4.10    2.00
  13  11  -4   31.00    2.00
  12  10  -4    1.20    1.30
  11   9  -4   14.80    1.30
  10   8  -4    4.20    1.00
   9   7  -4   39.90    1.20
   8   6  -4   24.80    1.00
   7   5  -4   43.10    1.10
   6   4  -4   10.80    0.70
   5   3  -4    1.10    0.30
   4   2  -4   41.30    1.00
   3   1  -4   11.40    0.40
   2   0  -4   59.19    1.00
   1  -1  -4    0.40    0.20
   0  -2  -4   60.39    1.00
  -1  -3  -4    2.70    0.20
  -2  -4  -4   17.50    0.60
  -3  -5  -4    8.90    0.40
  -4  -6  -4   17.40    0.60
  -5  -7  -4   12.60    0.50
  -6  -8  -4    0.30    0.40
  -7  -9  -4    1.80    0.40
  -8 -10  -4    0.60    0.50
  -9 -11  -4    1.60    0.60
 -10 -12  -4   36.10    1.60
 -11 -13  -4    5.80    0.90
 -12 -14  -4   10.60    1.80
 -13 -15  -4    0.00    2.00
 -14 -16  -4   57.09    4.40
 -15 -17  -4    5.00    2.80
 -16 -18  -4    0.00    3.20
 -17 -19  -4    2.40    3.60
  18  18  -4    8.70    5.40
  17  17  -4   19.80    3.10
  16  16  -4    0.00    2.80
  15  15  -4    3.60    2.10
  14  14  -4   15.30    2.40
  13  13  -4    3.70    1.30
  12  12  -4  325.07    7.80
  11  11  -4    5.30    1.20
  10  10  -4  733.83   13.60
   9   9  -4   44.20    1.40
   8   8  -4    8.60    1.00
   7   7  -4    1.70    0.40
   6   6  -4   18.30    0.80
   5   5  -4    0.60    0.30
   4   4  -4    0.50    0.30
   3   3  -4   13.10    0.50
   2   2  -4   45.80    0.90
   1   1  -4    0.40    0.20
   0   0  -4   47.70    0.90
  -1  -1  -4    2.50    0.30
  -2  -2  -4   54.29    1.20
  -3  -3  -4   15.30    0.50
  -4  -4  -4   50.59    1.00
  -5  -5  -4    7.40    0.40
  -6  -6  -4    2.10    0.40
  -7  -7  -4   18.10    0.60
  -8  -8  -4   54.79    1.50
  -9  -9  -4    0.90    0.60
 -10 -10  -4  136.19    4.00
 -11 -11  -4    8.60    1.00
 -12 -12  -4    3.10    1.10
 -13 -13  -4    1.10    1.40
 -14 -14  -4    0.40    2.20
 -15 -15  -4    0.10    2.30
 -16 -16  -4    0.00    2.90
 -17 -17  -4    1.10    3.50
 -18 -18  -4  179.28   11.00
  17  19  -4    3.10    3.90
  16  18  -4    5.90    3.00
  15  17  -4    1.30    2.40
  14  16  -4  154.48    7.60
  13  15  -4  158.98    4.30
  12  14  -4    1.30    1.50
  11  13  -4    0.70    0.90
  10  12  -4   17.20    1.30
   9  11  -4    0.70    0.70
   8  10  -4    0.50    0.90
   7   9  -4    3.60    0.70
   6   8  -4   42.60    1.40
   5   7  -4    4.70    0.50
   4   6  -4   60.69    1.30
   3   5  -4    1.60    0.30
   2   4  -4  255.77    3.40
   1   3  -4    0.20    0.20
   0   2  -4   59.09    1.00
  -1   1  -4    2.70    0.20
  -2   0  -4   11.10    0.40
  -3  -1  -4    3.70    0.30
  -4  -2  -4    4.20    0.30
  -5  -3  -4    0.20    0.30
  -6  -4  -4  134.69    2.20
  -7  -5  -4  114.69    1.70
  -8  -6  -4   19.40    0.90
  -9  -7  -4    0.80    0.50
 -10  -8  -4   15.70    1.20
 -11  -9  -4   27.90    1.30
 -12 -10  -4    0.80    1.20
 -13 -11  -4    4.40    1.30
 -14 -12  -4   11.10    2.00
 -15 -13  -4    3.70    2.10
 -16 -14  -4   56.69    4.70
 -17 -15  -4    2.50    2.80
 -18 -16  -4    0.00    5.60
  17  21  -4    5.70    4.20
  16  20  -4   12.00    4.50
  15  19  -4    3.20    2.60
  14  18  -4    0.00    2.50
  13  17  -4   41.60    3.90
  12  16  -4   61.39    3.30
  11  15  -4    2.30    1.30
  10  14  -4    8.50    1.20
   9  13  -4    4.50    0.80
   8  12  -4   42.80    1.70
   7  11  -4    0.50    0.60
   6  10  -4   11.20    1.00
   5   9  -4   16.10    0.90
   4   8  -4  123.49    2.80
   3   7  -4   27.30    0.80
   2   6  -4    0.90    0.30
   1   5  -4    0.40    0.20
   0   4  -4    4.40    0.30
  -1   3  -4    3.20    0.20
  -2   2  -4   55.79    1.00
  -3   1  -4    3.00    0.30
  -4   0  -4  256.97    3.60
  -5  -1  -4    1.80    0.30
  -6  -2  -4    3.70    0.40
  -7  -3  -4  204.98    2.80
  -8  -4  -4   12.80    0.80
  -9  -5  -4    1.40    0.50
 -10  -6  -4    8.70    0.90
 -11  -7  -4    8.70    0.90
 -12  -8  -4   82.29    3.30
 -13  -9  -4    7.90    1.70
 -14 -10  -4    4.50    1.60
 -15 -11  -4    2.50    1.60
 -16 -12  -4   15.90    3.30
 -17 -13  -4    1.90    2.50
 -18 -14  -4    0.00    4.60
 -19 -15  -4    1.40    4.20
  16  22  -4   11.00    5.30
  15  21  -4    1.30    3.70
  14  20  -4    7.40    3.30
  13  19  -4    4.90    2.60
  12  18  -4   36.30    3.50
  11  17  -4    1.20    1.40
  10  16  -4    2.90    1.60
   9  15  -4    2.40    0.90
   8  14  -4  381.46   11.30
   7  13  -4    1.10    0.70
   6  12  -4  154.18    4.00
   5  11  -4    0.40    0.60
   4  10  -4   52.89    1.80
   3   9  -4   62.49    1.50
   2   8  -4    7.10    0.70
   1   7  -4    9.50    0.50
   0   6  -4   56.39    1.10
  -1   5  -4    1.40    0.30
  -2   4  -4   17.90    0.50
  -3   3  -4   15.80    0.40
  -4   2  -4    3.60    0.30
  -5   1  -4    1.60    0.30
  -6   0  -4   36.90    0.90
  -7  -1  -4   42.00    0.80
  -8  -2  -4  369.76    6.50
  -9  -3  -4    0.40    0.50
 -10  -4  -4  101.29    2.80
 -11  -5  -4   10.50    0.90
 -12  -6  -4   65.99    2.80
 -13  -7  -4   22.10    1.90
 -14  -8  -4   98.79    3.80
 -15  -9  -4    9.40    1.70
 -16 -10  -4    3.80    1.90
 -17 -11  -4    0.40    2.90
 -18 -12  -4   13.30    4.30
 -19 -13  -4    0.90    3.90
  15  23  -4    2.60    3.80
  14  22  -4    8.00    4.40
  13  21  -4    1.00    3.10
  12  20  -4   13.90    3.00
  11  19  -4   16.30    1.90
  10  18  -4   34.30    3.10
   9  17  -4    0.60    1.20
   8  16  -4   45.20    3.00
   7  15  -4    7.20    1.40
   6  14  -4    4.00    1.60
   5  13  -4   14.30    1.50
   4  12  -4   80.69    3.30
   3  11  -4   77.39    2.50
   2  10  -4  103.79    3.10
   1   9  -4    1.70    0.60
   0   8  -4   43.80    1.40
  -1   7  -4    0.20    0.40
  -2   6  -4    6.00    0.60
  -3   5  -4    8.60    0.50
  -4   4  -4   49.80    1.10
  -5   3  -4    0.40    0.30
  -6   2  -4    3.70    0.40
  -7   1  -4   42.30    0.90
  -8   0  -4   19.60    0.80
  -9  -1  -4    0.40    0.40
 -10  -2  -4   16.40    1.20
 -11  -3  -4    3.70    0.70
 -12  -4  -4    1.70    0.90
 -13  -5  -4   32.10    2.00
 -14  -6  -4   47.70    2.70
 -15  -7  -4    1.20    1.70
 -16  -8  -4   37.50    3.00
 -17  -9  -4   11.00    2.30
 -18 -10  -4   19.60    4.50
 -19 -11  -4    3.50    4.70
  15  25  -4   13.20    4.90
  14  24  -4   42.20    6.50
  13  23  -4    4.40    3.30
  12  22  -4   16.80    6.30
  11  21  -4    1.60    2.10
  10  20  -4    4.30    2.50
   9  19  -4    7.00    1.90
   8  18  -4    4.20    2.60
   7  17  -4    3.70    2.00
   6  16  -4   43.50    2.80
   5  15  -4   22.80    1.90
   4  14  -4  182.48    6.10
   3  13  -4  151.58    4.10
   2  12  -4  100.49    3.20
   1  11  -4    1.60    0.70
   0  10  -4    0.80    0.60
  -1   9  -4   21.40    0.70
  -2   8  -4    7.00    0.80
  -3   7  -4    1.20    0.40
  -4   6  -4   20.10    0.70
  -5   5  -4    7.30    0.40
  -6   4  -4  129.69    2.50
  -7   3  -4  199.58    2.80
  -8   2  -4  376.16    5.90
  -9   1  -4    0.40    0.50
 -10   0  -4   95.89    2.20
 -11  -1  -4    0.60    0.50
 -12  -2  -4    3.10    1.10
 -13  -3  -4   14.70    1.50
 -14  -4  -4    2.70    1.60
 -15  -5  -4   20.40    1.90
 -16  -6  -4   11.90    1.90
 -17  -7  -4   25.20    2.70
 -18  -8  -4    4.50    2.70
 -19  -9  -4    4.50    5.30
  14  26  -4  137.49    9.70
  13  25  -4  103.49    6.80
  12  24  -4    2.40    4.10
  11  23  -4    3.20    2.70
  10  22  -4   74.79    4.40
   9  21  -4    9.60    2.10
   8  20  -4    2.90    2.00
   7  19  -4   18.50    2.30
   6  18  -4   22.50    2.50
   5  17  -4    6.00    1.50
   4  16  -4   91.69    5.10
   3  15  -4   86.19    3.10
   2  14  -4    4.60    1.40
   1  13  -4    7.10    0.90
   0  12  -4  206.98    4.30
  -1  11  -4  248.58    4.20
  -2  10  -4  184.88    3.80
  -3   9  -4   17.40    0.70
  -4   8  -4  235.38    4.20
  -5   7  -4   12.50    0.60
  -6   6  -4    0.60    0.50
  -7   5  -4  112.29    1.90
  -8   4  -4   12.20    0.80
  -9   3  -4    0.40    0.50
 -10   2  -4   14.20    1.10
 -11   1  -4    0.80    0.60
 -12   0  -4   51.39    1.60
 -13  -1  -4    1.40    1.20
 -14  -2  -4  251.07    8.10
 -15  -3  -4    0.00    1.60
 -16  -4  -4    2.10    2.00
 -17  -5  -4   40.40    3.50
 -18  -6  -4    0.00    3.20
 -19  -7  -4    1.50    3.20
 -20  -8  -4    9.10    8.60
  13  27  -4   54.89    6.30
  12  26  -4  162.58   10.00
  11  25  -4    1.30    2.60
  10  24  -4   47.30    6.40
   9  23  -4    2.80    2.10
   8  22  -4   28.50    3.20
   7  21  -4    3.00    1.80
   6  20  -4   29.60    3.00
   5  19  -4   18.50    2.20
   4  18  -4   21.60    2.50
   3  17  -4   37.10    2.40
   2  16  -4    0.00    1.50
   1  15  -4    4.90    0.80
   0  14  -4    0.80    0.60
  -1  13  -4  142.39    2.80
  -2  12  -4   86.79    2.40
  -3  11  -4  152.78    2.50
  -4  10  -4  889.11   15.80
  -5   9  -4    0.40    0.40
  -6   8  -4    0.90    0.40
  -7   7  -4   17.70    1.00
  -8   6  -4   18.50    1.30
  -9   5  -4    0.70    0.60
 -10   4  -4  101.49    2.90
 -11   3  -4    2.40    0.80
 -12   2  -4    1.60    0.80
 -13   1  -4    0.50    0.80
 -14   0  -4   16.20    2.00
 -15  -1  -4    6.20    1.50
 -16  -2  -4   29.60    3.10
 -17  -3  -4    7.20    3.60
 -18  -4  -4   97.29    6.70
 -19  -5  -4    3.50    3.30
 -20  -6  -4   10.30    4.40
  12  28  -4    0.00    4.20
  11  27  -4    4.90    3.70
  10  26  -4    7.40    2.90
   9  25  -4    1.30    2.60
   8  24  -4   19.90    2.90
   7  23  -4   14.50    2.20
   6  22  -4    6.00    2.00
   5  21  -4    9.10    1.80
   4  20  -4   20.80    2.70
   3  19  -4    2.40    1.40
   2  18  -4   69.39    2.50
   1  17  -4    0.90    0.80
   0  16  -4    3.00    0.90
  -1  15  -4   10.70    1.00
  -2  14  -4    2.50    0.80
  -3  13  -4   50.49    1.50
  -4  12  -4    2.90    0.60
  -5  11  -4    1.20    0.50
  -6  10  -4    7.30    0.70
  -7   9  -4    1.20    0.50
  -8   8  -4   56.29    1.90
  -9   7  -4    0.10    0.70
 -10   6  -4   12.10    1.00
 -11   5  -4   10.10    1.00
 -12   4  -4    0.00    0.90
 -13   3  -4   14.40    1.30
 -14   2  -4  251.77    7.20
 -15   1  -4    4.10    1.40
 -16   0  -4  336.37   11.10
 -17  -1  -4    0.00    3.30
 -18  -2  -4    2.90    3.40
 -19  -3  -4    2.00    3.20
 -20  -4  -4   33.50    6.50
  11  29  -4    0.10    4.20
  10  28  -4    2.00    3.10
   9  27  -4    2.10    2.60
   8  26  -4   20.80    4.50
   7  25  -4   22.00    2.60
   6  24  -4   93.79    4.80
   5  23  -4    2.00    1.70
   4  22  -4   63.69    2.80
   3  21  -4   52.59    2.50
   2  20  -4   19.00    1.80
   1  19  -4    1.20    0.90
   0  18  -4   26.90    1.90
  -1  17  -4    0.40    0.90
  -2  16  -4    5.10    1.10
  -3  15  -4    1.50    0.80
  -4  14  -4  601.94   12.10
  -5  13  -4    0.90    0.60
  -6  12  -4    7.30    0.70
  -7  11  -4    0.60    0.50
  -8  10  -4    0.90    0.80
  -9   9  -4    1.60    1.00
 -10   8  -4   12.50    1.60
 -11   7  -4    7.80    1.20
 -12   6  -4   66.49    3.00
 -13   5  -4   32.20    1.60
 -14   4  -4    6.50    1.30
 -15   3  -4    0.60    1.80
 -16   2  -4   27.60    3.50
 -17   1  -4    1.90    2.70
 -18   0  -4   12.30    3.30
 -19  -1  -4    1.40    3.30
 -20  -2  -4  195.38   10.50
  11  31  -4    0.00    5.90
  10  30  -4    2.10    6.50
   9  29  -4    0.10    2.70
   8  28  -4   27.80    2.90
   7  27  -4   20.90    2.20
   6  26  -4  211.98    5.90
   5  25  -4    1.30    1.50
   4  24  -4    1.30    1.40
   3  23  -4   13.20    1.50
   2  22  -4   36.10    2.10
   1  21  -4   10.70    1.30
   0  20  -4  309.67    7.10
  -1  19  -4    2.40    1.00
  -2  18  -4    0.90    1.00
  -3  17  -4    0.80    0.80
  -4  16  -4    7.50    1.10
  -5  15  -4   15.50    1.10
  -6  14  -4    0.60    0.70
  -7  13  -4    2.30    0.60
  -8  12  -4  135.39    3.40
  -9  11  -4    1.50    1.10
 -10  10  -4  134.39    5.20
 -11   9  -4   28.70    2.00
 -12   8  -4   92.69    3.50
 -13   7  -4   25.40    2.00
 -14   6  -4   50.59    2.90
 -15   5  -4   21.80    2.20
 -16   4  -4    0.00    2.20
 -17   3  -4    6.20    2.30
 -18   2  -4    5.00    3.00
 -19   1  -4    4.20    3.40
 -20   0  -4   13.60    4.50
 -21  -1  -4   22.00    5.90
  10  32  -4  376.36   25.40
   9  31  -4    6.20    2.80
   8  30  -4    5.60    2.80
   7  29  -4    3.10    2.00
   6  28  -4    6.40    2.00
   5  27  -4   10.50    1.80
   4  26  -4   33.60    2.70
   3  25  -4    2.00    1.40
   2  24  -4   67.89    3.00
   1  23  -4    1.20    1.20
   0  22  -4   12.50    1.50
  -1  21  -4   45.90    2.00
  -2  20  -4    0.30    1.00
  -3  19  -4    3.30    1.00
  -4  18  -4    9.80    1.40
  -5  17  -4    4.20    0.90
  -6  16  -4    6.20    1.00
  -7  15  -4    9.80    1.00
  -8  14  -4    1.20    0.80
  -9  13  -4    0.60    0.80
 -10  12  -4   39.20    2.40
 -11  11  -4   10.70    1.50
 -12  10  -4    0.50    1.30
 -13   9  -4    8.50    1.50
 -14   8  -4   92.69    4.80
 -15   7  -4    2.50    1.60
 -16   6  -4    6.90    2.50
 -17   5  -4   42.70    3.80
 -18   4  -4   94.09    7.60
 -19   3  -4    0.00    3.20
 -20   2  -4  192.08    8.90
 -21   1  -4   12.40    6.10
   8  32  -4    0.00    3.40
   7  31  -4    0.30    2.50
   6  30  -4   43.40    3.80
   5  29  -4    2.00    2.00
   4  28  -4    1.70    1.70
   3  27  -4   26.90    2.30
   2  26  -4   37.80    2.70
   1  25  -4    0.40    1.30
   0  24  -4    2.00    1.30
  -1  23  -4    1.60    1.20
  -2  22  -4    9.80    1.40
  -3  21  -4   14.00    1.40
  -4  20  -4   13.90    1.80
  -5  19  -4    4.10    1.20
  -6  18  -4    8.40    1.40
  -7  17  -4    2.00    1.10
  -8  16  -4   20.50    1.60
  -9  15  -4    0.60    1.00
 -10  14  -4    2.70    1.50
 -11  13  -4    5.40    1.40
 -12  12  -4    5.40    1.60
 -13  11  -4    2.60    1.40
 -14  10  -4    8.00    1.70
 -15   9  -4   11.20    1.80
 -16   8  -4   45.10    4.10
 -17   7  -4   23.10    3.10
 -18   6  -4    6.90    3.40
 -19   5  -4    6.70    3.00
 -20   4  -4   45.80    5.40
   7  33  -4   14.00    3.20
   6  32  -4    0.00    3.00
   5  31  -4   11.80    2.50
   4  30  -4    0.00    1.90
   3  29  -4    0.60    1.70
   2  28  -4    2.10    1.60
   1  27  -4    6.50    1.60
   0  26  -4   31.40    2.60
  -1  25  -4    1.90    1.30
  -2  24  -4   11.30    1.60
  -3  23  -4    2.80    1.20
  -4  22  -4  258.67    6.90
  -5  21  -4    3.50    1.40
  -6  20  -4    0.20    1.20
  -7  19  -4    1.30    1.20
  -8  18  -4    1.90    1.50
  -9  17  -4    1.10    1.10
 -10  16  -4    4.30    1.70
 -11  15  -4   35.40    2.50
 -12  14  -4    9.20    1.80
 -13  13  -4    1.30    1.50
 -14  12  -4    6.40    2.00
 -15  11  -4    3.40    1.70
 -16  10  -4    0.00    2.40
 -17   9  -4   12.30    2.80
 -18   8  -4    4.00    3.00
 -19   7  -4    0.40    2.90
 -20   6  -4   15.90    4.30
   6  34  -4   13.10    3.90
   5  33  -4    6.80    2.80
   4  32  -4    3.50    2.60
   3  31  -4   45.30    3.60
   2  30  -4    5.50    2.20
   1  29  -4    2.10    1.70
   0  28  -4    4.30    1.60
  -1  27  -4   11.30    1.70
  -2  26  -4    6.00    1.70
  -3  25  -4   44.50    2.50
  -4  24  -4  521.75   12.40
  -5  23  -4    2.00    1.40
  -6  22  -4    1.10    1.60
  -7  21  -4    4.50    1.40
  -8  20  -4  115.49    4.70
  -9  19  -4    1.10    1.20
 -10  18  -4   38.80    3.10
 -11  17  -4   63.99    3.00
 -12  16  -4    9.80    2.00
 -13  15  -4    2.60    1.70
 -14  14  -4    2.00    1.90
 -15  13  -4    1.70    1.80
 -16  12  -4   24.80    3.40
 -17  11  -4    2.10    2.60
 -18  10  -4   16.90    3.70
 -19   9  -4    3.70    2.90
 -20   8  -4    4.10    4.20
   5  35  -4    1.20    3.20
   4  34  -4    3.70    2.90
   3  33  -4    8.40    2.70
   2  32  -4   19.80    2.70
   1  31  -4    1.10    2.10
   0  30  -4   42.70    3.50
  -1  29  -4   49.00    3.00
  -2  28  -4    5.90    1.80
  -3  27  -4    5.10    1.90
  -4  26  -4   22.60    2.80
  -5  25  -4   46.50    2.80
  -6  24  -4   52.59    3.00
  -7  23  -4    2.00    1.50
  -8  22  -4    3.70    1.80
  -9  21  -4    0.80    1.70
 -10  20  -4   74.89    4.10
 -11  19  -4    2.30    2.10
 -12  18  -4    6.10    2.10
 -13  17  -4    1.40    1.70
 -14  16  -4   46.80    4.20
 -15  15  -4    1.80    1.90
 -16  14  -4   59.79    4.10
 -17  13  -4    2.00    2.70
 -18  12  -4    4.90    4.00
 -19  11  -4    0.90    3.20
 -20  10  -4    5.10    3.70
   3  35  -4    7.50    3.10
   2  34  -4   36.50    4.50
   1  33  -4    2.00    2.50
   0  32  -4    9.80    2.60
  -1  31  -4    1.80    2.30
  -2  30  -4   35.10    3.50
  -3  29  -4    7.60    2.30
  -4  28  -4  360.66   11.40
  -5  27  -4   40.90    3.20
  -6  26  -4   58.69    3.60
  -7  25  -4   42.70    3.10
  -8  24  -4   34.10    3.40
  -9  23  -4    1.90    1.90
 -10  22  -4    5.40    2.30
 -11  21  -4    0.50    2.00
 -12  20  -4    4.10    2.50
 -13  19  -4    0.30    2.00
 -14  18  -4    9.30    3.70
 -15  17  -4    2.90    2.10
 -16  16  -4    6.20    2.80
 -17  15  -4    8.00    2.40
 -18  14  -4    1.70    4.30
 -19  13  -4    0.00    3.40
   2  36  -4   75.99    5.60
   1  35  -4    8.50    3.20
   0  34  -4   14.70    3.00
  -1  33  -4    2.40    2.40
  -2  32  -4    9.50    2.60
  -3  31  -4    0.10    2.20
  -4  30  -4    8.60    2.50
  -5  29  -4    1.20    2.00
  -6  28  -4    2.90    2.60
  -7  27  -4    1.90    2.90
  -8  26  -4   24.70    5.10
  -9  25  -4    8.30    2.70
 -10  24  -4   14.60    4.70
 -11  23  -4    1.20    3.60
 -12  22  -4    0.00    3.30
 -13  21  -4    5.20    2.40
 -14  20  -4    1.50    3.50
 -15  19  -4   37.70    3.70
 -16  18  -4    3.00    3.90
 -17  17  -4    0.40    2.70
 -18  16  -4    4.20    4.70
 -19  15  -4    0.50    4.30
   0  36  -4    9.60    4.20
  -1  35  -4    4.10    2.70
  -2  34  -4    2.60    2.70
  -3  33  -4    0.90    2.60
  -4  32  -4   11.40    2.90
  -5  31  -4    4.10    2.30
  -6  30  -4   21.10    3.40
  -7  29  -4    1.20    2.90
  -8  28  -4    4.20    5.60
  -9  27  -4    2.20    2.80
 -10  26  -4    8.90    4.50
 -11  25  -4   18.30    3.50
 -12  24  -4    3.80    3.30
 -13  23  -4   13.50    2.90
 -14  22  -4    9.90    5.20
 -15  21  -4    6.60    3.60
 -16  20  -4   10.40    5.40
 -17  19  -4    2.60    3.00
 -18  18  -4  159.68   10.30
  -2  36  -4    4.70    4.90
  -3  35  -4    5.80    3.30
  -4  34  -4    0.00    3.60
  -5  33  -4    4.90    3.00
  -6  32  -4    0.00    4.70
  -7  31  -4    1.90    3.20
  -8  30  -4    6.70    4.40
  -9  29  -4    4.60    3.40
 -10  28  -4   10.80    4.80
 -11  27  -4   85.19    6.30
 -12  26  -4   51.69    5.70
 -13  25  -4    1.50    2.90
 -14  24  -4    5.50    4.20
 -15  23  -4   14.00    3.30
 -16  22  -4    6.70    5.40
 -17  21  -4    4.40    3.30
  -5  35  -4    1.70    3.80
  -6  34  -4   10.60    7.70
  -7  33  -4    2.50    3.70
  -8  32  -4   29.60    5.80
  -9  31  -4    2.70    3.70
 -10  30  -4    4.40    5.20
 -11  29  -4   36.40    5.00
 -12  28  -4   85.49    7.00
 -13  27  -4    3.40    2.90
 -14  26  -4    4.60    4.60
 -15  25  -4    2.00    3.30
  15 -25  -5    1.40    4.30
  14 -26  -5   14.90    3.60
  13 -27  -5    4.90    4.20
  12 -28  -5   35.70    4.30
  11 -29  -5   30.30    4.20
  10 -30  -5    1.10    2.70
   9 -31  -5    4.50    4.10
   8 -32  -5    4.60    3.60
   7 -33  -5    4.60    5.10
   6 -34  -5    3.70    4.30
  17 -21  -5  210.88   12.10
  16 -22  -5    4.20    3.20
  15 -23  -5   21.80    3.70
  14 -24  -5    3.00    2.70
  13 -25  -5    1.90    3.00
  12 -26  -5   27.60    2.70
  11 -27  -5    4.20    2.80
  10 -28  -5    3.30    2.40
   9 -29  -5    2.80    2.90
   8 -30  -5    8.60    3.00
   7 -31  -5   12.60    3.80
   6 -32  -5    3.50    3.50
   5 -33  -5   26.50    4.60
   4 -34  -5   13.10    4.10
   3 -35  -5    5.00    4.00
  18 -18  -5   30.50    3.00
  17 -19  -5   82.59    5.30
  16 -20  -5    0.80    2.60
  15 -21  -5    6.50    3.20
  14 -22  -5    2.80    2.40
  13 -23  -5   10.70    3.00
  12 -24  -5   14.70    2.80
  11 -25  -5    0.80    2.50
  10 -26  -5    0.10    1.90
   9 -27  -5   11.90    2.40
   8 -28  -5    3.70    2.50
   7 -29  -5    5.90    2.70
   6 -30  -5    5.80    2.50
   5 -31  -5   26.00    4.10
   4 -32  -5    1.30    2.80
   3 -33  -5    1.20    3.40
   2 -34  -5    8.00    3.20
   1 -35  -5    0.00    4.40
  19 -15  -5    0.70    3.60
  18 -16  -5    5.30    2.80
  17 -17  -5   61.19    4.10
  16 -18  -5    2.70    2.50
  15 -19  -5    1.00    4.30
  14 -20  -5    6.70    2.60
  13 -21  -5    9.90    3.00
  12 -22  -5    1.30    2.00
  11 -23  -5   23.90    3.10
  10 -24  -5    1.70    1.80
   9 -25  -5    8.20    2.10
   8 -26  -5   56.89    3.40
   7 -27  -5   64.69    3.90
   6 -28  -5    5.70    2.00
   5 -29  -5    3.30    2.40
   4 -30  -5    7.40    2.60
   3 -31  -5   10.90    4.10
   2 -32  -5    1.00    2.70
   1 -33  -5   95.39    5.80
   0 -34  -5    4.40    3.10
  -1 -35  -5    6.80    4.50
  19 -13  -5    0.00    4.00
  18 -14  -5    0.00    2.50
  17 -15  -5   50.39    3.70
  16 -16  -5    3.70    2.30
  15 -17  -5    4.00    2.80
  14 -18  -5    6.20    2.00
  13 -19  -5    0.80    2.10
  12 -20  -5    4.10    1.80
  11 -21  -5   20.20    2.40
  10 -22  -5    1.00    1.60
   9 -23  -5    5.50    1.90
   8 -24  -5   39.10    2.40
   7 -25  -5   51.89    3.30
   6 -26  -5    2.80    1.70
   5 -27  -5    1.20    2.10
   4 -28  -5   11.20    2.00
   3 -29  -5    1.20    3.30
   2 -30  -5    2.90    2.50
   1 -31  -5    3.80    2.90
   0 -32  -5    2.20    2.70
  -1 -33  -5    5.80    4.00
  -2 -34  -5    1.10    2.90
  -3 -35  -5   10.00    3.80
  20 -10  -5    2.30    3.60
  19 -11  -5   30.70    5.00
  18 -12  -5    1.00    2.40
  17 -13  -5    8.40    2.40
  16 -14  -5    2.90    1.80
  15 -15  -5   15.90    2.40
  14 -16  -5    5.40    1.80
  13 -17  -5   24.80    2.70
  12 -18  -5   14.50    1.80
  11 -19  -5    5.70    1.70
  10 -20  -5    3.30    1.30
   9 -21  -5    3.80    1.50
   8 -22  -5    1.60    1.30
   7 -23  -5  137.59    4.80
   6 -24  -5   10.30    1.70
   5 -25  -5  212.68    6.50
   4 -26  -5    0.30    1.60
   3 -27  -5   29.20    2.80
   2 -28  -5   30.20    3.10
   1 -29  -5    7.00    2.50
   0 -30  -5    1.10    2.10
  -1 -31  -5  177.68   10.00
  -2 -32  -5    1.20    2.90
  -3 -33  -5    0.00    3.40
  -4 -34  -5    1.50    2.70
  20  -8  -5    8.20    3.60
  19  -9  -5    9.10    3.90
  18 -10  -5    5.40    3.60
  17 -11  -5    6.70    2.20
  16 -12  -5    6.20    1.80
  15 -13  -5   17.10    1.90
  14 -14  -5   20.10    2.00
  13 -15  -5   36.10    2.70
  12 -16  -5   25.00    2.10
  11 -17  -5   75.39    3.20
  10 -18  -5    1.70    1.10
   9 -19  -5   23.70    1.90
   8 -20  -5    2.00    1.10
   7 -21  -5   10.20    2.10
   6 -22  -5    6.00    1.40
   5 -23  -5    7.40    1.70
   4 -24  -5    7.40    1.60
   3 -25  -5   19.80    3.00
   2 -26  -5   28.00    2.30
   1 -27  -5  382.46   10.60
   0 -28  -5    2.40    1.80
  -1 -29  -5    0.20    2.30
  -2 -30  -5   21.80    3.40
  -3 -31  -5    5.40    2.70
  -4 -32  -5    1.40    2.10
  -5 -33  -5   48.00    5.20
  -6 -34  -5    1.80    3.20
  20  -6  -5    2.50    3.30
  19  -7  -5   35.10    5.00
  18  -8  -5    4.80    3.40
  17  -9  -5    0.00    2.80
  16 -10  -5    4.00    1.50
  15 -11  -5   24.00    2.20
  14 -12  -5    2.60    1.30
  13 -13  -5    6.10    1.70
  12 -14  -5   21.40    1.80
  11 -15  -5    6.40    1.60
  10 -16  -5    5.10    1.10
   9 -17  -5    7.10    1.30
   8 -18  -5    1.00    1.00
   7 -19  -5    0.50    1.10
   6 -20  -5   22.10    2.00
   5 -21  -5 9817.12  208.78
   4 -22  -5    0.90    1.30
   3 -23  -5   16.20    2.00
   2 -24  -5    5.30    1.50
   1 -25  -5   11.90    1.80
   0 -26  -5    2.00    1.60
  -1 -27  -5   21.00    2.60
  -2 -28  -5   14.50    2.10
  -3 -29  -5    1.20    2.60
  -4 -30  -5    1.00    1.80
  -5 -31  -5   86.79    4.20
  -6 -32  -5    1.40    2.30
  -7 -33  -5   12.40    4.40
  20  -4  -5    1.60    3.20
  19  -5  -5    7.60    3.50
  18  -6  -5    6.10    3.10
  17  -7  -5    2.80    3.10
  16  -8  -5    3.30    1.60
  15  -9  -5 1221.98   22.70
  14 -10  -5    1.80    1.20
  13 -11  -5    3.20    1.20
  12 -12  -5  294.47    5.70
  11 -13  -5  283.17    6.90
  10 -14  -5    2.40    1.00
   9 -15  -5   26.30    1.70
   8 -16  -5   23.90    1.40
   7 -17  -5    0.00    1.00
   6 -18  -5   22.40    1.90
   5 -19  -5    3.60    1.40
   4 -20  -5   10.90    1.40
   3 -21  -5    2.20    1.30
   2 -22  -5    9.00    1.40
   1 -23  -5    0.80    1.30
   0 -24  -5   10.40    1.30
  -1 -25  -5   15.10    2.20
  -2 -26  -5    8.90    1.80
  -3 -27  -5   14.40    2.40
  -4 -28  -5    2.10    1.60
  -5 -29  -5   20.90    2.70
  -6 -30  -5    4.00    2.00
  -7 -31  -5    3.30    3.50
  -8 -32  -5   13.60    4.40
  20  -2  -5    2.00    3.10
  19  -3  -5    2.10    3.40
  18  -4  -5    2.40    3.00
  17  -5  -5    0.00    2.50
  16  -6  -5    9.10    1.70
  15  -7  -5   89.49    3.50
  14  -8  -5    1.60    1.10
  13  -9  -5    1.50    1.20
  12 -10  -5  168.68    3.50
  11 -11  -5 3335.77   64.69
  10 -12  -5    1.00    1.10
   9 -13  -5   72.39    2.40
   8 -14  -5    0.90    0.90
   7 -15  -5    4.60    1.10
   6 -16  -5    1.10    0.90
   5 -17  -5  116.29    4.60
   4 -18  -5   11.20    1.40
   3 -19  -5    5.30    1.30
   2 -20  -5    2.50    1.00
   1 -21  -5    5.30    1.20
   0 -22  -5    0.60    1.00
  -1 -23  -5    1.70    1.20
  -2 -24  -5    1.20    1.40
  -3 -25  -5   24.30    2.60
  -4 -26  -5   56.89    2.70
  -5 -27  -5  125.29    4.40
  -6 -28  -5    4.10    1.80
  -7 -29  -5    5.10    2.20
  -8 -30  -5    1.80    2.60
  -9 -31  -5   10.70    4.00
  20   0  -5    0.90    3.00
  19  -1  -5   10.20    3.50
  18  -2  -5    4.20    2.80
  17  -3  -5   11.20    3.70
  16  -4  -5   18.60    2.20
  15  -5  -5  686.03   16.60
  14  -6  -5   23.60    1.90
  13  -7  -5   77.99    2.80
  12  -8  -5   10.10    1.20
  11  -9  -5   10.50    1.30
  10 -10  -5    0.80    1.00
   9 -11  -5    2.10    1.00
   8 -12  -5   12.80    1.10
   7 -13  -5   20.60    1.40
   6 -14  -5   11.00    1.10
   5 -15  -5  160.28    4.70
   4 -16  -5   10.10    1.20
   3 -17  -5   16.50    1.80
   2 -18  -5    0.50    0.90
   1 -19  -5   57.39    2.20
   0 -20  -5    3.20    0.80
  -1 -21  -5   20.20    1.50
  -2 -22  -5    5.80    1.30
  -3 -23  -5    1.60    1.20
  -4 -24  -5    4.60    1.30
  -5 -25  -5   11.00    2.30
  -6 -26  -5   20.90    1.90
  -7 -27  -5    6.40    2.10
  -8 -28  -5    2.00    2.10
  -9 -29  -5    5.80    3.60
 -10 -30  -5   13.70    3.50
  20   2  -5    4.40    3.20
  19   1  -5    2.70    3.40
  18   0  -5    3.50    2.30
  17  -1  -5    0.00    2.40
  16  -2  -5   15.40    2.10
  15  -3  -5    2.20    1.40
  14  -4  -5    3.40    1.20
  13  -5  -5    6.50    1.30
  12  -6  -5    1.20    1.00
  11  -7  -5    8.90    1.30
  10  -8  -5    2.50    0.90
   9  -9  -5   29.50    1.60
   8 -10  -5    2.10    0.70
   7 -11  -5   15.50    1.20
   6 -12  -5   10.40    0.90
   5 -13  -5    0.90    0.70
   4 -14  -5   18.60    1.20
   3 -15  -5    0.00    0.80
   2 -16  -5   27.10    1.40
   1 -17  -5    0.80    0.80
   0 -18  -5    1.50    0.70
  -1 -19  -5   18.60    1.40
  -2 -20  -5    0.60    1.10
  -3 -21  -5    3.10    1.10
  -4 -22  -5    3.70    1.20
  -5 -23  -5   19.20    2.00
  -6 -24  -5    1.30    1.30
  -7 -25  -5    0.00    1.80
  -8 -26  -5    9.30    1.70
  -9 -27  -5    5.40    3.20
 -10 -28  -5   15.60    3.30
 -11 -29  -5   12.30    4.30
  20   4  -5    3.80    3.10
  19   3  -5    3.00    3.30
  18   2  -5    6.80    2.30
  17   1  -5    1.90    2.50
  16   0  -5    2.50    1.90
  15  -1  -5   15.40    1.80
  14  -2  -5   10.00    1.30
  13  -3  -5    2.30    1.20
  12  -4  -5   23.90    1.90
  11  -5  -5   41.50    2.10
  10  -6  -5    1.20    0.80
   9  -7  -5   23.90    1.60
   8  -8  -5   13.10    0.90
   7  -9  -5    0.40    0.70
   6 -10  -5   28.10    1.30
   5 -11  -5   21.30    1.30
   4 -12  -5    5.10    0.70
   3 -13  -5    5.60    1.00
   2 -14  -5    6.30    0.80
   1 -15  -5   57.19    1.70
   0 -16  -5    3.20    0.60
  -1 -17  -5   92.39    2.40
  -2 -18  -5   13.60    1.20
  -3 -19  -5    8.60    1.30
  -4 -20  -5    1.90    1.10
  -5 -21  -5    9.00    1.40
  -6 -22  -5    1.40    1.20
  -7 -23  -5    4.20    1.40
  -8 -24  -5    5.30    1.40
  -9 -25  -5   73.49    4.10
 -10 -26  -5    0.50    2.20
 -11 -27  -5  692.63   19.00
 -12 -28  -5    2.20    3.40
  20   6  -5    1.60    3.30
  19   5  -5    0.00    2.90
  18   4  -5    3.40    2.30
  17   3  -5   13.60    2.90
  16   2  -5   17.50    2.20
  15   1  -5   16.60    2.30
  14   0  -5    0.40    1.00
  13  -1  -5    1.90    1.10
  12  -2  -5   33.10    1.80
  11  -3  -5  296.97    6.80
  10  -4  -5    1.20    0.80
   9  -5  -5   20.10    1.30
   8  -6  -5    5.20    0.80
   7  -7  -5    1.10    0.80
   6  -8  -5    2.30    0.50
   5  -9  -5   40.50    1.30
   4 -10  -5    1.80    0.50
   3 -11  -5    6.80    0.90
   2 -12  -5   13.50    0.80
   1 -13  -5   43.70    1.20
   0 -14  -5    3.30    0.50
  -1 -15  -5    5.60    0.60
  -2 -16  -5   21.00    1.30
  -3 -17  -5    2.70    0.90
  -4 -18  -5    2.30    0.90
  -5 -19  -5   86.09    3.00
  -6 -20  -5    7.80    1.20
  -7 -21  -5   64.69    3.00
  -8 -22  -5   27.50    2.10
  -9 -23  -5    4.00    1.70
 -10 -24  -5    0.00    2.10
 -11 -25  -5    0.60    2.60
 -12 -26  -5    1.00    2.60
 -13 -27  -5    0.00    3.60
  20   8  -5    7.70    3.50
  19   7  -5   42.50    4.40
  18   6  -5   11.40    2.50
  17   5  -5    0.00    2.50
  16   4  -5   15.30    1.80
  15   3  -5    1.70    1.50
  14   2  -5   12.50    1.50
  13   1  -5    2.60    1.10
  12   0  -5    2.20    0.90
  11  -1  -5    0.00    0.90
  10  -2  -5    2.10    0.90
   9  -3  -5    6.90    1.00
   8  -4  -5   40.60    1.50
   7  -5  -5    6.40    0.80
   6  -6  -5    8.80    0.60
   5  -7  -5 4404.46   70.69
   4  -8  -5   17.40    0.80
   3  -9  -5   22.60    0.80
   2 -10  -5    2.00    0.40
   1 -11  -5   22.00    0.80
   0 -12  -5    9.30    0.60
  -1 -13  -5   92.69    1.90
  -2 -14  -5    9.20    0.80
  -3 -15  -5    7.70    1.10
  -4 -16  -5    7.40    0.90
  -5 -17  -5  220.38    5.40
  -6 -18  -5    0.80    1.10
  -7 -19  -5   21.80    1.80
  -8 -20  -5    6.40    1.10
  -9 -21  -5   27.10    2.10
 -10 -22  -5   20.90    1.90
 -11 -23  -5    0.00    2.50
 -12 -24  -5    9.80    2.60
 -13 -25  -5    1.20    3.00
 -14 -26  -5    1.40    3.00
  20  10  -5    4.70    3.00
  19   9  -5   11.40    3.20
  18   8  -5    0.10    2.50
  17   7  -5    1.20    2.70
  16   6  -5    7.90    2.00
  15   5  -5  627.84   14.00
  14   4  -5    2.40    1.30
  13   3  -5    5.20    1.10
  12   2  -5   30.80    1.60
  11   1  -5    1.30    0.90
  10   0  -5    2.00    0.80
   9  -1  -5   41.90    1.80
   8  -2  -5    3.10    0.80
   7  -3  -5   22.70    1.30
   6  -4  -5    7.70    0.60
   5  -5  -5   31.20    0.90
   4  -6  -5    2.50    0.40
   3  -7  -5    5.80    0.50
   2  -8  -5    6.90    0.40
   1  -9  -5  367.86    6.30
   0 -10  -5    0.90    0.30
  -1 -11  -5 3504.95   52.99
  -2 -12  -5  179.38    3.20
  -3 -13  -5    3.80    0.90
  -4 -14  -5   11.90    1.00
  -5 -15  -5    6.50    1.00
  -6 -16  -5    1.40    0.80
  -7 -17  -5   15.40    1.40
  -8 -18  -5    8.20    1.10
  -9 -19  -5   24.60    1.70
 -10 -20  -5    1.80    1.40
 -11 -21  -5    3.90    2.30
 -12 -22  -5    1.50    2.20
 -13 -23  -5    4.60    3.20
 -14 -24  -5    3.20    2.90
  19  11  -5   31.30    4.80
  18  10  -5    1.80    3.10
  17   9  -5    3.80    2.60
  16   8  -5    5.30    2.10
  15   7  -5   87.99    3.50
  14   6  -5   25.80    2.00
  13   5  -5    6.50    1.40
  12   4  -5   23.30    1.30
  11   3  -5  286.47    6.70
  10   2  -5    2.20    0.80
   9   1  -5   46.80    1.90
   8   0  -5    0.20    0.80
   7  -1  -5   24.00    1.20
   6  -2  -5   58.09    1.40
   5  -3  -5  305.27    5.50
   4  -4  -5    1.80    0.30
   3  -5  -5   14.60    0.60
   2  -6  -5   12.30    0.60
   1  -7  -5    7.80    0.60
   0  -8  -5    1.70    0.30
  -1  -9  -5    2.00    0.30
  -2 -10  -5  177.78    2.90
  -3 -11  -5    9.90    0.90
  -4 -12  -5    1.50    0.70
  -5 -13  -5   12.60    1.10
  -6 -14  -5    5.40    0.80
  -7 -15  -5    0.80    0.90
  -8 -16  -5    2.60    0.80
  -9 -17  -5   88.39    2.90
 -10 -18  -5    1.80    1.00
 -11 -19  -5  279.97   10.00
 -12 -20  -5    4.70    2.40
 -13 -21  -5    0.00    3.20
 -14 -22  -5    0.70    2.80
 -15 -23  -5    0.00    4.20
  19  13  -5    2.50    3.40
  18  12  -5    0.30    2.80
  17  11  -5    9.20    2.90
  16  10  -5    3.60    2.50
  15   9  -5 1156.08   24.50
  14   8  -5    1.60    1.30
  13   7  -5   79.09    3.10
  12   6  -5    1.60    0.80
  11   5  -5   45.10    1.70
  10   4  -5    2.60    0.70
   9   3  -5    6.20    0.90
   8   2  -5    3.20    0.60
   7   1  -5   25.70    1.10
   6   0  -5    0.70    0.40
   5  -1  -5  553.54    9.30
   4  -2  -5    2.20    0.30
   3  -3  -5    2.50    0.40
   2  -4  -5   32.70    0.70
   1  -5  -5    3.80    0.50
   0  -6  -5    2.30    0.30
  -1  -7  -5    2.90    0.30
  -2  -8  -5   30.70    0.70
  -3  -9  -5    0.70    0.50
  -4 -10  -5    0.90    0.50
  -5 -11  -5   68.49    2.10
  -6 -12  -5    2.20    0.60
  -7 -13  -5    2.20    0.80
  -8 -14  -5    5.40    0.70
  -9 -15  -5   11.50    1.40
 -10 -16  -5    6.60    1.30
 -11 -17  -5    4.80    1.50
 -12 -18  -5    7.80    2.20
 -13 -19  -5    0.30    2.70
 -14 -20  -5    3.50    3.40
 -15 -21  -5 1929.21   53.19
 -16 -22  -5    4.00    4.20
  19  15  -5    0.10    3.70
  18  14  -5    5.20    2.70
  17  13  -5    7.50    3.00
  16  12  -5    4.50    2.20
  15  11  -5   24.80    3.20
  14  10  -5    0.00    1.30
  13   9  -5    0.30    1.30
  12   8  -5   10.90    1.30
  11   7  -5    6.60    0.90
  10   6  -5    1.20    0.70
   9   5  -5   24.40    1.10
   8   4  -5   40.70    1.20
   7   3  -5   22.60    1.10
   6   2  -5   56.29    1.30
   5   1  -5  547.35    9.20
   4   0  -5    0.70    0.40
   3  -1  -5   23.40    0.70
   2  -2  -5    1.80    0.20
   1  -3  -5    2.50    0.30
   0  -4  -5    1.10    0.20
  -1  -5  -5   30.00    0.80
  -2  -6  -5    7.50    0.50
  -3  -7  -5   37.30    0.90
  -4  -8  -5    4.70    0.40
  -5  -9  -5 3453.65   59.99
  -6 -10  -5    1.40    0.50
  -7 -11  -5    4.90    0.70
  -8 -12  -5    0.50    0.50
  -9 -13  -5    4.00    0.70
 -10 -14  -5    6.90    0.90
 -11 -15  -5   45.10    2.50
 -12 -16  -5    7.10    2.10
 -13 -17  -5    0.40    2.30
 -14 -18  -5    9.80    2.70
 -15 -19  -5    0.00    3.20
 -16 -20  -5    4.10    3.10
  18  16  -5    2.50    3.20
  17  15  -5   50.79    4.40
  16  14  -5    4.10    2.20
  15  13  -5   10.30    2.80
  14  12  -5    1.50    1.40
  13  11  -5    2.20    1.50
  12  10  -5  165.28    3.90
  11   9  -5    9.30    1.10
  10   8  -5    3.70    0.60
   9   7  -5   25.70    1.10
   8   6  -5    5.20    0.70
   7   5  -5    5.70    0.70
   6   4  -5    6.40    0.50
   5   3  -5  298.27    5.30
   4   2  -5    0.90    0.40
   3   1  -5   24.50    0.80
   2   0  -5    0.40    0.20
   1  -1  -5   94.79    1.50
   0  -2  -5    1.00    0.20
  -1  -3  -5   53.59    1.20
  -2  -4  -5   45.80    0.80
  -3  -5  -5    0.20    0.30
  -4  -6  -5   17.00    0.60
  -5  -7  -5  163.38    3.60
  -6  -8  -5    4.00    0.50
  -7  -9  -5    1.10    0.50
  -8 -10  -5    0.70    0.50
  -9 -11  -5  177.88    3.50
 -10 -12  -5    3.70    0.80
 -11 -13  -5    2.40    0.90
 -12 -14  -5    2.50    1.00
 -13 -15  -5    0.00    2.10
 -14 -16  -5    0.50    2.20
 -15 -17  -5   11.40    3.30
 -16 -18  -5    3.70    2.90
 -17 -19  -5    7.50    4.20
  18  18  -5   25.50    3.80
  17  17  -5   71.69    5.50
  16  16  -5    1.50    3.00
  15  15  -5   12.80    2.70
  14  14  -5   17.40    2.20
  13  13  -5    6.60    1.80
  12  12  -5  296.07    5.80
  11  11  -5 3422.26   59.79
  10  10  -5    0.60    0.80
   9   9  -5   31.10    1.50
   8   8  -5   13.20    0.90
   7   7  -5    0.00    0.50
   6   6  -5    9.50    0.60
   5   5  -5   29.50    1.00
   4   4  -5    1.60    0.40
   3   3  -5    0.90    0.30
   2   2  -5    1.90    0.30
   1   1  -5   95.99    1.40
   0   0  -5    0.50    0.20
  -1  -1  -5   24.10    0.70
  -2  -2  -5   30.80    0.70
  -3  -3  -5    0.30    0.30
  -4  -4  -5    0.70    0.30
  -5  -5  -5 2178.38   35.00
  -6  -6  -5   17.40    0.70
  -7  -7  -5    2.50    0.50
  -8  -8  -5    2.10    0.40
  -9  -9  -5    8.10    1.00
 -10 -10  -5    8.60    1.00
 -11 -11  -5    4.50    0.90
 -12 -12  -5    2.20    0.90
 -13 -13  -5   32.80    3.00
 -14 -14  -5    5.50    2.20
 -15 -15  -5    5.10    2.70
 -16 -16  -5    9.30    2.80
 -17 -17  -5    2.60    3.40
  17  19  -5   90.79    6.10
  16  18  -5    2.60    2.80
  15  17  -5    2.10    2.80
  14  16  -5    7.10    2.70
  13  15  -5   33.60    2.70
  12  14  -5   21.50    1.80
  11  13  -5  275.57    6.80
  10  12  -5    0.90    0.80
   9  11  -5    0.90    1.00
   8  10  -5    2.20    0.70
   7   9  -5    1.00    0.70
   6   8  -5    2.00    0.50
   5   7  -5 4408.56   69.69
   4   6  -5    2.50    0.40
   3   5  -5   15.80    0.70
   2   4  -5   32.20    0.70
   1   3  -5    2.30    0.30
   0   2  -5    1.10    0.20
  -1   1  -5   25.10    0.70
  -2   0  -5    0.40    0.30
  -3  -1  -5    2.50    0.30
  -4  -2  -5    0.60    0.30
  -5  -3  -5   26.80    0.90
  -6  -4  -5   76.69    1.30
  -7  -5  -5    6.50    0.60
  -8  -6  -5    4.30    0.40
  -9  -7  -5   20.30    1.20
 -10  -8  -5   20.00    1.20
 -11  -9  -5  191.48    5.20
 -12 -10  -5    1.80    0.90
 -13 -11  -5   14.20    2.00
 -14 -12  -5    2.10    1.90
 -15 -13  -5    2.00    2.50
 -16 -14  -5    0.80    2.50
 -17 -15  -5    0.00    3.20
 -18 -16  -5   25.40    4.60
  17  21  -5  213.68   17.70
  16  20  -5    0.00    2.90
  15  19  -5    0.30    2.70
  14  18  -5    4.40    2.40
  13  17  -5   24.10    3.20
  12  16  -5   33.00    3.00
  11  15  -5    3.80    1.50
  10  14  -5    1.40    0.90
   9  13  -5   70.59    2.40
   8  12  -5   12.60    1.10
   7  11  -5   13.90    1.30
   6  10  -5   29.10    1.30
   5   9  -5   41.50    1.30
   4   8  -5   15.60    0.80
   3   7  -5    6.10    0.60
   2   6  -5   11.20    0.60
   1   5  -5    4.40    0.50
   0   4  -5    1.20    0.30
  -1   3  -5   52.79    1.00
  -2   2  -5   30.50    0.60
  -3   1  -5    1.90    0.30
  -4   0  -5    0.20    0.30
  -5  -1  -5   56.79    1.40
  -6  -2  -5   72.09    1.20
  -7  -3  -5    3.40    0.50
  -8  -4  -5    0.30    0.40
  -9  -5  -5    4.30    0.80
 -10  -6  -5    2.70    0.70
 -11  -7  -5   16.50    1.30
 -12  -8  -5  122.49    2.80
 -13  -9  -5   25.00    2.40
 -14 -10  -5   16.40    1.80
 -15 -11  -5   94.59    4.00
 -16 -12  -5    1.90    2.50
 -17 -13  -5    4.20    3.00
 -18 -14  -5   25.10    4.50
  16  22  -5    4.00    4.20
  15  21  -5    3.20    3.20
  14  20  -5    7.40    2.50
  13  19  -5    7.10    3.50
  12  18  -5   17.70    2.00
  11  17  -5   70.59    3.50
  10  16  -5    2.30    1.30
   9  15  -5   26.00    2.60
   8  14  -5    0.20    0.90
   7  13  -5   19.50    1.80
   6  12  -5    7.70    0.90
   5  11  -5   23.60    1.70
   4  10  -5    2.00    0.80
   3   9  -5   22.90    1.30
   2   8  -5    6.80    0.60
   1   7  -5    8.80    0.70
   0   6  -5    2.30    0.40
  -1   5  -5   31.60    0.90
  -2   4  -5   45.30    0.80
  -3   3  -5    0.40    0.30
  -4   2  -5    0.70    0.30
  -5   1  -5   57.49    1.20
  -6   0  -5    0.70    0.30
  -7  -1  -5   31.50    1.10
  -8  -2  -5   18.00    0.90
  -9  -3  -5   20.20    1.00
 -10  -4  -5    4.50    0.80
 -11  -5  -5   82.39    2.80
 -12  -6  -5  130.79    3.30
 -13  -7  -5    6.40    1.90
 -14  -8  -5    8.90    1.80
 -15  -9  -5   16.60    2.60
 -16 -10  -5   14.70    2.30
 -17 -11  -5    4.00    3.60
 -18 -12  -5    7.40    3.80
 -19 -13  -5    5.50    5.00
  15  23  -5   19.10    5.40
  14  22  -5    6.60    3.50
  13  21  -5   12.00    4.10
  12  20  -5    8.70    2.80
  11  19  -5    1.00    2.60
  10  18  -5    0.70    1.80
   9  17  -5    2.60    2.30
   8  16  -5   28.00    2.50
   7  15  -5    2.20    1.70
   6  14  -5   10.40    1.50
   5  13  -5    3.20    1.50
   4  12  -5    4.30    1.20
   3  11  -5    9.60    1.10
   2  10  -5    1.10    0.60
   1   9  -5  364.36    7.60
   0   8  -5    1.10    0.50
  -1   7  -5    3.00    0.60
  -2   6  -5    7.70    0.60
  -3   5  -5    0.60    0.30
  -4   4  -5    0.60    0.30
  -5   3  -5   31.50    0.90
  -6   2  -5   72.89    1.20
  -7   1  -5   31.50    0.90
  -8   0  -5    0.50    0.50
  -9  -1  -5   25.80    1.00
 -10  -2  -5    3.00    0.70
 -11  -3  -5    2.90    1.20
 -12  -4  -5  104.09    3.60
 -13  -5  -5   11.30    1.90
 -14  -6  -5    6.20    1.70
 -15  -7  -5 1656.43   44.30
 -16  -8  -5   11.30    2.20
 -17  -9  -5   29.30    3.90
 -18 -10  -5    2.10    3.40
 -19 -11  -5   14.50    8.30
  15  25  -5    5.50    5.60
  14  24  -5    6.80    4.10
  13  23  -5    1.20    4.40
  12  22  -5    1.90    2.50
  11  21  -5   22.50    3.30
  10  20  -5    1.90    2.00
   9  19  -5   15.20    3.00
   8  18  -5    0.00    1.90
   7  17  -5    0.50    1.80
   6  16  -5    2.60    1.40
   5  15  -5  157.18    7.30
   4  14  -5   19.70    1.80
   3  13  -5    3.50    1.70
   2  12  -5   15.00    1.30
   1  11  -5   20.30    1.40
   0  10  -5    0.70    0.60
  -1   9  -5    1.50    0.70
  -2   8  -5   30.20    1.10
  -3   7  -5   39.70    1.40
  -4   6  -5   17.50    0.70
  -5   5  -5 2240.88   36.40
  -6   4  -5   75.69    1.40
  -7   3  -5    1.60    0.40
  -8   2  -5   18.50    0.70
  -9   1  -5   27.10    1.00
 -10   0  -5    0.60    0.60
 -11  -1  -5   98.09    2.80
 -12  -2  -5    5.80    1.10
 -13  -3  -5    2.70    1.50
 -14  -4  -5   15.80    2.00
 -15  -5  -5   56.09    3.50
 -16  -6  -5   16.50    2.30
 -17  -7  -5    8.30    2.50
 -18  -8  -5    1.30    2.50
 -19  -9  -5    5.70    8.00
  14  26  -5    5.50    4.50
  13  25  -5    2.40    3.90
  12  24  -5   13.40    3.80
  11  23  -5   18.80    3.40
  10  22  -5    0.10    2.10
   9  21  -5    2.20    2.40
   8  20  -5    1.30    1.80
   7  19  -5    2.00    2.10
   6  18  -5   22.70    2.40
   5  17  -5  105.89    4.50
   4  16  -5   11.10    1.70
   3  15  -5    1.00    1.80
   2  14  -5    7.80    1.30
   1  13  -5   46.30    2.10
   0  12  -5    7.10    0.90
  -1  11  -5 3572.44   61.69
  -2  10  -5  178.28    3.70
  -3   9  -5    0.30    0.60
  -4   8  -5    5.40    0.60
  -5   7  -5  163.38    3.10
  -6   6  -5   18.30    0.70
  -7   5  -5    6.30    0.70
  -8   4  -5    0.70    0.60
  -9   3  -5   16.80    1.20
 -10   2  -5    2.60    0.70
 -11   1  -5   95.49    2.40
 -12   0  -5    0.00    0.70
 -13  -1  -5   10.50    1.70
 -14  -2  -5    2.20    1.50
 -15  -3  -5    5.40    1.90
 -16  -4  -5    3.10    1.90
 -17  -5  -5    0.00    2.30
 -18  -6  -5    7.50    3.20
 -19  -7  -5    2.20    3.70
 -20  -8  -5    9.00    5.80
  13  27  -5   11.90    4.50
  12  26  -5   19.00    4.50
  11  25  -5    5.10    3.10
  10  24  -5    5.30    2.40
   9  23  -5    7.20    2.70
   8  22  -5    3.00    2.00
   7  21  -5    6.60    2.30
   6  20  -5   22.00    2.40
   5  19  -5    4.70    2.00
   4  18  -5    9.10    1.70
   3  17  -5   11.30    2.10
   2  16  -5   23.10    2.00
   1  15  -5   59.29    2.70
   0  14  -5    3.40    0.70
  -1  13  -5   93.49    2.30
  -2  12  -5  180.68    2.90
  -3  11  -5   10.20    1.20
  -4  10  -5    0.70    0.60
  -5   9  -5 3454.95   55.79
  -6   8  -5    4.00    0.50
  -7   7  -5    4.60    0.90
  -8   6  -5    4.70    0.60
  -9   5  -5    3.20    0.70
 -10   4  -5    3.40    0.70
 -11   3  -5    1.50    0.90
 -12   2  -5    6.30    0.90
 -13   1  -5   12.30    1.40
 -14   0  -5    0.70    1.40
 -15  -1  -5   33.40    3.00
 -16  -2  -5    1.40    2.30
 -17  -3  -5    6.60    3.70
 -18  -4  -5    1.80    3.00
 -19  -5  -5    6.90    4.00
 -20  -6  -5    0.00    3.90
[truncated: 345,668 more chars]
