# Supplementary material for: Crystal structure of Al2.95Cr0.59, a phase closely related to the η-phase in the binary Al–Cr system
Source: IUCrdata. 2020 Oct 27;5(Pt 10):x201412. doi: 10.1107/S2414314620014121 (PMC9462158; doi:10.1107/S2414314620014121)
Supplement: Supplementary file 2 [file x-05-x201412-Isup2.hkl]

data_I                                                                          
_shelx_title ' 4MON_a.res in C2/c'                                              
_shelx_refln_list_code          4                                               
_shelx_F_calc_maximum     3655.19                                               
_exptl_crystal_F_000      9129.93                                               
_reflns_d_resolution_high  0.8244                                               
                                                                                
loop_                                                                           
 _space_group_symop_operation_xyz                                               
 'x, y, z'                                                                      
 '-x, y, -z+1/2'                                                                
 'x+1/2, y+1/2, z'                                                              
 '-x+1/2, y+1/2, -z+1/2'                                                        
 '-x, -y, -z'                                                                   
 'x, -y, z-1/2'                                                                 
 '-x+1/2, -y+1/2, -z'                                                           
 'x+1/2, -y+1/2, z-1/2'                                                         
                                                                                
_cell_length_a    17.7519                                                       
_cell_length_b    30.4850                                                       
_cell_length_c    17.7526                                                       
_cell_angle_alpha  90.000                                                       
_cell_angle_beta   91.061                                                       
_cell_angle_gamma  90.000                                                       
                                                                                
_shelx_F_squared_multiplier     1.000                                           
                                                                                
loop_                                                                           
 _refln_index_h                                                                 
 _refln_index_k                                                                 
 _refln_index_l                                                                 
 _refln_F_squared_calc                                                          
 _refln_F_squared_meas                                                          
 _refln_F_squared_sigma                                                         
 _refln_observed_status                                                         
   2   0   0       3140.51       2671.88       364.35 o                         
   4   0   0      55281.36      57293.96      1094.79 o                         
   6   0   0     102834.92      98440.61      2068.85 o                         
   8   0   0      10531.90      10565.73       728.67 o                         
  10   0   0      38971.02      38268.41      1457.84 o                         
  12   0   0     532276.31     525906.44      9527.29 o                         
  14   0   0         23.83       2307.06      1457.09 o                         
  16   0   0      16195.36      16515.98      2185.94 o                         
  18   0   0       1579.63        242.85      3642.77 o                         
  20   0   0    2417149.50    2415023.25     65438.78 o                         
   3   1   0         13.18        182.14        85.86 o                         
   5   1   0        446.89        737.89       171.72 o                         
   7   1   0      46913.69      46792.18       773.42 o                         
   9   1   0       6829.04       6599.09       494.08 o                         
  11   1   0          1.05       1026.59       466.40 o                         
  13   1   0      18480.22      18350.06       812.44 o                         
  15   1   0       3423.13       4614.94      1153.56 o                         
  17   1   0      17545.32      16641.04      2146.80 o                         
  19   1   0       1841.08       3836.23      2505.73 o                         
  21   1   0        100.26       2641.75      3335.35 o                         
   2   2   0      37977.07      39773.63       669.26 o                         
   4   2   0      71148.41      76925.23       986.79 o                         
   6   2   0       4006.10       3670.40       910.76 o                         
   8   2   0       1286.39       2680.68       789.27 o                         
  10   2   0       7337.97       7652.39       601.08 o                         
  12   2   0     107198.32     103544.91      1932.72 o                         
  14   2   0       1873.62       2116.29       874.27 o                         
  16   2   0     158978.64     149849.52      4225.26 o                         
  18   2   0       2987.15       2165.78      2609.30 o                         
  20   2   0         13.17       2064.21      3005.09 o                         
   1   3   0      10140.19       8019.25       364.51 o                         
   3   3   0      23279.21      23039.86       379.60 o                         
   5   3   0        881.01       1659.50       182.14 o                         
   7   3   0     131977.83     133355.16      2799.48 o                         
   9   3   0        664.72        910.69       429.30 o                         
  11   3   0        177.82        252.19       553.15 o                         
  13   3   0      21581.66      21638.41      1032.33 o                         
  15   3   0       2845.69       5147.80      1274.99 o                         
  17   3   0      29177.80      28874.30      2154.68 o                         
  19   3   0       4511.91       5807.25      2445.96 o                         
  21   3   0      30044.22      30466.73      3349.22 o                         
   0   4   0     403662.56     404778.03      6703.47 o                         
   2   4   0      19953.84      20560.36       379.59 o                         
   4   4   0       5207.46       5770.64       291.46 o                         
   6   4   0     154633.12     152897.94      2022.69 o                         
   8   4   0      19413.86      18346.07       639.86 o                         
  10   4   0      25687.97      25579.54       812.55 o                         
  12   4   0      22902.34      22925.63      1457.46 o                         
  14   4   0     144611.53     144703.95      3116.20 o                         
  16   4   0        646.52        826.28      1684.46 o                         
  18   4   0        220.29          0.00      3324.24 o                         
  20   4   0        543.19       4016.99      3703.45 o                         
   1   5   0         79.90        242.85       108.61 o                         
   3   5   0      91719.71      90041.02      1156.83 o                         
   5   5   0       2753.39       2721.17       364.30 o                         
   7   5   0      75196.54      69224.41      1702.16 o                         
   9   5   0      39666.09      36885.75      2186.85 o                         
  11   5   0       7817.35       7967.34       651.69 o                         
  13   5   0       2301.71       2483.18       845.81 o                         
  15   5   0        199.81       1709.65      1050.26 o                         
  17   5   0       2003.32       2355.67      1616.52 o                         
  19   5   0         12.98       1613.21      2385.73 o                         
  21   5   0      35637.09      34368.89      3336.15 o                         
   0   6   0      95015.23     101492.73      1584.11 o                         
   2   6   0      64759.32      64728.51       934.77 o                         
   4   6   0      66308.28      65943.08       986.20 o                         
   6   6   0        934.76       1734.66       343.45 o                         
   8   6   0      40329.14      40458.59       988.67 o                         
  10   6   0      40238.12      39670.73      1517.83 o                         
  12   6   0       1414.41         69.39       874.27 o                         
  14   6   0         83.89       1670.80      1050.26 o                         
  16   6   0     695893.75     708356.75     19052.83 o                         
  18   6   0       1941.88       2862.18      2428.52 o                         
  20   6   0      17041.82      20894.12     12083.15 o                         
   1   7   0        696.20        461.42       202.07 o                         
   3   7   0      20607.17      18771.79       429.53 o                         
   5   7   0       2085.11       1900.94       291.43 o                         
   7   7   0      85249.73      80289.09      1281.11 o                         
   9   7   0      17949.25      17074.47      1019.87 o                         
  11   7   0         74.01       1349.16       758.53 o                         
  13   7   0       3012.57       3650.52       988.10 o                         
  15   7   0        377.93       2003.50      1202.04 o                         
  17   7   0       1115.95       2481.81      1721.21 o                         
  19   7   0          1.87       1953.82      2350.63 o                         
  21   7   0       7071.55       5851.61      5889.35 o                         
   0   8   0       2596.22       2185.79       364.30 o                         
   2   8   0         83.04        182.14       257.58 o                         
   4   8   0      51268.88      55308.49      1071.85 o                         
   6   8   0     389572.41     391119.34      6356.59 o                         
   8   8   0      23706.82      25925.97      1336.12 o                         
  10   8   0      22189.11      23238.94      1457.48 o                         
  12   8   0      25377.63      25185.43      1545.76 o                         
  14   8   0       2976.54       2988.98      1106.34 o                         
  16   8   0       5818.11       6953.80      3096.46 o                         
  18   8   0      32692.39      31016.43      6740.70 o                         
  20   8   0        632.95       2819.10      3562.42 o                         
   1   9   0      18963.89      19670.75       789.62 o                         
   3   9   0         33.56        242.85       257.58 o                         
   5   9   0        136.20        182.14       343.44 o                         
   7   9   0     334644.53     319999.12      3248.61 o                         
   9   9   0         24.05        468.35       582.84 o                         
  11   9   0        114.95       1354.84       785.60 o                         
  13   9   0      23951.92      22350.47      2125.41 o                         
  15   9   0       6101.30       8285.16      1365.80 o                         
  17   9   0       3612.80       2050.78      1942.84 o                         
  19   9   0        353.38       3266.11      2531.78 o                         
   0  10   0       5160.38       6921.98       607.19 o                         
   2  10   0      17114.91      17065.66       624.95 o                         
   4  10   0        745.02        424.99       343.44 o                         
   6  10   0    4613702.00    4524488.50     57663.28 o                         
   8  10   0       1164.89       1729.50       325.82 o                         
  10  10   0       9308.51       9906.44       858.69 o                         
  12  10   0       1691.84       2491.67      1092.84 o                         
  14  10   0      26133.35      22799.75      2061.12 o                         
  16  10   0       2441.87        485.71      1631.37 o                         
  18  10   0       1090.49       3246.52      2356.82 o                         
  20  10   0     120420.13     111637.14      7007.56 o                         
   1  11   0       7359.97       7052.59       466.47 o                         
   3  11   0      14424.11      14533.81       639.84 o                         
   5  11   0      10097.79      10813.35       607.22 o                         
   7  11   0      87534.99      85315.32      1762.80 o                         
   9  11   0         16.62       1335.67       601.02 o                         
  11  11   0      12277.62      13654.48      2125.20 o                         
  13  11   0       8222.96      10612.01      1137.88 o                         
  15  11   0      17377.47      18337.73      1717.45 o                         
  17  11   0      16435.00      17624.99      2005.66 o                         
  19  11   0      17873.77      22743.53      2793.11 o                         
   0  12   0     126855.65     130708.47      3286.27 o                         
   2  12   0      20963.11      21232.73       812.59 o                         
   4  12   0     256023.22     252504.64      4511.52 o                         
   6  12   0       1998.45       2623.40       515.17 o                         
   8  12   0       1889.86       2363.97       494.05 o                         
  10  12   0     470570.69     478411.59      7413.65 o                         
  12  12   0        515.80        971.40      1194.66 o                         
  14  12   0      16524.21      17503.11      2550.28 o                         
  16  12   0     115336.20     122796.64      4552.32 o                         
  18  12   0      12880.96      12550.38      2623.01 o                         
  20  12   0       3536.23       4580.76      4572.23 o                         
   1  13   0        280.99        849.97       429.30 o                         
   3  13   0       4293.66       4401.93       515.19 o                         
   5  13   0       7666.68       8581.88      1153.66 o                         
   7  13   0      13742.72      13376.69       772.88 o                         
   9  13   0        319.96        465.46       494.04 o                         
  11  13   0        383.96       1268.21       758.53 o                         
  13  13   0       2542.76       5716.53      1137.82 o                         
  15  13   0         85.50        268.41      1604.40 o                         
  17  13   0      21742.29      24888.87      2188.52 o                         
  19  13   0      24109.00      21058.29      3212.56 o                         
   0  14   0    5303566.50    5165831.00     97911.45 o                         
   2  14   0        235.01        607.12       515.16 o                         
   4  14   0       1929.12       2146.32       849.99 o                         
   6  14   0        706.05       1785.67       726.03 o                         
   8  14   0      56981.07      58104.93      1944.08 o                         
  10  14   0      66769.80      68668.73      1759.78 o                         
  12  14   0      17601.52      18922.89      1882.38 o                         
  14  14   0      19829.07      19129.26      1975.11 o                         
  16  14   0      39057.62      37308.83      7166.20 o                         
  18  14   0      11224.65      12811.25      2742.45 o                         
   1  15   0        903.63       1092.83       607.13 o                         
   3  15   0      74071.41      71192.73      1762.52 o                         
   5  15   0        641.27       1628.53       726.03 o                         
   7  15   0         91.37        692.83       726.03 o                         
   9  15   0       1472.01       1578.54       624.73 o                         
  11  15   0      72075.95      73927.62      1884.38 o                         
  13  15   0       3449.33       4617.94      1414.78 o                         
  15  15   0       3698.88       4614.25      1631.38 o                         
  17  15   0      20441.82      19496.93      2264.71 o                         
  19  15   0        367.26       2914.19      2919.24 o                         
   0  16   0      32627.09      35958.23      1822.21 o                         
   2  16   0      24940.69      24690.64      1518.33 o                         
   4  16   0       3342.54       2584.71       971.44 o                         
   6  16   0      18880.00      20731.52      1329.05 o                         
   8  16   0        617.41        208.16       874.26 o                         
  10  16   0    3218230.75    3327726.25     62862.50 o                         
  12  16   0       6221.83       4841.57      1328.83 o                         
  14  16   0        154.87        900.32      1746.04 o                         
  16  16   0        568.98        825.69      2424.75 o                         
  18  16   0       4945.72      10400.67      3087.48 o                         
   1  17   0       8201.98       6259.33       686.95 o                         
   3  17   0      10302.48      11195.52       726.12 o                         
   5  17   0      10896.32      10294.28       898.58 o                         
   7  17   0      18218.21      18219.67      1312.50 o                         
   9  17   0       5307.45       5034.79       898.51 o                         
  11  17   0      72522.34      75026.60      3159.14 o                         
  13  17   0        684.13         60.71      1373.76 o                         
  15  17   0       1167.28       4824.43      1758.57 o                         
  17  17   0      96000.22      92315.20      4203.94 o                         
  19  17   0       4785.68       3578.08      3198.44 o                         
   0  18   0     124333.34     119536.27      3283.63 o                         
   2  18   0      31794.94      30732.51      1399.76 o                         
   4  18   0      31407.19      28883.46      1414.96 o                         
   6  18   0     256781.78     265592.56      5122.68 o                         
   8  18   0       8946.05      11615.74      1368.67 o                         
  10  18   0      26523.50      25460.06      1517.44 o                         
  12  18   0       8827.18       8163.63      1459.73 o                         
  14  18   0      71284.73      73612.77      3951.79 o                         
  16  18   0       3573.17       5462.49      2874.92 o                         
  18  18   0       4864.86      13103.35      3335.46 o                         
   1  19   0       1829.16       2224.54       971.41 o                         
   3  19   0      11609.67      11568.98      1032.24 o                         
   5  19   0       1850.22       1710.09      1335.69 o                         
   7  19   0      30810.31      30953.59      1746.59 o                         
   9  19   0      45054.07      47784.20      1953.31 o                         
  11  19   0     109796.95     110850.85      2439.20 o                         
  13  19   0      13788.87      13131.05      1844.70 o                         
  15  19   0        529.75       1442.52      2100.52 o                         
  17  19   0      40223.36      46605.90      3579.61 o                         
   0  20   0     121721.85     124743.30      3891.01 o                         
   2  20   0      57703.07      59756.31      1759.71 o                         
   4  20   0     358740.22     367613.47      6299.82 o                         
   6  20   0       3269.34       2822.29      3582.13 o                         
   8  20   0       2981.90       1748.56      1457.13 o                         
  10  20   0     103867.32     100818.16      2697.89 o                         
  12  20   0       1400.74       6824.78      2671.36 o                         
  14  20   0      32332.34      35682.20      6497.80 o                         
  16  20   0     691878.06     694360.00     15340.50 o                         
  18  20   0        202.36       7372.19      6678.33 o                         
   1  21   0       3200.47       2610.71       772.77 o                         
   3  21   0      22580.23      22162.93      1243.05 o                         
   5  21   0       1074.75       1422.41       874.26 o                         
   7  21   0      18092.29      15034.60      1654.88 o                         
   9  21   0       2144.45       3530.04      1192.89 o                         
  11  21   0       3361.37       2041.90      1525.63 o                         
  13  21   0       8849.83      10522.58      4553.72 o                         
  15  21   0       4814.09       1942.85      2404.16 o                         
  17  21   0      47606.39      43304.86      3518.26 o                         
   0  22   0     508213.12     521807.69     10620.24 o                         
   2  22   0        860.11        104.08       874.26 o                         
   4  22   0      14599.71      12634.27      1342.35 o                         
   6  22   0       8231.62       8615.68      2792.98 o                         
   8  22   0       2654.13       1457.12      1341.88 o                         
  10  22   0       1020.98        315.19      1909.05 o                         
  12  22   0      10739.19       8500.41      2404.28 o                         
  14  22   0          4.84       3979.63      2975.24 o                         
  16  22   0      89167.07      81243.30      4876.73 o                         
   1  23   0      13257.89      12415.59      2003.77 o                         
   3  23   0      15343.15      15119.83      1116.35 o                         
   5  23   0       6184.20       5785.24      1121.45 o                         
   7  23   0      46922.20      43564.48      1809.61 o                         
   9  23   0       3166.15       3882.30      1538.38 o                         
  11  23   0       5989.32       6938.26      1821.45 o                         
  13  23   0       7806.36       8301.48      2360.11 o                         
  15  23   0      11911.96      11573.85      4432.35 o                         
   0  24   0     122668.24     131889.84      4133.33 o                         
   2  24   0       2392.68       2878.83      1153.56 o                         
   4  24   0       1765.59       3872.14      1214.26 o                         
   6  24   0     112070.01     108301.43      5165.72 o                         
   8  24   0       5861.58       7517.12      4310.77 o                         
  10  24   0        116.93       1457.09      2275.59 o                         
  12  24   0       3458.17       1602.84      3233.08 o                         
  14  24   0        482.47       1839.49      2867.67 o                         
  16  24   0       4113.91       9341.73      3814.36 o                         
   1  25   0       1246.69       2166.23      1070.69 o                         
   3  25   0      39125.84      38903.00      2550.82 o                         
   5  25   0       1085.46       2584.62      1165.68 o                         
   7  25   0      16042.77      17487.46      1571.42 o                         
   9  25   0       8815.16       7713.13      1778.78 o                         
  11  25   0       3322.76       6489.15      2296.16 o                         
  13  25   0        528.29        507.78      2332.02 o                         
  15  25   0       1087.11       4648.84      4067.74 o                         
   0  26   0       6768.52       6314.44      1942.90 o                         
   2  26   0        888.80       1725.97      1335.68 o                         
   4  26   0      39776.84      46271.49      6073.32 o                         
   6  26   0      53562.23      56181.70      3583.64 o                         
   8  26   0        826.44       2089.64      1773.73 o                         
  10  26   0     194218.86     208008.41      6421.65 o                         
  12  26   0       1842.84       3399.92      3030.97 o                         
  14  26   0        479.15       2246.35      3470.28 o                         
   1  27   0      13101.12      11567.37      1365.88 o                         
   3  27   0       6697.70       9562.06      1279.41 o                         
   5  27   0        369.34        614.48      1414.74 o                         
   7  27   0        173.90       2064.21      1545.48 o                         
   9  27   0      10876.38      11293.39      1836.95 o                         
  11  27   0       1816.07        657.91      2350.66 o                         
  13  27   0      12361.20      10978.98      3521.60 o                         
   0  28   0    1328435.88    1408030.75     26520.52 o                         
   2  28   0       1458.92         60.71      1373.77 o                         
   4  28   0       1015.22        862.76      1624.58 o                         
   6  28   0      33595.28      36354.31      3097.15 o                         
   8  28   0      25965.08      27276.12      3582.73 o                         
  10  28   0      77643.03      82689.70      7957.83 o                         
  12  28   0       6055.68       9522.45      3382.29 o                         
  14  28   0      22309.11      30117.69      8865.29 o                         
   1  29   0        175.82        527.57      1242.75 o                         
   3  29   0      30607.99      31103.73      2055.78 o                         
   5  29   0       1465.52       2578.17      1832.57 o                         
   7  29   0       4420.89       4334.71      1882.14 o                         
   9  29   0      18351.50      18504.50      3400.34 o                         
  11  29   0      10688.10       6707.74      2695.60 o                         
  13  29   0        403.60       5723.81      3076.68 o                         
   0  30   0       1900.49       4614.19      2064.24 o                         
   2  30   0       2582.08       1432.21      1672.65 o                         
   4  30   0      48940.78      54316.95      8314.65 o                         
   6  30   0         48.96        273.20      2012.77 o                         
   8  30   0       1432.14        442.34      2291.19 o                         
  10  30   0    1658706.75    1650342.38     31945.37 o                         
  12  30   0        932.16       4407.27      3642.75 o                         
   1  31   0       5868.18      10572.44      1821.44 o                         
   3  31   0       1855.71       3376.79      3035.65 o                         
   5  31   0       3850.22       2709.91      1758.61 o                         
   7  31   0      53155.32      48879.39      3064.25 o                         
   9  31   0       1597.63       3752.25      2592.46 o                         
  11  31   0        945.38       5606.36      4492.72 o                         
   0  32   0      26168.08      30969.25      4129.23 o                         
   2  32   0      15994.97      13246.97      2313.73 o                         
   4  32   0       7535.22       6687.86      2245.19 o                         
   6  32   0    1268801.38    1240849.75     21286.13 o                         
   8  32   0       2142.07       5636.06      3013.98 o                         
  10  32   0      34579.47      35650.80      3928.93 o                         
   1  33   0      10479.59       8371.47      2091.92 o                         
   3  33   0         35.23       3387.49      2102.25 o                         
   5  33   0       2019.77       1466.82      2100.55 o                         
   7  33   0     103142.45      98505.20      5166.59 o                         
   9  33   0       4619.59      10376.10      3003.93 o                         
   0  34   0      57279.87      54541.80      5101.90 o                         
   2  34   0      31128.68      35837.59      3091.39 o                         
   4  34   0      23787.13      24115.17      2914.67 o                         
   6  34   0      18936.23      18631.03      3585.90 o                         
   8  34   0       2500.79       1161.33      3189.74 o                         
   1  35   0      49425.35      47333.13      3583.25 o                         
   3  35   0        701.61       4773.25      2450.22 o                         
   5  35   0        889.32       4573.67      2823.75 o                         
   0  36   0     224150.89     215469.17      9607.22 o                         
   2  36   0       1084.71       3967.74      2859.13 o                         
   4  36   0      12140.84      15938.06      3614.08 o                         
 -21   1   1       1539.60       4359.17      3431.21 o                         
 -19   1   1       8861.89      14515.88      2961.42 o                         
 -17   1   1        184.48       1542.80      2178.09 o                         
 -15   1   1      17421.53      17234.52      1414.96 o                         
 -13   1   1     148724.17     147739.44      2853.47 o                         
 -11   1   1       1762.02       1018.12       971.41 o                         
  -9   1   1     194897.81     193060.67      2875.83 o                         
  -7   1   1      51463.29      52271.85      1071.70 o                         
  -5   1   1     108727.12     115001.07      1377.58 o                         
  -3   1   1      17531.36      18200.74       379.54 o                         
   3   1   1       8477.04       9437.28       202.13 o                         
   5   1   1      29531.65      30766.89       850.61 o                         
   7   1   1       1584.85       3590.04       291.43 o                         
   9   1   1       4370.66       4200.44       379.29 o                         
  11   1   1      58330.43      57859.45      1157.54 o                         
  13   1   1      23592.83      24795.71      1050.51 o                         
  15   1   1      25044.84      25531.91      3400.65 o                         
  17   1   1        532.65       2014.75      2313.46 o                         
  19   1   1       5442.10       6225.62      7103.60 o                         
  21   1   1      14950.08       5332.96      3562.77 o                         
 -20   2   1      28516.16      26464.58      3886.36 o                         
 -18   2   1      19281.47      13803.88      2350.98 o                         
 -16   2   1       4519.95       5941.56      2610.72 o                         
 -14   2   1       4509.38       3292.10      1457.15 o                         
 -12   2   1       2175.40       1908.14       530.73 o                         
 -10   2   1       6453.33       5973.52       494.08 o                         
  -8   2   1      17441.82      17793.06       553.31 o                         
  -6   2   1       8856.92       8973.70       425.06 o                         
  -4   2   1        321.54        424.99       171.72 o                         
  -2   2   1      66312.29      62629.99       974.74 o                         
   2   2   1         76.52        121.42        85.86 o                         
   4   2   1       5616.59       5597.02       242.89 o                         
   6   2   1       8589.24       8744.12       343.50 o                         
   8   2   1      19580.52      19353.16      1396.82 o                         
  10   2   1       1961.45       2220.73       379.27 o                         
  12   2   1      21787.98      21376.49       772.92 o                         
  14   2   1          1.04        447.35       785.60 o                         
  16   2   1       8426.01       9125.88      1434.28 o                         
  18   2   1         72.27       2154.68      2188.16 o                         
  20   2   1       1027.19        897.31      2531.79 o                         
 -21   3   1         14.24       1395.59      3304.77 o                         
 -19   3   1        106.25          0.00      3383.23 o                         
 -17   3   1      26635.66      24689.74      2353.95 o                         
 -15   3   1      17052.51      18970.79      1500.94 o                         
 -13   3   1      41521.34      40527.61      1632.03 o                         
 -11   3   1      10062.05      11450.74      1943.02 o                         
  -9   3   1     345246.41     338242.94      4984.51 o                         
  -7   3   1     122677.34     125630.63      2798.96 o                         
  -5   3   1       3506.25       3746.30       425.02 o                         
  -3   3   1     302236.25     317555.28      3927.97 o                         
  -1   3   1       8274.68       9112.82       257.70 o                         
   1   3   1       6940.70       8015.34       971.78 o                         
   3   3   1       2964.02       3283.30       171.74 o                         
   5   3   1      66606.59      66294.84      1337.82 o                         
   7   3   1      64623.67      67545.88      1107.59 o                         
   9   3   1      56433.56      55750.43      1107.20 o                         
  11   3   1       4363.62       4455.82       607.15 o                         
  13   3   1       1212.10       1866.12       785.61 o                         
  15   3   1      14941.77      15658.84      1254.07 o                         
  17   3   1      26721.02      26461.22      2766.36 o                         
  19   3   1         94.66       3859.55      5403.38 o                         
  21   3   1        266.43       7528.31      3520.26 o                         
 -20   4   1       1175.11       1611.46      2531.79 o                         
 -18   4   1       5083.52       5763.20      2227.49 o                         
 -16   4   1      38522.12      38758.22      2357.57 o                         
 -14   4   1       3381.90       2332.70       812.31 o                         
 -12   4   1          3.42        971.39       607.12 o                         
 -10   4   1      23623.58      23811.97       772.97 o                         
  -8   4   1      61160.14      59559.90       985.54 o                         
  -6   4   1       5550.86       5354.30       343.48 o                         
  -4   4   1        267.10        424.99       171.72 o                         
  -2   4   1       7004.61       6836.39       485.83 o                         
   0   4   1       1729.58       1519.89       182.15 o                         
   2   4   1      20786.09      20350.95       291.66 o                         
   4   4   1       1585.24       1587.92       171.73 o                         
   6   4   1       7542.15       7492.91       425.05 o                         
   8   4   1     312579.34     294869.16     10310.62 o                         
  10   4   1       5879.21       6001.21       546.45 o                         
  12   4   1       7761.01       7868.05       789.32 o                         
  14   4   1      35578.37      33309.16      1303.20 o                         
  16   4   1      26894.53      24128.83      1887.16 o                         
  18   4   1       1554.16       3814.44      3278.49 o                         
  20   4   1       1604.21       5772.69      2617.70 o                         
 -21   5   1      16884.79      19827.12      5950.46 o                         
 -19   5   1       6357.14       1858.24      2829.61 o                         
 -17   5   1      18910.20      20774.35      2446.01 o                         
 -15   5   1      12824.22      13543.76      1882.29 o                         
 -13   5   1       2988.72       2800.54      1396.42 o                         
 -11   5   1      10302.54      10941.54       728.63 o                         
  -9   5   1      12441.86      12948.15       726.15 o                         
  -7   5   1      35634.07      37394.62       933.38 o                         
  -5   5   1       4561.96       4810.80       379.30 o                         
  -3   5   1      27230.11      26857.02       515.59 o                         
  -1   5   1       5694.03       5661.33       217.26 o                         
   1   5   1     315806.81     325400.12      7561.95 o                         
   3   5   1      75115.75      77770.20       986.83 o                         
   5   5   1      37196.03      36011.62       726.63 o                         
   7   5   1     508928.62     504759.03      7026.35 o                         
   9   5   1     285270.19     284755.56      5731.83 o                         
  11   5   1      10006.35      10839.17       971.51 o                         
  13   5   1        463.61       1232.46       845.80 o                         
  15   5   1      75052.19      79292.01      3462.91 o                         
  17   5   1      52716.45      53827.26      5587.87 o                         
  19   5   1         80.37       2708.96      3047.12 o                         
  21   5   1     256205.72     238222.58      8640.99 o                         
 -20   6   1       4043.95       4896.91      4978.53 o                         
 -18   6   1       1592.49       3670.36      1797.03 o                         
 -16   6   1      75472.56      71473.27      2524.66 o                         
 -14   6   1        305.33       1495.95      1050.26 o                         
 -12   6   1        307.62        667.83       515.16 o                         
 -10   6   1      27811.24      26522.90       812.57 o                         
  -8   6   1        109.33        607.12       404.12 o                         
  -6   6   1      51295.42      50008.46       899.33 o                         
  -4   6   1       4389.90       4318.71       257.61 o                         
  -2   6   1       4030.11       3963.97       202.09 o                         
   0   6   1       1877.15       1762.86       171.73 o                         
   2   6   1      24738.51      24608.85       429.63 o                         
   4   6   1        239.14        485.70       202.06 o                         
   6   6   1       1066.19       1277.87       257.58 o                         
   8   6   1     325574.62     297614.28      3666.10 o                         
  10   6   1       5862.59       5622.49       639.71 o                         
  12   6   1       2617.29       3746.10      1092.85 o                         
  14   6   1       3351.80       5542.56       984.62 o                         
  16   6   1      10642.40       8403.09      1594.99 o                         
  18   6   1        362.71       1736.90      1969.19 o                         
  20   6   1       9995.96       7914.55      2904.32 o                         
 -21   7   1     198252.39     189713.25      7306.31 o                         
 -19   7   1       2054.29       1103.55      2915.49 o                         
 -17   7   1      74439.95      71910.09      3949.09 o                         
 -15   7   1        590.64       1425.76      1578.52 o                         
 -13   7   1        851.92       1538.05       988.08 o                         
 -11   7   1       6605.23       8189.83       812.35 o                         
  -9   7   1     717610.12     716356.38     16120.15 o                         
  -7   7   1      18534.22      17311.21      1882.64 o                         
  -5   7   1       8540.76       9110.00       429.37 o                         
  -3   7   1       8505.91       7547.49       379.35 o                         
  -1   7   1      43998.30      46899.19       718.04 o                         
   1   7   1      56235.96      57990.52       813.67 o                         
   3   7   1     175509.31     178362.02      2069.78 o                         
   5   7   1       2511.72       3701.68       312.38 o                         
   7   7   1      12280.77      12723.63       696.46 o                         
   9   7   1       2727.89       3024.39       639.69 o                         
  11   7   1     474851.28     476627.94     16419.49 o                         
  13   7   1       4786.56       3217.89      1116.23 o                         
  15   7   1      27196.56      28380.19      2216.88 o                         
  17   7   1      78739.62      79014.91      4108.20 o                         
  19   7   1       2142.31        935.31      3173.38 o                         
  21   7   1      19288.93      26494.04      4779.49 o                         
 -20   8   1        271.30       4484.87      2657.51 o                         
 -18   8   1        366.76       2935.30      1838.51 o                         
 -16   8   1      69588.88      66578.98      2572.99 o                         
 -14   8   1        779.95       2137.08      1050.27 o                         
 -12   8   1       5230.55       4783.16       734.23 o                         
 -10   8   1       2688.32       3157.13       582.85 o                         
  -8   8   1      57781.97      54996.76      1243.77 o                         
  -6   8   1     449720.12     436607.28      3919.00 o                         
  -4   8   1       9370.35       9134.52       485.79 o                         
  -2   8   1      16612.35      15536.63      1154.02 o                         
   0   8   1       1970.88       2513.93       202.07 o                         
   2   8   1       1666.21       1099.25       257.59 o                         
   4   8   1       1170.55       2064.26       291.43 o                         
   6   8   1        627.43        591.95       312.36 o                         
   8   8   1       1838.00       1952.96       494.05 o                         
  10   8   1       1163.89       1102.17       514.84 o                         
  12   8   1      14067.16      14863.52      1452.30 o                         
  14   8   1      18641.32      18700.32      1452.31 o                         
  16   8   1       1392.04       3721.33      1452.07 o                         
  18   8   1        916.18       2981.11      2070.92 o                         
  20   8   1       2781.28       4485.94      3039.93 o                         
 -19   9   1      70051.47      64623.38      5764.48 o                         
 -17   9   1      13458.31      11116.66      2141.57 o                         
 -15   9   1       9469.06       9592.26      1572.93 o                         
 -13   9   1      30473.09      33607.26      2307.74 o                         
 -11   9   1     315977.56     329597.12      9625.79 o                         
  -9   9   1         39.75        285.70       726.03 o                         
  -7   9   1     283010.50     276636.53      3767.52 o                         
  -5   9   1     448898.72     440686.50      6411.37 o                         
  -3   9   1       8883.25       8796.89       607.24 o                         
  -1   9   1      19807.49      20394.18       728.89 o                         
   1   9   1     218185.36     223166.41      4455.25 o                         
   3   9   1       1860.64       1287.15       343.45 o                         
   5   9   1       2014.39       2326.83       425.00 o                         
   7   9   1     269741.88     270753.91      5364.25 o                         
   9   9   1      18229.89      17962.55      1010.54 o                         
  11   9   1       5158.90       7645.91      1821.47 o                         
  13   9   1       2610.05       3665.30      1156.75 o                         
  15   9   1       9486.70       8947.33      1545.60 o                         
  17   9   1       5112.34       3236.08      2489.29 o                         
  19   9   1        876.83       7635.20      3212.04 o                         
 -20  10   1       8094.95       5455.59      4796.52 o                         
 -18  10   1       4716.35       4163.26      1999.23 o                         
 -16  10   1      38671.09      38930.76      2672.17 o                         
 -14  10   1        910.62       2253.11      1137.80 o                         
 -12  10   1        141.51        871.40       696.32 o                         
 -10  10   1        666.82       1464.24       726.03 o                         
  -8  10   1      11215.52      11431.09       726.14 o                         
  -6  10   1     139958.42     136195.67      1800.88 o                         
  -4  10   1         87.25        512.68       379.27 o                         
  -2  10   1      76647.09      70770.71       989.66 o                         
   0  10   1      23624.41      22465.38       553.44 o                         
   2  10   1        672.13        902.02       291.42 o                         
   4  10   1     130115.37     127305.70      1635.24 o                         
   6  10   1       4219.51       4158.73       379.29 o                         
   8  10   1      28951.73      28846.44       717.36 o                         
  10  10   1       4878.13       5117.45      1942.90 o                         
  12  10   1      49283.04      51329.01      1975.76 o                         
  14  10   1       2357.44       3236.65      1242.77 o                         
  16  10   1       3372.70       4617.71      1500.75 o                         
  18  10   1        410.68       4098.08      2012.78 o                         
  20  10   1       1833.42       1404.31      2953.81 o                         
 -19  11   1       4647.18       6376.62      5585.69 o                         
 -17  11   1       6016.46       5724.91      2055.37 o                         
 -15  11   1     173953.55     166119.41      4471.26 o                         
 -13  11   1      23243.32      37754.22     13966.82 o                         
 -11  11   1      38845.99      40123.21      1632.01 o                         
  -9  11   1     116520.14     114085.15      2661.23 o                         
  -7  11   1      18809.31      19373.94       858.82 o                         
  -5  11   1      25135.62      25011.52       898.83 o                         
  -3  11   1     106820.28     112196.92      2182.37 o                         
  -1  11   1       3366.15       2914.38       607.16 o                         
   1  11   1       2387.18       2976.27       343.46 o                         
   3  11   1        488.84       1025.37       379.27 o                         
   5  11   1    4726774.50    4610459.50     64904.01 o                         
   7  11   1      14019.22      15655.82       748.52 o                         
   9  11   1      10845.68      11383.74       812.39 o                         
  11  11   1      21420.96      20821.43      1279.96 o                         
  13  11   1       1389.43        799.73      1242.76 o                         
  15  11   1       3552.41       4517.73      1672.67 o                         
  17  11   1     176819.66     176814.59      7167.66 o                         
  19  11   1      27813.66      28305.74      3793.40 o                         
 -20  12   1      29127.20      30798.16      5404.44 o                         
 -18  12   1        875.14        345.23      2128.24 o                         
 -16  12   1      13979.10      16571.42      2141.59 o                         
 -14  12   1        985.92       1777.22      1399.22 o                         
 -12  12   1       4278.41       5333.04       898.50 o                         
 -10  12   1       5142.34       5952.60       858.65 o                         
  -8  12   1        715.37       1081.79       789.26 o                         
  -6  12   1      11128.60      11822.34       671.03 o                         
  -4  12   1        157.84        424.99       515.16 o                         
  -2  12   1      44393.83      44505.25      1047.43 o                         
   0  12   1         24.55        903.94       607.12 o                         
   2  12   1      22632.97      21191.86       850.31 o                         
   4  12   1     298762.34     282161.22      3061.88 o                         
   6  12   1      43931.64      44550.57      1761.75 o                         
   8  12   1      17309.75      16778.17      2003.93 o                         
  10  12   1       1301.15       2457.09       696.33 o                         
  12  12   1       3821.38       3753.73       962.47 o                         
  14  12   1      20703.46      19981.18      1672.92 o                         
  16  12   1        181.11       2456.72      1832.55 o                         
  18  12   1       9009.50       9523.31      3703.68 o                         
  20  12   1       1875.24       3885.62      3670.97 o                         
 -19  13   1      77238.34      82825.20      5345.54 o                         
 -17  13   1      19472.43      19448.47      2399.83 o                         
 -15  13   1         34.40       1723.63      1746.04 o                         
 -13  13   1      76540.45      72706.43      2685.56 o                         
 -11  13   1        687.40        253.41       984.60 o                         
  -9  13   1      20558.21      21279.17      1010.55 o                         
  -7  13   1      24986.52      24473.13      1518.29 o                         
  -5  13   1      50877.43      55004.43      1632.54 o                         
  -3  13   1     107946.78     108625.49      6325.03 o                         
  -1  13   1     102213.54     104095.17      1868.87 o                         
   1  13   1      10267.49       9507.85      1032.29 o                         
   3  13   1      14319.81      12358.20      2064.69 o                         
   5  13   1     113873.31     113577.78      2095.22 o                         
   7  13   1     112713.93     110926.30      2128.00 o                         
   9  13   1       1078.51       1778.53       910.69 o                         
  11  13   1       5734.98       4503.79       919.31 o                         
  13  13   1       4256.42       4959.77      1414.79 o                         
  15  13   1      81411.03      84884.71      3645.16 o                         
  17  13   1      13243.27      14463.63      2178.30 o                         
  19  13   1        821.40       7261.99      6981.93 o                         
 -18  14   1       2172.12       5361.43      3703.49 o                         
 -16  14   1       3193.95       7315.68      3885.67 o                         
 -14  14   1       5308.41       6519.44      1586.74 o                         
 -12  14   1      40822.20      41061.96      1673.26 o                         
 -10  14   1        300.09        734.94       812.29 o                         
  -8  14   1       7039.04       6610.65       639.72 o                         
  -6  14   1         57.42        364.27       696.32 o                         
  -4  14   1      16543.00      15792.66       944.68 o                         
  -2  14   1      50075.78      52000.08      1762.03 o                         
   0  14   1      15714.92      16065.16      1518.19 o                         
   2  14   1      18582.97      18429.33      1093.14 o                         
   4  14   1      65596.34      61586.12      1367.02 o                         
   6  14   1       5722.68       6100.94       670.97 o                         
   8  14   1       2982.52       4140.35       667.86 o                         
  10  14   1       9065.38       9468.99       624.78 o                         
  12  14   1       4915.88       7997.67      2975.03 o                         
  14  14   1       4536.48       4307.15      1452.11 o                         
  16  14   1       8711.08       8034.59      2003.63 o                         
  18  14   1        707.79        242.85      2489.95 o                         
 -19  15   1      23724.22      24786.70      4244.90 o                         
 -17  15   1       1140.37       1430.91      2188.18 o                         
 -15  15   1      33170.61      29893.50      2853.11 o                         
 -13  15   1        542.06       1178.53      1429.56 o                         
 -11  15   1       1129.28       3055.06      1070.69 o                         
  -9  15   1      67730.79      68600.90      1718.44 o                         
  -7  15   1       4291.59       3828.73      1517.88 o                         
  -5  15   1      79219.92      78130.21      3160.32 o                         
  -3  15   1      24554.45      23397.43      1342.32 o                         
  -1  15   1      15337.25      16375.85       933.02 o                         
   1  15   1        615.86        576.77       546.41 o                         
   3  15   1       9187.40       9408.99      1032.24 o                         
   5  15   1       6557.36       6800.34       812.35 o                         
   7  15   1      25085.61      24944.90      1279.71 o                         
   9  15   1      12125.02      12935.51      1092.96 o                         
  11  15   1     467614.88     478500.66      7674.42 o                         
  13  15   1      20603.20      17765.89      2126.35 o                         
  15  15   1      81455.86      77334.77      5832.15 o                         
  17  15   1        111.08       2754.94      2617.67 o                         
  19  15   1      24879.10      29043.11      4512.59 o                         
 -18  16   1      32445.60      29224.45      4858.07 o                         
 -16  16   1      14315.80      20075.46      4736.05 o                         
 -14  16   1         38.79        930.92      1672.62 o                         
 -12  16   1      35101.89      34907.71      1759.11 o                         
 -10  16   1       3232.15       2536.47       785.63 o                         
  -8  16   1        337.93        424.99       772.74 o                         
  -6  16   1       5260.74       5200.99       898.52 o                         
  -4  16   1        163.73        593.63       758.53 o                         
  -2  16   1         45.09       1214.24       639.67 o                         
   0  16   1       3306.51       2777.38       601.05 o                         
   2  16   1       2697.78       2962.47       789.29 o                         
   4  16   1        431.47       1363.69       514.84 o                         
   6  16   1        573.32        899.97       696.33 o                         
   8  16   1        186.98       1161.12       670.93 o                         
  10  16   1      50716.31      49747.02      4373.46 o                         
  12  16   1       4428.07       4298.58      1639.29 o                         
  14  16   1      59295.18      60781.51      2704.88 o                         
  16  16   1       1732.42       2108.16      1951.45 o                         
  18  16   1      11313.21      10056.97      4978.78 o                         
 -19  17   1      24084.93      20030.14     14208.92 o                         
 -17  17   1       2119.93       4327.18      2798.46 o                         
 -15  17   1      71813.84      77404.19      9111.88 o                         
 -13  17   1        578.95       1667.37      1758.56 o                         
 -11  17   1      36019.70      35630.52      1889.54 o                         
  -9  17   1     264128.00     261612.58      8948.42 o                         
  -7  17   1        627.45       1952.51      1050.27 o                         
  -5  17   1       2162.28       2725.37      1137.83 o                         
  -3  17   1      76835.34      76488.87      2856.27 o                         
  -1  17   1       1293.32       1246.64       639.68 o                         
   1  17   1       2599.48       3128.32      2125.00 o                         
   3  17   1      12579.29      13256.17      3339.70 o                         
   5  17   1     114476.97     116795.77      7660.21 o                         
   7  17   1      12594.83      12081.11      1106.46 o                         
   9  17   1     397197.88     395696.69      6355.58 o                         
  11  17   1     532524.31     545418.06      8095.66 o                         
  13  17   1      19596.57      16178.89      5282.82 o                         
  15  17   1       3603.97       3977.80      2450.28 o                         
  17  17   1      47381.86      40425.06      3732.49 o                         
  19  17   1      14875.15       3518.32      9388.19 o                         
 -18  18   1       7542.14       9234.07      2915.60 o                         
 -16  18   1        111.76       1920.30      2242.86 o                         
 -14  18   1        151.22       2246.35      1631.34 o                         
 -12  18   1     108667.59     117198.82      3005.32 o                         
 -10  18   1       3441.84       3484.46       984.62 o                         
  -8  18   1      35551.83      36975.71      1779.30 o                         
  -6  18   1       2377.09       2660.84       962.46 o                         
  -4  18   1         27.24       1378.16       845.79 o                         
  -2  18   1      50872.30      46770.80      2369.27 o                         
   0  18   1      11458.53      11420.69       858.72 o                         
   2  18   1         20.43       1109.01       639.67 o                         
   4  18   1        215.64       1311.38       606.19 o                         
   6  18   1      10978.09      11027.76      1032.23 o                         
   8  18   1     172004.73     168858.48      2822.74 o                         
  10  18   1     149339.83     154198.94      4924.56 o                         
  12  18   1       5246.71       4775.14      1572.87 o                         
  14  18   1      19577.22      21002.31      2399.85 o                         
  16  18   1       2552.07       3063.85      2291.21 o                         
  18  18   1       7227.21       4642.81      2711.61 o                         
 -17  19   1      24403.19      27588.04      4025.15 o                         
 -15  19   1      37877.34      34822.64      3482.60 o                         
 -13  19   1      65863.15      69964.52      3261.03 o                         
 -11  19   1      23352.41      26216.75      2005.82 o                         
  -9  19   1       4836.19       8291.42      2064.30 o                         
  -7  19   1      77037.98      83959.18      5650.69 o                         
  -5  19   1      66876.01      65864.64      2452.02 o                         
  -3  19   1      35206.20      35717.53      1573.45 o                         
  -1  19   1     150407.91     150529.66      3010.51 o                         
   1  19   1       5956.70       7701.84      2185.79 o                         
   3  19   1      11466.31      11841.88      1050.40 o                         
   5  19   1      25167.50      23860.51      2489.88 o                         
   7  19   1      85010.88      82371.88      2387.81 o                         
   9  19   1       2206.89       1037.65      1265.13 o                         
  11  19   1        817.44       1890.76      1457.10 o                         
  13  19   1        584.68       1201.60      2055.28 o                         
  15  19   1      69551.19      71743.65      7107.03 o                         
  17  19   1      15911.81      21514.32      3764.57 o                         
 -18  20   1       9933.27       3998.85      4229.48 o                         
 -16  20   1      63421.75      64327.05      4165.43 o                         
 -14  20   1       2407.22       1285.69      2178.12 o                         
 -12  20   1        372.72       1447.25      1504.86 o                         
 -10  20   1      14479.49      14181.01      1486.25 o                         
  -8  20   1        132.07        836.48      1137.80 o                         
  -6  20   1       5038.78       3139.84      1165.73 o                         
  -4  20   1       6476.25       6210.67       971.46 o                         
  -2  20   1      17919.40      18229.32      2428.97 o                         
   0  20   1        199.03        942.82       726.03 o                         
   2  20   1      20344.79      19855.45      1106.56 o                         
   4  20   1      46781.23      43994.34      1342.53 o                         
   6  20   1       7047.27       8755.04      3035.82 o                         
   8  20   1      64141.40      63574.82      2103.54 o                         
  10  20   1      13127.61      13047.08      1249.59 o                         
  12  20   1      14590.79      15324.11      1865.84 o                         
  14  20   1       2456.04       2573.21      2064.25 o                         
  16  20   1       4397.32       6286.56      2418.96 o                         
  18  20   1       2635.10          0.00      7407.00 o                         
 -17  21   1      27946.54      28644.08      3705.91 o                         
 -15  21   1      81933.30      77750.50      6925.31 o                         
 -13  21   1       4493.88       3305.55      2975.00 o                         
 -11  21   1      27068.87      26422.48      2351.16 o                         
  -9  21   1     151855.30     153780.09      4602.54 o                         
  -7  21   1        198.80       1282.54      1341.85 o                         
  -5  21   1       6718.17       7797.52      1106.38 o                         
  -3  21   1       8785.60       9172.00      1116.28 o                         
  -1  21   1     171161.14     177253.42      3351.48 o                         
   1  21   1        112.43        849.97       858.60 o                         
   3  21   1        204.55        218.56       845.80 o                         
   5  21   1      23238.33      20087.69      1414.77 o                         
   7  21   1         54.40       3639.44      1572.80 o                         
   9  21   1       9708.21       8392.28      1452.21 o                         
  11  21   1    3908161.75    4027946.75     62556.05 o                         
  13  21   1        325.09       1514.72      2505.70 o                         
  15  21   1       4179.13       7953.52      2919.32 o                         
  17  21   1      15682.72      25700.12      6436.17 o                         
 -16  22   1      56522.51      58100.47      5277.96 o                         
 -14  22   1        317.94       3365.52      2216.35 o                         
 -12  22   1      10609.60      12901.85      2100.69 o                         
 -10  22   1       5274.07       6640.88      2003.59 o                         
  -8  22   1       9566.26       9943.35      1457.22 o                         
  -6  22   1       4171.55       4124.40      1225.16 o                         
  -4  22   1      11809.94      13541.07      1193.01 o                         
  -2  22   1      22977.76      24703.43      1288.20 o                         
   0  22   1      19710.29      19253.40      1193.11 o                         
   2  22   1      11156.46      10534.86      1019.75 o                         
   4  22   1      14224.76      15423.07      1061.59 o                         
   6  22   1       3611.87       3652.97       988.10 o                         
   8  22   1      17482.48      15984.08      1571.45 o                         
  10  22   1      11964.86      10583.83      2003.70 o                         
  12  22   1          8.66       1024.52      1929.76 o                         
  14  22   1       2955.96       4656.09      2485.55 o                         
  16  22   1        800.25       1845.66      2558.68 o                         
 -15  23   1         74.49       4578.41      3157.03 o                         
 -13  23   1      19142.74      23199.18      3263.14 o                         
 -11  23   1       4679.97       6541.21      3582.15 o                         
  -9  23   1       9286.35       5343.08      2232.53 o                         
  -7  23   1        334.49        781.05      1572.81 o                         
  -5  23   1       1312.99       3209.11      1165.69 o                         
  -3  23   1        387.75        422.35       984.59 o                         
  -1  23   1      11346.41      12484.18      1396.54 o                         
   1  23   1     497393.97     516627.22      7507.03 o                         
   3  23   1      10457.74      11795.88      1517.96 o                         
   5  23   1        767.98       1356.61      1139.71 o                         
   7  23   1        108.10        921.15      1139.70 o                         
   9  23   1      51313.08      52712.96      3286.18 o                         
  11  23   1        881.72       1731.43      2313.46 o                         
  13  23   1        797.58       3363.98      3157.05 o                         
  15  23   1       3442.92      11325.10      3218.96 o                         
 -16  24   1         76.82        265.62      2711.48 o                         
 -14  24   1       2044.03       4224.78      2450.25 o                         
 -12  24   1       8600.53       8560.91      3278.67 o                         
 -10  24   1      17074.81      16301.38      2489.54 o                         
  -8  24   1       2621.63       1457.12      1631.37 o                         
  -6  24   1       7081.10       6841.37      3096.51 o                         
  -4  24   1       1594.10       2157.65      1106.32 o                         
  -2  24   1       3715.99       3953.71      1070.71 o                         
   0  24   1      12803.97      13497.25      1116.32 o                         
   2  24   1      11205.57      10251.75      1639.40 o                         
   4  24   1       2338.01       2660.83       984.61 o                         
   6  24   1        606.81        831.29      1077.09 o                         
   8  24   1        735.93       1517.81      1287.91 o                         
  10  24   1        536.79       2003.51      1717.20 o                         
  12  24   1       4572.97       3619.50      2188.19 o                         
  14  24   1      24989.99      23944.59      2679.60 o                         
  16  24   1         19.15        894.61      2915.45 o                         
 -15  25   1      27975.19      21357.12      4025.23 o                         
 -13  25   1       3693.53       4843.02      2961.31 o                         
 -11  25   1      12294.22      12518.62      3390.97 o                         
  -9  25   1      50585.89      54708.18      8375.62 o                         
  -7  25   1        616.13       5002.35      2307.07 o                         
  -5  25   1      14383.55      13634.98      1573.00 o                         
  -3  25   1     199787.23     205180.78      4171.15 o                         
  -1  25   1      36767.56      35065.49      2672.25 o                         
   1  25   1      30075.46      30226.90      1759.05 o                         
   3  25   1       2976.26       3845.20      1156.76 o                         
   5  25   1      19038.41      19554.63      1660.27 o                         
   7  25   1      14616.56      16055.21      1951.67 o                         
   9  25   1       1092.41         99.35      1797.03 o                         
  11  25   1      43834.55      43730.86      4719.12 o                         
  13  25   1       8829.95       8099.66      3284.96 o                         
  15  25   1      12205.07      17821.79      3766.45 o                         
 -14  26   1        657.59       5114.24      2671.34 o                         
 -12  26   1        160.41       3444.03      2304.31 o                         
 -10  26   1       6936.35       7589.41      2146.61 o                         
  -8  26   1         15.16        610.40      1545.35 o                         
  -6  26   1         71.63       2853.47      1302.76 o                         
  -4  26   1        301.36       1783.68      1225.11 o                         
  -2  26   1       7627.04       7172.74      1287.98 o                         
   0  26   1      10352.20       9443.42      1156.83 o                         
   2  26   1      96493.79      99254.76      2276.03 o                         
   4  26   1       2819.36       2176.69      1396.41 o                         
   6  26   1      16602.15      18817.94      1672.85 o                         
   8  26   1       3937.61       4620.80      1882.13 o                         
  10  26   1       6104.02       7215.85      3096.46 o                         
  12  26   1        759.14       3022.13      2275.60 o                         
  14  26   1      50735.96      53808.21      4073.67 o                         
 -13  27   1        326.56       7411.28      3525.33 o                         
 -11  27   1       5961.99       6428.62      2904.24 o                         
  -9  27   1       4918.55       3483.49      3096.43 o                         
  -7  27   1       2173.57       2662.27      1710.80 o                         
  -5  27   1     460039.09     494767.94     22062.07 o                         
  -3  27   1      10714.74      11077.58      1797.10 o                         
  -1  27   1       1906.05       2386.65      1242.77 o                         
   1  27   1      61444.03      60397.47      4003.06 o                         
   3  27   1      13309.19      14541.14      2185.88 o                         
   5  27   1      26243.53      26090.41      2264.87 o                         
   7  27   1      15859.28      16180.83      2016.59 o                         
   9  27   1      14075.89      13479.94      2534.56 o                         
  11  27   1       2936.43       6644.36      2918.34 o                         
  13  27   1      35390.15      41633.58      4291.48 o                         
 -12  28   1        749.91       4274.15      2537.39 o                         
 -10  28   1      19964.25      21208.05      2762.21 o                         
  -8  28   1        122.25       1640.64      1808.84 o                         
  -6  28   1      11513.80       9123.82      1832.71 o                         
  -4  28   1       8437.09       6908.89      1586.78 o                         
  -2  28   1        182.83       2671.33      1373.76 o                         
   0  28   1       3643.30       5260.68      1882.13 o                         
   2  28   1       2329.45       3157.09      1242.77 o                         
   4  28   1      49203.64      45312.68      2437.84 o                         
   6  28   1         57.66       1611.09      1721.20 o                         
   8  28   1       8874.03       9350.29      1896.46 o                         
  10  28   1       7611.81       8575.77      2274.20 o                         
  12  28   1       4647.50       3751.49      2436.93 o                         
 -13  29   1      12196.98      14060.54      6375.29 o                         
 -11  29   1       4922.94       6690.04      5282.13 o                         
  -9  29   1     107089.22     106732.05      4145.08 o                         
  -7  29   1        130.12       1580.94      2065.28 o                         
  -5  29   1       6158.01       6128.34      2671.46 o                         
  -3  29   1       6673.82       5164.89      2003.61 o                         
  -1  29   1       5044.81       5860.47      1517.12 o                         
   1  29   1       9707.62       8908.20      1624.70 o                         
   3  29   1      19933.98      21053.68      2914.65 o                         
   5  29   1       5767.79       8457.22      6071.48 o                         
   7  29   1       6406.40       5216.99      2201.40 o                         
   9  29   1        657.12        954.05      2705.76 o                         
  11  29   1      55885.97      45076.12      4494.43 o                         
  13  29   1       3586.21       3798.93      3364.24 o                         
 -12  30   1      14061.88      11475.67      2919.51 o                         
 -10  30   1       8895.95      11688.03      2617.83 o                         
  -8  30   1       5412.33       2574.79      2070.99 o                         
  -6  30   1      17807.50      17256.88      2914.57 o                         
  -4  30   1        247.80       3157.03      1717.20 o                         
  -2  30   1       1641.08       4540.70      2307.09 o                         
   0  30   1       2738.45       3779.90      1396.41 o                         
   2  30   1        139.50       1485.66      1452.06 o                         
   4  30   1      18317.72      20487.64      2016.62 o                         
   6  30   1       1489.14       4380.20      1746.05 o                         
   8  30   1      11048.11       8840.86      2610.83 o                         
  10  30   1       2088.99       6193.33      6132.01 o                         
  12  30   1       3772.47       5354.01      2781.61 o                         
 -11  31   1      23684.54      23189.54      3571.76 o                         
  -9  31   1     417263.72     418526.47     10636.77 o                         
  -7  31   1     215395.28     198108.44     15749.10 o                         
  -5  31   1        171.05          0.00      2188.17 o                         
  -3  31   1       1936.84       5203.23      2005.43 o                         
  -1  31   1      19149.66      19528.91      2268.09 o                         
   1  31   1      24761.79      24743.26      6072.37 o                         
   3  31   1        608.23       1472.27      2055.28 o                         
   5  31   1     239601.31     239736.84     11981.72 o                         
   7  31   1       9234.67       6745.18      2555.78 o                         
   9  31   1       1325.91       2278.01      3039.90 o                         
  11  31   1      86793.66      85312.64      5467.31 o                         
 -10  32   1        904.13       5295.86      2946.68 o                         
  -8  32   1     113174.02     109375.55     13610.31 o                         
  -6  32   1     123448.95     117289.38      4334.05 o                         
  -4  32   1       2700.71       4074.53      2428.53 o                         
  -2  32   1      19123.64      16252.58      2368.11 o                         
   0  32   1       7195.62       7679.69      1865.71 o                         
   2  32   1       1051.24       2348.54      1758.57 o                         
   4  32   1       2443.47       3594.22      1930.45 o                         
   6  32   1       6019.73       5519.52      2267.86 o                         
   8  32   1        966.92       1707.91      2592.45 o                         
  10  32   1       9543.93      11384.25      3431.40 o                         
  -9  33   1       4954.23       2854.31      3345.06 o                         
  -7  33   1      32031.18      28940.80      3947.17 o                         
  -5  33   1      99870.96      90631.92      4815.62 o                         
  -3  33   1      62675.21      65615.30      4919.92 o                         
  -1  33   1     100276.16     105889.98      4313.73 o                         
   1  33   1      56020.36      59198.07      6432.05 o                         
   3  33   1       2511.93       4367.16      2485.54 o                         
   5  33   1       6293.77      11287.93      2823.86 o                         
   7  33   1     167018.62     164853.00      6625.31 o                         
   9  33   1      14379.00      27821.11      9168.41 o                         
  -8  34   1      17511.39      12551.82      5282.57 o                         
  -6  34   1      43995.02      41347.46      3206.57 o                         
  -4  34   1       4104.80       4392.33      2472.29 o                         
  -2  34   1     120666.60     125187.69      4383.91 o                         
   0  34   1      35647.37      33940.58      5951.30 o                         
   2  34   1          1.89       3775.19      2350.63 o                         
   4  34   1        358.00       2529.68      2242.86 o                         
   6  34   1       8561.24       6049.08      3460.79 o                         
   8  34   1       2841.05       4219.14      3003.89 o                         
  -5  35   1         46.36       4633.61      3075.38 o                         
  -3  35   1         67.22       1302.23      2938.91 o                         
  -1  35   1      46078.87      44436.11      3707.36 o                         
   1  35   1       1603.93       1339.80      2523.08 o                         
   3  35   1      29517.03      33107.88      3550.25 o                         
   5  35   1       9591.95      13069.05      3498.24 o                         
  -4  36   1       3908.25       2507.74      2757.83 o                         
  -2  36   1      16875.36      19946.42      2771.78 o                         
   0  36   1      29941.61      25373.36      2744.05 o                         
   2  36   1        104.99       2034.25      3238.40 o                         
   4  36   1        411.03       6850.12      3764.16 o                         
 -20   0   2       7020.06       3885.76      4250.06 o                         
 -18   0   2     443757.41     446616.66     24368.00 o                         
 -16   0   2       6972.03      10443.10      3035.78 o                         
 -14   0   2     148126.97     145539.64      4377.50 o                         
 -12   0   2      81013.48      80685.74      2795.26 o                         
 -10   0   2       2719.67       3157.14       850.00 o                         
  -8   0   2     289468.38     275912.84      5123.50 o                         
  -6   0   2      13699.59      14453.60       850.21 o                         
  -4   0   2      68839.52      70069.84      1338.37 o                         
  -2   0   2       7548.51       8745.61       364.40 o                         
   0   0   2       2615.16       3036.12       242.89 o                         
   2   0   2    1134836.00    1138297.38     16328.64 o                         
   4   0   2      15121.87      14212.86       364.43 o                         
   6   0   2       1218.05       1578.55       364.28 o                         
   8   0   2       2962.42       5221.48       485.72 o                         
  10   0   2     102700.78     100053.27      2066.97 o                         
  12   0   2       9044.63       7286.17       850.05 o                         
  14   0   2       2690.55       2064.26      1335.70 o                         
  16   0   2      26725.13      27205.19      3036.29 o                         
  18   0   2      11002.38       6921.76      3764.47 o                         
  20   0   2       5072.82       6557.14      4371.42 o                         
 -21   1   2      12989.62      11111.29      2919.49 o                         
 -19   1   2         35.55        863.72      2274.07 o                         
 -17   1   2        958.37       1520.85      1710.78 o                         
 -15   1   2       9109.75       9249.21      1639.36 o                         
 -13   1   2         11.69       1221.38       726.03 o                         
 -11   1   2      11432.26      13165.12      1396.57 o                         
  -9   1   2       7701.47       8471.60       553.21 o                         
  -7   1   2         14.39        728.54       343.44 o                         
  -5   1   2        236.74        607.12       171.72 o                         
  -3   1   2        387.93        364.28       108.61 o                         
  -1   1   2      32417.70      30312.53       486.59 o                         
   1   1   2        525.34        364.28        85.86 o                         
   3   1   2       1100.05       1457.15       108.61 o                         
   5   1   2      11021.62       9965.34       257.65 o                         
   7   1   2       2849.95       3219.05       257.59 o                         
   9   1   2         60.81        589.77       291.42 o                         
  11   1   2       2095.05       2341.41       379.27 o                         
  13   1   2       1566.26       2668.79       601.03 o                         
  15   1   2       5515.92       5158.88       984.64 o                         
  17   1   2        322.60       2239.61      1930.42 o                         
  19   1   2      11625.64      11446.23      2531.99 o                         
  21   1   2      22900.56      20172.51      3643.29 o                         
 -20   2   2        183.49       4775.60      6617.62 o                         
 -18   2   2       1674.40       7771.24      4249.90 o                         
 -16   2   2      19627.79      19768.51      2141.71 o                         
 -14   2   2     630884.38     639861.62     10592.11 o                         
 -12   2   2       1078.77       2592.68       748.38 o                         
 -10   2   2       2182.06       2671.41       639.68 o                         
  -8   2   2    5830027.00    5763838.00     69902.96 o                         
  -6   2   2       6076.32       7043.48       429.35 o                         
  -4   2   2      57121.31      57771.32       774.00 o                         
  -2   2   2     225352.34     237019.06      2209.27 o                         
   0   2   2      37532.57      39014.69       790.92 o                         
   2   2   2        259.79        419.47       121.43 o                         
   4   2   2      66165.81      67443.15       860.19 o                         
   6   2   2      16851.38      18266.22       485.86 o                         
   8   2   2      50123.66      47222.91      2491.17 o                         
  10   2   2      11386.10      12280.63      1153.70 o                         
  12   2   2     189017.44     189653.84      6564.39 o                         
  14   2   2        763.82       1642.43       789.26 o                         
  16   2   2       5510.99       7298.85      1721.28 o                         
  18   2   2       2361.67       3585.87      3824.93 o                         
  20   2   2       6266.29       8213.61      3345.38 o                         
 -21   3   2      12995.11      13849.01      8196.85 o                         
 -19   3   2      16064.87      16819.07      2617.98 o                         
 -17   3   2        903.68       2610.64      1691.60 o                         
 -15   3   2          3.55        533.21       984.59 o                         
 -13   3   2      12722.80      13786.11      2489.52 o                         
 -11   3   2      55258.80      53950.07      1460.57 o                         
  -9   3   2      15865.91      14898.92       639.81 o                         
  -7   3   2        217.40        780.59       291.42 o                         
  -5   3   2      15198.84      14477.50       379.40 o                         
  -3   3   2       1428.98       1520.30       171.73 o                         
  -1   3   2      42222.65      40635.04       430.14 o                         
   1   3   2       6908.93       6486.17       202.13 o                         
   3   3   2          2.30        182.14        85.86 o                         
   5   3   2      55282.07      52381.67       640.48 o                         
   7   3   2       7566.51       7895.48       429.36 o                         
   9   3   2      31164.54      30228.39      1579.21 o                         
  11   3   2        400.58        794.78       466.41 o                         
  13   3   2      26375.15      26995.14      1019.90 o                         
  15   3   2       1894.53       2452.81      1212.39 o                         
  17   3   2       1168.51       4328.95      1832.56 o                         
  19   3   2       5360.70      11332.66      3582.15 o                         
  21   3   2      31102.19      25250.69      3643.49 o                         
 -20   4   2        580.02       9381.99      6981.92 o                         
 -18   4   2      28990.81      22882.76      6801.26 o                         
 -16   4   2      10844.41      11652.34      4371.67 o                         
 -14   4   2      23263.96      22168.96      1545.82 o                         
 -12   4   2     473513.59     483899.00      6770.94 o                         
 -10   4   2      15120.19      14291.02       858.76 o                         
  -8   4   2      12059.20      12514.94       910.85 o                         
  -6   4   2      12590.12      11933.10       466.52 o                         
  -4   4   2     310508.56     324899.72      3071.73 o                         
  -2   4   2      26949.58      27164.63       429.71 o                         
   0   4   2      20702.35      21202.39       379.60 o                         
   2   4   2      27189.04      27187.93       404.51 o                         
   4   4   2      19332.04      19791.10       425.20 o                         
   6   4   2          3.61        242.85       257.58 o                         
   8   4   2    3933978.25    3781494.25     45956.19 o                         
  10   4   2        368.52        971.40       607.12 o                         
  12   4   2        194.48        930.92       758.53 o                         
  14   4   2        755.65       1231.60       874.26 o                         
  16   4   2       4325.63       4468.57      3035.71 o                         
  18   4   2         51.58       3415.05      3123.61 o                         
  20   4   2      13495.42       6594.42      6678.96 o                         
 -21   5   2       6482.40       9777.63      3047.25 o                         
 -19   5   2       4249.48      10321.37      4007.12 o                         
 -17   5   2        555.12        834.79      1660.00 o                         
 -15   5   2          0.59        971.39      1287.90 o                         
 -13   5   2      31980.05      34634.12      2186.34 o                         
 -11   5   2      76807.12      76558.13      1460.92 o                         
  -9   5   2      12427.42      12280.92      1153.73 o                         
  -7   5   2        386.98        890.45       379.27 o                         
  -5   5   2      44136.58      41114.04       640.27 o                         
  -3   5   2        347.40        242.85       171.72 o                         
  -1   5   2       1132.96       1106.35       171.73 o                         
   1   5   2      26445.12      26031.60       466.84 o                         
   3   5   2        220.58        283.32       108.61 o                         
   5   5   2      41239.64      40075.63       671.51 o                         
   7   5   2       3521.58       4007.23       404.15 o                         
   9   5   2      97388.38      91117.20      2066.96 o                         
  11   5   2        151.71        115.03       812.29 o                         
  13   5   2      62288.16      62276.70      1884.24 o                         
  15   5   2      47385.59      46038.27      1970.01 o                         
  17   5   2         25.35       1978.32      1746.03 o                         
  19   5   2        288.64       4266.04      2571.51 o                         
  21   5   2       9927.34      10098.05      3249.36 o                         
 -20   6   2       2848.76       2489.24      3091.01 o                         
 -18   6   2      15261.55      15151.36      6557.66 o                         
 -16   6   2      11410.96      16572.40      1974.96 o                         
 -14   6   2      71318.84      72825.26      3402.15 o                         
 -12   6   2      19464.46      22133.30      1821.74 o                         
 -10   6   2       5847.90       6408.22       670.97 o                         
  -8   6   2       7910.15       7439.52       671.00 o                         
  -6   6   2      50146.52      52872.40      1117.20 o                         
  -4   6   2        310.46        789.26       257.58 o                         
  -2   6   2      35671.31      37559.52       601.64 o                         
   0   6   2      65731.12      66023.36       921.21 o                         
   2   6   2      59386.71      62629.07       860.08 o                         
   4   6   2       8707.29       8751.03       343.51 o                         
   6   6   2       5179.48       8641.43      1639.38 o                         
   8   6   2     110844.03     106533.55      2191.69 o                         
  10   6   2      46834.11      45607.55      1673.58 o                         
  12   6   2      16677.41      17913.43      1459.88 o                         
  14   6   2      26274.01      27683.22      3036.35 o                         
  16   6   2      66026.34      68899.20      2834.94 o                         
  18   6   2      27970.23      24362.61      3414.11 o                         
  20   6   2        623.51       1355.56      4068.58 o                         
 -21   7   2       4243.50       7490.56      4097.29 o                         
 -19   7   2       7565.24       5181.05      3642.92 o                         
 -17   7   2        835.25       1926.61      1919.01 o                         
 -15   7   2       2385.38       3081.72      1225.13 o                         
 -13   7   2          0.67        337.29       758.53 o                         
 -11   7   2      27468.24      28091.33      1030.64 o                         
  -9   7   2       5786.78       6215.81       789.32 o                         
  -7   7   2      56645.47      54252.31      1033.03 o                         
  -5   7   2         55.30        607.12       364.27 o                         
  -3   7   2        408.21        926.67       303.56 o                         
  -1   7   2        918.81       1361.72       217.22 o                         
   1   7   2      13094.10      12999.65       485.88 o                         
   3   7   2       2628.00       1942.91       257.60 o                         
   5   7   2       3530.49       4640.27       607.16 o                         
   7   7   2       4991.60       5232.94       434.45 o                         
   9   7   2      31319.55      28351.33      1243.26 o                         
  11   7   2         11.82        869.14       812.28 o                         
  13   7   2       1748.65       1699.97      1030.34 o                         
  15   7   2      79635.11      79431.62      2533.53 o                         
  17   7   2       5624.85       4809.11      1929.85 o                         
  19   7   2       7995.04       7998.97      5950.12 o                         
 -20   8   2      45120.14      41899.33      5830.18 o                         
 -18   8   2      32907.93      36095.77      8076.70 o                         
 -16   8   2       1230.21       1517.82      1803.07 o                         
 -14   8   2     105843.87     107628.31      5651.71 o                         
 -12   8   2      27682.28      25794.26      1254.26 o                         
 -10   8   2      29237.98      29111.06      2247.13 o                         
  -8   8   2     187837.70     182285.70      3380.02 o                         
  -6   8   2     111596.47     114738.02      1761.86 o                         
  -4   8   2       8764.68       8154.75       494.12 o                         
  -2   8   2     115102.09     109275.12      1456.08 o                         
   0   8   2        100.98        461.41       202.06 o                         
   2   8   2        216.10        728.55       364.27 o                         
   4   8   2       9803.98       9800.26       404.20 o                         
   6   8   2       5219.79       6438.33       429.34 o                         
   8   8   2      11671.78       9949.69      1335.88 o                         
  10   8   2      15259.60      15104.12      2064.58 o                         
  12   8   2     126297.32     120877.39      6322.29 o                         
  14   8   2      35273.77      37644.15      2363.72 o                         
  16   8   2       4508.96       5282.14      1545.53 o                         
  18   8   2      16599.21      21021.29      2939.27 o                         
  20   8   2      26013.62      28346.55      3864.39 o                         
 -19   9   2      47307.40      44754.99      3947.62 o                         
 -17   9   2       8878.24      12202.75      1803.18 o                         
 -15   9   2      15334.96      14343.17      1429.74 o                         
 -13   9   2       7921.09       7338.81      1760.78 o                         
 -11   9   2       4953.23       4137.36       696.36 o                         
  -9   9   2       7963.72       7453.85       670.99 o                         
  -7   9   2      13959.15      13101.69       789.42 o                         
  -5   9   2       6469.28       6599.41       607.19 o                         
  -3   9   2       2781.59       2278.79       379.29 o                         
  -1   9   2      46626.27      42352.24      1458.65 o                         
   1   9   2         10.45        291.42       202.06 o                         
   3   9   2        252.34        849.97       343.44 o                         
   5   9   2      84746.86      85611.97      1216.04 o                         
   7   9   2       3465.81       3265.84       425.01 o                         
   9   9   2       2145.61       2549.97       530.73 o                         
  11   9   2      21691.13      21430.57      1486.41 o                         
  13   9   2      23568.64      25348.90      1672.99 o                         
  15   9   2      20627.71      22938.14      1672.91 o                         
  17   9   2        924.40       1651.38      1818.57 o                         
  19   9   2         41.70       1932.83      2617.67 o                         
 -20  10   2      37255.06      38266.22      4339.70 o                         
 -18  10   2      12856.31      11288.91      2695.77 o                         
 -16  10   2      10529.58       8771.65      2125.10 o                         
 -14  10   2       8361.23       8141.77      2125.08 o                         
 -12  10   2       4304.50       5301.53       932.85 o                         
 -10  10   2      21254.67      21969.84      1153.81 o                         
  -8  10   2      28930.75      29920.78       898.81 o                         
  -6  10   2        172.79        910.68       429.30 o                         
  -4  10   2     122884.75     123874.79      2065.19 o                         
  -2  10   2       1796.24       2271.16       404.14 o                         
   0  10   2      17370.95      17267.85      1275.42 o                         
   2  10   2      63475.36      60565.61      2547.11 o                         
   4  10   2     222730.53     230260.27      3275.65 o                         
   6  10   2       5389.83       4287.70       485.74 o                         
   8  10   2      61256.40      60276.18      1243.75 o                         
  10  10   2      15328.44      15729.62      3096.86 o                         
  12  10   2        987.19       2489.22      1274.97 o                         
  14  10   2       4192.26       5409.21      1373.81 o                         
  16  10   2     163706.53     159584.70      4384.64 o                         
  18  10   2          7.02        225.50      2385.73 o                         
  20  10   2          6.65       8308.59      4515.36 o                         
 -19  11   2          6.71       3105.31      2242.86 o                         
 -17  11   2       2649.47       2914.24      1803.09 o                         
 -15  11   2         42.19       2671.33      1459.62 o                         
 -13  11   2       3668.71       4363.79       984.62 o                         
 -11  11   2      19319.83      20186.83      1202.28 o                         
  -9  11   2       9184.42       8059.63      1335.81 o                         
  -7  11   2          3.79        485.70       429.30 o                         
  -5  11   2       8921.38       9442.69       971.53 o                         
  -3  11   2      15225.90      17168.09       758.74 o                         
  -1  11   2      83795.86      81376.71      1398.64 o                         
   1  11   2      10744.63      10403.26       910.87 o                         
   3  11   2      68495.95      64131.91      1276.51 o                         
   5  11   2     369138.19     360052.25      3458.47 o                         
   7  11   2       7982.79       7472.84       429.35 o                         
   9  11   2         47.51        789.26       515.16 o                         
  11  11   2       7424.74       8851.87      1214.34 o                         
  13  11   2          8.89        849.97      1156.72 o                         
  15  11   2      34535.58      36705.14      2188.80 o                         
  17  11   2         38.14       3357.38      1710.77 o                         
  19  11   2      33400.73      26837.42      4250.85 o                         
 -20  12   2      20871.46      24993.70      7225.76 o                         
 -18  12   2       4062.77       3340.37      2360.04 o                         
 -16  12   2      17376.05      17486.34      2437.19 o                         
 -14  12   2      70370.73      72597.79      2626.08 o                         
 -12  12   2       3683.66       2491.71      1457.14 o                         
 -10  12   2       1049.21       1114.91       932.82 o                         
  -8  12   2      48252.35      48306.36      1336.46 o                         
  -6  12   2        715.48        250.95       639.67 o                         
  -4  12   2     129310.42     119827.65      2981.02 o                         
  -2  12   2    1403085.88    1416551.88     19619.67 o                         
   0  12   2      23944.64      23529.63       785.94 o                         
   2  12   2      68884.84      70130.10      2127.48 o                         
   4  12   2     106035.94     100046.72      1761.52 o                         
   6  12   2     283507.03     283095.16      4754.35 o                         
   8  12   2      31793.41      32887.42      2733.11 o                         
  10  12   2      11142.84      10293.38       971.51 o                         
  12  12   2     133106.05     126482.67      3438.80 o                         
  14  12   2      93898.90      96961.33      3402.65 o                         
  16  12   2       2445.12       1891.82      2065.32 o                         
  18  12   2      70536.90      69407.44      4423.42 o                         
  20  12   2          2.41       3516.20      4095.11 o                         
 -19  13   2      15377.01      11014.72      2711.77 o                         
 -17  13   2        959.37       2307.07      2060.65 o                         
 -15  13   2        487.75        681.16      1721.20 o                         
 -13  13   2       1110.12       2088.52      1070.68 o                         
 -11  13   2        214.95        954.05       898.47 o                         
  -9  13   2       2305.67       1821.41       601.03 o                         
  -7  13   2       4791.67       4281.33       601.06 o                         
  -5  13   2       6095.46       6518.92       850.04 o                         
  -3  13   2      25187.14      24112.16      3340.49 o                         
  -1  13   2      32755.10      32319.85       846.26 o                         
   1  13   2       3511.83       3943.67       971.45 o                         
   3  13   2      87780.61      81711.54      1226.80 o                         
   5  13   2      78066.91      72445.62      1244.13 o                         
   7  13   2       1245.32       1942.82       494.04 o                         
   9  13   2      30859.48      31476.40      1032.46 o                         
  11  13   2      18325.56      19284.33      1415.00 o                         
  13  13   2          6.37       1279.29      1192.87 o                         
  15  13   2      32117.74      30417.12      2005.93 o                         
  17  13   2       8917.57       9604.34      2732.22 o                         
  19  13   2      74338.67      69986.93      6621.03 o                         
 -18  14   2    3295317.00    3363906.00     53632.52 o                         
 -16  14   2       1375.04       2040.98      1983.70 o                         
 -14  14   2       1610.31       1541.17      1659.48 o                         
 -12  14   2      15786.72      14045.09      1882.35 o                         
 -10  14   2      16181.36      15462.41      3825.50 o                         
  -8  14   2      51138.77      48036.23      1501.60 o                         
  -6  14   2      61143.47      61324.03      2545.84 o                         
  -4  14   2       4806.88       6031.02       898.57 o                         
  -2  14   2      42746.06      43421.51      1505.85 o                         
   0  14   2        271.76        839.85       494.04 o                         
   2  14   2    8830897.00    8675266.00    111439.01 o                         
   4  14   2       3192.36       3883.52       494.06 o                         
   6  14   2        686.15       1509.14       530.72 o                         
   8  14   2        517.57          0.00       514.84 o                         
  10  14   2      46259.18      45849.36      1336.30 o                         
  12  14   2      20543.58      21783.46      2428.94 o                         
  14  14   2     513105.69     536335.94      9959.33 o                         
  16  14   2       1565.08       1345.40      2100.54 o                         
  18  14   2         15.92        934.65      3259.29 o                         
 -19  15   2       6872.04       9481.79      3047.26 o                         
 -17  15   2         20.30       2853.47      2489.19 o                         
 -15  15   2      11954.53      11369.52      2126.17 o                         
 -13  15   2       3473.17       4530.77      1341.89 o                         
 -11  15   2        108.16       1229.42      1019.63 o                         
  -9  15   2       3020.83       3189.08       971.42 o                         
  -7  15   2        405.37        674.58       758.53 o                         
  -5  15   2      23965.92      23042.30      1342.27 o                         
  -3  15   2      10181.14       9408.33       988.21 o                         
  -1  15   2      27705.28      28009.22       933.19 o                         
   1  15   2      10523.21       9954.00       639.77 o                         
   3  15   2       8394.72       9396.90       671.00 o                         
   5  15   2       3443.48       3692.99       606.21 o                         
   7  15   2        129.72       1006.09       582.84 o                         
   9  15   2     175362.39     173669.11      2265.84 o                         
  11  15   2      10343.03      11170.82      1578.67 o                         
  13  15   2      13240.50      15548.93      2732.36 o                         
  15  15   2        359.90       1555.39      1778.66 o                         
  17  15   2       9730.33       9869.20      2428.66 o                         
  19  15   2      97735.69      98328.78      5568.29 o                         
 -18  16   2      18114.13      13033.46      3344.70 o                         
 -16  16   2         29.66       2414.47      2227.41 o                         
 -14  16   2      56799.36      56127.34      3127.41 o                         
 -12  16   2       4530.26       4371.45      1373.81 o                         
 -10  16   2       2065.59       1527.95      1396.41 o                         
  -8  16   2     296794.09     297944.28      4775.28 o                         
  -6  16   2      14462.67      14614.89      1429.80 o                         
  -4  16   2        301.52       1231.59      1153.53 o                         
  -2  16   2      36917.42      38552.30      1486.81 o                         
   0  16   2      27827.56      28026.78      1050.67 o                         
   2  16   2      10990.80      11571.44       898.60 o                         
   4  16   2       6031.90       6071.68       717.14 o                         
   6  16   2      50514.60      52085.18      1634.36 o                         
   8  16   2        133.49        404.75       758.53 o                         
  10  16   2      27253.62      28004.91      1342.21 o                         
  12  16   2        182.77       2281.30      1368.55 o                         
  14  16   2      58456.48      53248.99      3002.85 o                         
  16  16   2        128.31        351.71      2485.50 o                         
  18  16   2      37916.78      28037.58      4317.21 o                         
 -19  17   2      65068.81      68883.74     10987.61 o                         
 -17  17   2       9641.82       9759.78      2610.80 o                         
 -15  17   2        404.24       2962.19      2064.22 o                         
 -13  17   2       1303.06       2792.79      1452.07 o                         
 -11  17   2         83.34       1882.08      1116.18 o                         
  -9  17   2       2635.11       3723.63       812.31 o                         
  -7  17   2       3802.97       4058.62       962.48 o                         
  -5  17   2      10825.04      10998.62      1050.39 o                         
  -3  17   2        291.82       1463.49       785.60 o                         
  -1  17   2      28149.25      26452.57      1579.10 o                         
   1  17   2        250.21        971.40       910.68 o                         
   3  17   2       6634.20       7288.19      1821.51 o                         
   5  17   2      19895.57      20242.52       919.47 o                         
   7  17   2        972.90       1146.80      1032.12 o                         
   9  17   2     294771.41     288860.25      3772.77 o                         
  11  17   2        785.85        922.83       808.25 o                         
  13  17   2      16153.17      17563.31      2185.93 o                         
  15  17   2        355.18       3128.62      2016.34 o                         
  17  17   2        445.19       2212.62      2275.60 o                         
 -18  18   2      21355.73      19383.21      3470.78 o                         
 -16  18   2         29.42       1745.25      2875.34 o                         
 -14  18   2       1150.91       2284.78      2091.78 o                         
 -12  18   2     697475.19     732893.38     11823.26 o                         
 -10  18   2      33624.32      34947.86      2101.18 o                         
  -8  18   2      13843.94      14563.00      1633.61 o                         
  -6  18   2      23029.20      24107.47      1692.02 o                         
  -4  18   2      88630.59      84416.18      4740.47 o                         
  -2  18   2        609.42        546.41       686.88 o                         
   0  18   2      31429.12      33482.46      1366.26 o                         
   2  18   2      85703.09      88461.82      3464.23 o                         
   4  18   2        712.77       1107.11       696.33 o                         
   6  18   2      32814.87      34004.03      1249.89 o                         
   8  18   2    1846435.50    1901119.38     26501.09 o                         
  10  18   2       6216.25       8783.01      1578.60 o                         
  12  18   2       3171.73       3735.34      1796.98 o                         
  14  18   2      26666.46      32045.16      3005.73 o                         
  16  18   2       1762.66       3573.85      3145.65 o                         
  18  18   2      30720.59      38913.97      8197.85 o                         
 -17  19   2        669.40       1524.09      2450.22 o                         
 -15  19   2        666.21       1319.83      1969.19 o                         
 -13  19   2      25794.56      27060.71      2141.79 o                         
 -11  19   2       3762.13       4587.71      1365.77 o                         
  -9  19   2      33269.16      32700.92      1728.22 o                         
  -7  19   2       1444.11        670.27      1050.27 o                         
  -5  19   2       6417.24       7694.36      1137.88 o                         
  -3  19   2        499.89       1220.64      1032.11 o                         
  -1  19   2      48333.54      48126.52      1460.45 o                         
   1  19   2       1950.93       2207.11       726.04 o                         
   3  19   2       4153.53       5045.25       758.57 o                         
   5  19   2      11264.46      11963.64       808.35 o                         
   7  19   2       4358.31       3347.98       874.29 o                         
   9  19   2     174829.69     178620.84      3488.48 o                         
  11  19   2       4936.97       5676.51      1482.17 o                         
  13  19   2       2482.15       4221.02      1778.69 o                         
  15  19   2       1311.88       1349.42      2178.51 o                         
  17  19   2        589.87       3768.28      2479.83 o                         
 -18  20   2        136.90        242.85     16149.42 o                         
 -16  20   2      19765.54      19166.19      3198.79 o                         
 -14  20   2       8134.42       5507.51      2515.42 o                         
 -12  20   2       3690.26       2199.19      1896.38 o                         
 -10  20   2       5211.98       6910.80      1660.06 o                         
  -8  20   2      72777.82      76917.46      4556.56 o                         
  -6  20   2       6736.91       8189.65      1368.64 o                         
  -4  20   2      24852.74      25689.28      1660.43 o                         
  -2  20   2        110.64       1226.39       845.79 o                         
   0  20   2      53568.82      49517.93      1711.81 o                         
   2  20   2       3377.51       5685.68      2307.15 o                         
   4  20   2        138.66       1133.29       827.30 o                         
   6  20   2       6742.11       7416.57      1032.18 o                         
   8  20   2     130390.49     134452.98      3115.75 o                         
  10  20   2       1304.83       1305.32      1578.53 o                         
  12  20   2       8669.41       8286.87      3460.83 o                         
  14  20   2       1843.52       6135.57      3642.77 o                         
  16  20   2        310.19       6347.18      3264.83 o                         
 -17  21   2      24417.74      24427.15      3059.40 o                         
 -15  21   2       3332.82       4451.00      2444.94 o                         
 -13  21   2       1217.11       2449.52      2732.07 o                         
 -11  21   2       1094.98       3313.17      1457.10 o                         
  -9  21   2        754.53       3217.76      1545.49 o                         
  -7  21   2        423.69       1890.75      1165.68 o                         
  -5  21   2        970.32       1106.32      1137.81 o                         
  -3  21   2      34681.05      36396.00      1625.16 o                         
  -1  21   2       3187.63       4352.61       858.63 o                         
   1  21   2      29816.26      29818.53      1399.66 o                         
   3  21   2      32119.47      29892.62      2004.18 o                         
   5  21   2       8782.17       9427.91       808.32 o                         
   7  21   2      13494.13      14803.71      1639.44 o                         
   9  21   2       8256.53       9256.71      1249.54 o                         
  11  21   2       3733.04       4832.83      1691.64 o                         
  13  21   2       4108.70       2460.24      1952.54 o                         
  15  21   2         86.56       1630.23      2299.20 o                         
  17  21   2      10650.12       8643.17      2904.32 o                         
 -16  22   2       8008.51      13251.70      3232.46 o                         
 -14  22   2      41987.38      37071.75      4979.93 o                         
 -12  22   2       4272.57       7817.98      3703.56 o                         
 -10  22   2      48020.85      51265.40      7470.61 o                         
  -8  22   2      66958.01      66419.41      2800.10 o                         
  -6  22   2        252.63       1726.50      1365.73 o                         
  -4  22   2      34738.54      33956.66      1919.67 o                         
  -2  22   2      22037.78      22906.68      1545.83 o                         
   0  22   2        703.47       3002.51       932.81 o                         
   2  22   2     367281.00     383756.38      6053.52 o                         
   4  22   2       9880.38       9726.10      1335.80 o                         
   6  22   2      29103.20      30809.57      1684.91 o                         
   8  22   2       3093.36       3628.54      1392.68 o                         
  10  22   2      94597.23      97000.50      3102.27 o                         
  12  22   2       3018.12        105.24      2507.87 o                         
  14  22   2      17364.79      24083.83      7589.98 o                         
  16  22   2       8839.15       5221.56      4978.69 o                         
 -15  23   2      20740.89      21737.86      2829.92 o                         
 -13  23   2       8013.44       4388.57      2313.33 o                         
 -11  23   2        610.27       3664.54      2671.34 o                         
  -9  23   2       7561.18       7572.28      1717.31 o                         
  -7  23   2       2038.75       3380.96      1365.75 o                         
  -5  23   2       1904.97       2344.46      1106.32 o                         
  -3  23   2       4582.05       3545.74      1070.72 o                         
  -1  23   2      20118.45      20566.87      1329.02 o                         
   1  23   2       2421.13       2006.19       962.46 o                         
   3  23   2        598.65       1977.49       874.26 o                         
   5  23   2        247.45       1882.08      1092.82 o                         
   7  23   2       6258.63       8253.31      1700.03 o                         
   9  23   2      76608.66      78546.09      2744.00 o                         
  11  23   2       5620.22       7737.06      2039.35 o                         
  13  23   2        688.09       1517.81      2227.42 o                         
  15  23   2       5111.33       3909.60      2609.33 o                         
 -16  24   2       2976.16       2665.31      3421.60 o                         
 -14  24   2      16783.51      21736.33      5161.14 o                         
 -12  24   2     173052.97     189714.03      7288.91 o                         
 -10  24   2      24576.46      33173.48      2567.90 o                         
  -8  24   2     225924.33     230990.50      9124.28 o                         
  -6  24   2      10586.56      12355.96      1517.20 o                         
  -4  24   2      86302.55      89674.83      2783.77 o                         
  -2  24   2      21075.22      23002.10      1779.01 o                         
   0  24   2        944.18        976.46      1019.64 o                         
   2  24   2     501966.88     536452.62      8124.78 o                         
   4  24   2      14414.18      15298.44      2368.09 o                         
   6  24   2          1.85       3003.03      2974.89 o                         
   8  24   2     622186.81     659931.25     10877.39 o                         
  10  24   2        372.15       4641.62      3703.45 o                         
  12  24   2       3769.31       3836.77      3946.40 o                         
  14  24   2       4640.04       7900.92      3198.44 o                         
  16  24   2       1653.44       4923.25      3751.60 o                         
 -15  25   2      17426.10      12470.05      2859.45 o                         
 -13  25   2      16682.04      14502.31      2534.59 o                         
 -11  25   2      12128.18      10474.03      2027.75 o                         
  -9  25   2      19342.54      20177.84      2232.70 o                         
  -7  25   2       2299.28       5283.79      1500.74 o                         
  -5  25   2      19526.26      19875.29      1760.95 o                         
  -3  25   2        813.58       1092.83      1116.19 o                         
  -1  25   2       2258.45       3339.23      1116.20 o                         
   1  25   2      75168.58      79706.22      2093.22 o                         
   3  25   2       2489.05       2808.00      1019.65 o                         
   5  25   2      20709.62      23206.42      1545.76 o                         
   7  25   2       8314.96       7559.03      1882.21 o                         
   9  25   2      11025.33      11442.71      1525.73 o                         
  11  25   2      11859.44      12019.73      2264.58 o                         
  13  25   2       5152.30       6188.67      2485.59 o                         
  15  25   2      10835.17      13485.54      4007.29 o                         
 -14  26   2      30740.61      29892.73      4675.82 o                         
 -12  26   2        443.02       7725.86      2867.67 o                         
 -10  26   2       2494.62       8351.87      4857.06 o                         
  -8  26   2     133500.27     141748.75      4769.76 o                         
  -6  26   2      24973.72      29611.50      2246.82 o                         
  -4  26   2      42472.23      37646.79      2314.30 o                         
  -2  26   2       1906.76       2853.51      1287.92 o                         
   0  26   2       1256.20       1578.53      1202.05 o                         
   2  26   2       6369.49       9082.69      2428.62 o                         
   4  26   2       6003.23       4341.96      3825.06 o                         
   6  26   2     127823.57     132548.84      3646.14 o                         
   8  26   2        148.22       1189.96      1616.50 o                         
  10  26   2        244.70       1246.00      2449.52 o                         
  12  26   2       9711.31       6963.90      2887.51 o                         
  14  26   2      55956.63      55084.27      4703.07 o                         
 -13  27   2       6040.14       7797.35      2567.50 o                         
 -11  27   2      25273.95      23642.38      7165.35 o                         
  -9  27   2       1352.36       3162.23      2610.65 o                         
  -7  27   2       3382.30       4057.70      1538.38 o                         
  -5  27   2      72489.13      72904.32      4009.41 o                         
  -3  27   2       8303.73       9364.16      1639.34 o                         
  -1  27   2       3886.53       4978.56      1365.77 o                         
   1  27   2      33077.80      34320.81      2793.55 o                         
   3  27   2       1273.34       2863.97      2064.23 o                         
   5  27   2        531.76       2185.64      1414.74 o                         
   7  27   2      17044.12      16820.19      1865.87 o                         
   9  27   2      14056.88      13151.20      2125.15 o                         
  11  27   2       4339.43       3519.65      2701.65 o                         
  13  27   2       6621.12       6514.24      2781.67 o                         
 -12  28   2        161.27         67.63      3325.94 o                         
 -10  28   2      26093.89      30268.91      3880.78 o                         
  -8  28   2       3133.67       3553.91      2610.68 o                         
  -6  28   2      32473.44      31216.47      2782.26 o                         
  -4  28   2         99.31          0.00      1457.09 o                         
  -2  28   2        855.71        587.95      1571.21 o                         
   0  28   2       1715.09       5435.45      1399.23 o                         
   2  28   2    2416961.25    2517790.25     33919.03 o                         
   4  28   2       6711.88       7288.22      1586.75 o                         
   6  28   2        210.38       2601.95      2039.93 o                         
   8  28   2       1340.87       2411.84      2188.19 o                         
  10  28   2      12138.14      11949.27      2886.94 o                         
  12  28   2        224.01       5932.44      3114.84 o                         
 -13  29   2        866.26       3940.08      3339.18 o                         
 -11  29   2       1186.47        996.52      2450.23 o                         
  -9  29   2      12740.90       9823.42      3582.35 o                         
  -7  29   2       1060.56       3057.70      1865.63 o                         
  -5  29   2       5283.40       5446.54      1758.63 o                         
  -3  29   2      11360.13      10059.88      2793.01 o                         
  -1  29   2       1141.32       1927.14      1328.76 o                         
   1  29   2       1212.79       2592.79      1429.57 o                         
   3  29   2       6664.49       8001.27      1500.79 o                         
   5  29   2      32469.57      29433.74      2188.72 o                         
   7  29   2      10133.86       9892.83      2005.56 o                         
   9  29   2       4549.74       3204.47      2523.14 o                         
  11  29   2        638.15       2072.31      2558.68 o                         
  13  29   2       4155.68      10439.29      3399.97 o                         
 -12  30   2       3437.32       3118.53      3582.09 o                         
 -10  30   2       8402.40       7271.16      3703.65 o                         
  -8  30   2      61117.69      64142.78      5946.37 o                         
  -6  30   2      11555.52       9508.30      4857.39 o                         
  -4  30   2       5121.58       8062.88      2141.43 o                         
  -2  30   2       1320.98       2677.59      1633.40 o                         
   0  30   2       4879.52       7662.55      1660.05 o                         
   2  30   2       3528.04       4105.41      2064.27 o                         
   4  30   2      39165.12      46223.37      6984.00 o                         
   6  30   2      10580.98      12507.68      2794.52 o                         
   8  30   2       2100.38       1777.23      2530.25 o                         
  10  30   2       2093.76          0.00      2936.78 o                         
  12  30   2      51640.21      50015.58      4873.68 o                         
 -11  31   2      34650.31      33235.88      3077.39 o                         
  -9  31   2      20018.02      19290.48      2868.07 o                         
  -7  31   2       6062.03       4930.99      2128.32 o                         
  -5  31   2        110.07       1951.26      1844.49 o                         
  -3  31   2       1014.69       1474.45      1796.95 o                         
  -1  31   2      13145.38      12902.11      1909.23 o                         
   1  31   2        197.17        728.55      1659.46 o                         
   3  31   2       2088.12       1214.26      1631.36 o                         
   5  31   2        524.09       4190.39      3946.30 o                         
   7  31   2      15126.26      12196.42      2381.05 o                         
   9  31   2      25134.89      22410.71      2972.64 o                         
  11  31   2       1541.77       4364.47      3003.86 o                         
 -10  32   2      22710.32      29250.29      6618.63 o                         
  -8  32   2      41435.01      42045.61      3859.05 o                         
  -6  32   2       3044.30       5835.74      2666.19 o                         
  -4  32   2      21691.05      24224.14      2623.18 o                         
  -2  32   2      43763.68      43731.29      3299.16 o                         
   0  32   2      11472.19      16104.33      2732.28 o                         
   2  32   2       6901.01       7538.80      2055.38 o                         
   4  32   2      11459.05       9109.40      2363.15 o                         
   6  32   2       3123.19       5996.62      2574.24 o                         
   8  32   2         94.69       1558.28      2964.21 o                         
  10  32   2       7000.15       3132.05      3419.26 o                         
  -9  33   2     102006.15     104302.38      8627.06 o                         
  -7  33   2      32932.07      31511.38      4493.72 o                         
  -5  33   2        161.76       1578.52      2178.09 o                         
  -3  33   2        149.61       1242.81      2158.04 o                         
  -1  33   2      39024.62      42457.54      2830.28 o                         
   1  33   2        421.73       3598.58      1865.62 o                         
   3  33   2        418.45       2245.16      2188.17 o                         
   5  33   2       5389.12       2691.67      2470.27 o                         
   7  33   2       6149.73       4441.13      2493.46 o                         
   9  33   2       5026.76       6130.39      2946.76 o                         
  -8  34   2     214264.27     201036.69     15990.27 o                         
  -6  34   2        696.14       5647.39      3295.35 o                         
  -4  34   2      56634.01      54347.37      3939.26 o                         
  -2  34   2    1248627.25    1261639.38     22003.98 o                         
   0  34   2      28863.76      27207.20      2972.73 o                         
   2  34   2        366.88       1782.42      2264.38 o                         
   4  34   2       7493.11       9083.23      2558.80 o                         
   6  34   2      22902.30      27187.94      3523.28 o                         
   8  34   2      24155.11      12022.94      8501.07 o                         
  -5  35   2      63282.14      63748.54      6189.23 o                         
  -3  35   2      27108.86      24818.13      3010.28 o                         
  -1  35   2      71109.44      71911.48      8686.12 o                         
   1  35   2       1935.04       4101.91      3278.50 o                         
   3  35   2        442.92       1396.38      2747.52 o                         
   5  35   2         29.46       3019.77      2850.88 o                         
  -4  36   2      95967.58      95010.66      7107.90 o                         
  -2  36   2     124516.43     121724.70      5308.67 o                         
   0  36   2         35.01       1350.47      3368.89 o                         
   2  36   2       8575.71       8802.03      2990.58 o                         
   4  36   2         95.32        485.70      5585.51 o                         
 -21   1   3       1564.07          0.00      3476.56 o                         
 -19   1   3       4931.00       8272.32      3059.00 o                         
 -17   1   3       1473.89       3583.47      2549.94 o                         
 -15   1   3      49220.86      46757.37      3401.37 o                         
 -13   1   3     264579.31     265307.72      4691.33 o                         
 -11   1   3       7021.28       9109.18       858.67 o                         
  -9   1   3        287.52       1410.39       607.12 o                         
  -7   1   3     218938.33     215439.33      3188.87 o                         
  -5   1   3      29166.88      28157.70       911.28 o                         
  -3   1   3      60095.64      59317.79       912.37 o                         
  -1   1   3      17378.26      17922.96       343.68 o                         
   1   1   3       8262.00       8293.81       364.39 o                         
   3   1   3       7673.65       7184.21       364.36 o                         
   5   1   3       2638.30       1978.15       425.01 o                         
   7   1   3     116532.91     117465.31      1503.70 o                         
   9   1   3       9830.33      11032.03      1578.73 o                         
  11   1   3      25291.87      24244.64       726.24 o                         
  13   1   3      75045.96      75065.34      1573.99 o                         
  15   1   3        225.25       1429.07      1106.31 o                         
  17   1   3      40276.21      47962.44      9656.33 o                         
  19   1   3     129587.18     113845.21      5240.30 o                         
  21   1   3      46004.98      38895.70      4783.99 o                         
 -20   2   3       4137.13       2154.83      2531.85 o                         
 -18   2   3        624.56       1343.42      1951.43 o                         
 -16   2   3      11138.71      11910.03      1631.49 o                         
 -14   2   3     241240.58     249235.61      4320.43 o                         
 -12   2   3       4050.16       3289.63       726.06 o                         
 -10   2   3      17744.17      16891.41       933.02 o                         
  -8   2   3       1094.98        823.00       379.27 o                         
  -6   2   3         21.32        676.51       291.42 o                         
  -4   2   3      28448.59      25099.63       429.61 o                         
  -2   2   3       1183.40       1106.35       171.73 o                         
   0   2   3       1650.79       1760.77       182.15 o                         
   2   2   3        465.99        971.41       171.72 o                         
   4   2   3      14858.27      14030.02       343.57 o                         
   6   2   3      72759.97      67047.99       773.82 o                         
   8   2   3      41992.45      42590.64       687.32 o                         
  10   2   3       5602.07       5950.20       466.44 o                         
  12   2   3       7871.51       7546.56       601.07 o                         
  14   2   3      22039.99      21394.56      1243.01 o                         
  16   2   3      20120.43      21794.44      2055.62 o                         
  18   2   3       8623.89       8621.68      2274.22 o                         
  20   2   3     148275.84     142170.88      5617.38 o                         
 -21   3   3       1163.98          0.00      3470.20 o                         
 -19   3   3      33625.25      28740.11      3775.84 o                         
 -17   3   3      11803.64      15360.31      3946.66 o                         
 -15   3   3       5519.03       7652.02      1202.10 o                         
 -13   3   3    2220562.75    2287258.50     31857.42 o                         
 -11   3   3       2799.94       2976.23       601.04 o                         
  -9   3   3      13904.55      13247.80       772.89 o                         
  -7   3   3     397090.75     402729.91      5257.38 o                         
  -5   3   3       1712.61       2418.16       789.29 o                         
  -3   3   3       4353.70       3826.30       257.61 o                         
  -1   3   3     299492.88     314861.47      7548.35 o                         
   1   3   3       3167.87       3538.45       242.88 o                         
   3   3   3      65314.92      69183.45      1824.72 o                         
   5   3   3         81.22        194.28       242.85 o                         
   7   3   3    2707743.25    2629950.50     28382.10 o                         
   9   3   3      15341.65      14276.79       772.90 o                         
  11   3   3      12941.56      12814.75       858.73 o                         
  13   3   3     136426.98     134321.09      6930.62 o                         
  15   3   3      16112.72      20333.97      1631.57 o                         
  17   3   3      13268.12       7407.65      4371.73 o                         
  19   3   3     431938.81     392067.84     24665.75 o                         
  21   3   3      12572.81      12526.56      6253.87 o                         
 -20   4   3       1948.80       2005.48      2657.54 o                         
 -18   4   3       8787.38       6163.26      2274.22 o                         
 -16   4   3       4580.15       1797.15      1500.77 o                         
 -14   4   3     193514.62     193791.91      4318.41 o                         
 -12   4   3      15805.41      17490.47      2186.00 o                         
 -10   4   3      15597.02      15445.86       696.46 o                         
  -8   4   3       3593.55       3538.84       404.15 o                         
  -6   4   3      23151.59      22127.96       553.39 o                         
  -4   4   3       3666.25       3340.56       257.60 o                         
  -2   4   3          4.05        303.56       182.14 o                         
   0   4   3      70654.04      69611.02       641.22 o                         
   2   4   3         26.52        303.56       171.72 o                         
   4   4   3      15860.20      16163.67       364.41 o                         
   6   4   3      21712.11      21453.86       546.63 o                         
   8   4   3      54156.70      53485.12      1579.79 o                         
  10   4   3      16750.25      16593.03       971.59 o                         
  12   4   3      38197.12      39263.63      1157.19 o                         
  14   4   3      46565.91      47741.21      4676.86 o                         
  16   4   3        951.88       2740.74      1457.10 o                         
  18   4   3       1738.55       3082.65      2624.50 o                         
  20   4   3     139492.33     138798.41      5554.67 o                         
 -21   5   3       7000.53      11689.54      5525.06 o                         
 -19   5   3      89712.76      85103.10      4767.75 o                         
 -17   5   3      33677.20      36312.25     10748.92 o                         
 -15   5   3       5683.07       6060.47      1202.10 o                         
 -13   5   3        908.45       1032.11       944.47 o                         
 -11   5   3      40074.55      38770.40      3158.47 o                         
  -9   5   3       4281.66       6665.91      1457.17 o                         
  -7   5   3      24157.08      25140.88       726.31 o                         
  -5   5   3      17482.04      19229.87       553.35 o                         
  -3   5   3       9900.10      12241.43       379.36 o                         
  -1   5   3      26396.78      25398.07       429.64 o                         
   1   5   3      77302.62      77711.47      1399.65 o                         
   3   5   3      29953.13      30952.70       911.37 o                         
   5   5   3        170.22        260.20       303.56 o                         
   7   5   3       7189.20       6125.04       466.46 o                         
   9   5   3      91268.44      91465.36      1823.58 o                         
  11   5   3      19906.78      21080.41      1030.55 o                         
  13   5   3      45567.86      48698.52      2017.24 o                         
  15   5   3      17224.46      18566.02      4311.21 o                         
  17   5   3       4482.97       4659.02      2356.89 o                         
  19   5   3         27.55       2037.40      3238.40 o                         
  21   5   3       1189.55       7990.55     10321.13 o                         
 -20   6   3       3239.09       2643.52      2617.73 o                         
 -18   6   3      11410.25      12864.78      2212.80 o                         
 -16   6   3        157.08       1457.09      1459.62 o                         
 -14   6   3      99690.61     100949.07      2276.17 o                         
 -12   6   3       8287.13       9389.91       898.54 o                         
 -10   6   3       3965.67       4278.09      1092.87 o                         
  -8   6   3       2854.52       3296.52       404.14 o                         
  -6   6   3      16367.67      15486.25       515.31 o                         
  -4   6   3      17464.65      16742.31       546.62 o                         
  -2   6   3          3.59        424.98       182.14 o                         
   0   6   3      65497.55      64605.17       759.94 o                         
   2   6   3       1387.27       1011.90       202.07 o                         
   4   6   3       1856.95       1753.90       202.07 o                         
   6   6   3      16916.08      14244.57       668.03 o                         
   8   6   3      17776.05      17004.54       717.27 o                         
  10   6   3      10051.45       8934.58       785.70 o                         
  12   6   3       4535.64       4325.96      1092.87 o                         
  14   6   3      19113.99      19628.67      1459.87 o                         
  16   6   3      10347.13      12946.90      3400.17 o                         
  18   6   3         56.29       2610.62      2232.36 o                         
  20   6   3      81147.80      81974.88      9051.19 o                         
 -19   7   3     682108.06     642105.38     14337.46 o                         
 -17   7   3       1803.23       4413.20      4128.48 o                         
 -15   7   3         14.61       1735.65      1452.06 o                         
 -13   7   3       1727.29       3482.50      1070.69 o                         
 -11   7   3         31.50       1060.86       812.28 o                         
  -9   7   3      21379.58      22260.09      1106.61 o                         
  -7   7   3    8408188.00    8222041.50    105744.96 o                         
  -5   7   3       7572.59       7008.74       515.23 o                         
  -3   7   3      35060.18      36060.14      1032.92 o                         
  -1   7   3       9329.49       9632.97       485.81 o                         
   1   7   3     175853.81     170171.80      1873.91 o                         
   3   7   3      44497.95      42869.81       813.09 o                         
   5   7   3      50828.59      46999.59       813.04 o                         
   7   7   3      16187.82      16654.40       671.09 o                         
   9   7   3        223.26       1006.09       582.84 o                         
  11   7   3         30.87        303.56       944.46 o                         
  13   7   3    9489972.00    9508627.00    145835.05 o                         
  15   7   3       2783.86       4492.80      1373.79 o                         
  17   7   3      16144.63      16330.16      3521.74 o                         
  19   7   3       4582.88       4457.91      3133.10 o                         
 -20   8   3      47179.73      46166.95      4737.09 o                         
 -18   8   3       4670.45       5201.99      2126.04 o                         
 -16   8   3       2676.62       3928.32      1586.70 o                         
 -14   8   3       9614.06      10030.21      1202.14 o                         
 -12   8   3       2344.48       3298.11      1092.84 o                         
 -10   8   3       2879.61       1842.85       726.05 o                         
  -8   8   3      23604.48      24323.27       846.07 o                         
  -6   8   3       3514.75       2958.27       546.44 o                         
  -4   8   3      59044.27      59448.11       945.54 o                         
  -2   8   3         14.27        182.14       257.58 o                         
   0   8   3       2725.45       3323.40       291.44 o                         
   2   8   3       3658.35       2877.46       485.74 o                         
   4   8   3       7356.48       7954.86       429.36 o                         
   6   8   3       5292.25       4995.17       312.39 o                         
   8   8   3         20.78        448.34       514.84 o                         
  10   8   3       1265.53       2682.93      1214.26 o                         
  12   8   3        749.55       2708.31       984.60 o                         
  14   8   3      18839.22      20690.62      1633.66 o                         
  16   8   3        539.39       1514.44      1538.34 o                         
  18   8   3       5009.50       6057.15      2178.17 o                         
  20   8   3          3.16        489.38      2829.47 o                         
 -19   9   3      77794.41      73251.40      4393.67 o                         
 -17   9   3     100236.18      96163.52      8567.06 o                         
 -15   9   3       5232.43       5785.95      1572.87 o                         
 -13   9   3       1072.21       1617.39      1070.69 o                         
 -11   9   3      38314.12      40970.32      2308.01 o                         
  -9   9   3      37565.65      41653.46      2611.83 o                         
  -7   9   3      28013.20      25733.05      1032.52 o                         
  -5   9   3      26627.44      25217.11      1336.27 o                         
  -3   9   3     596471.88     583835.50      7329.72 o                         
  -1   9   3       8911.04       8131.80       607.24 o                         
   1   9   3       1711.43       1665.31       291.43 o                         
   3   9   3     158411.50     154984.28      6698.85 o                         
   5   9   3        703.18       1205.03       546.41 o                         
   7   9   3      11894.76      11744.90       601.12 o                         
   9   9   3      53544.07      51671.09      1634.45 o                         
  11   9   3       1208.52        960.37       932.82 o                         
  13   9   3      37044.98      41327.41      5344.53 o                         
  15   9   3     162890.11     155798.08      5350.04 o                         
  17   9   3        603.39       1896.92      2246.36 o                         
  19   9   3        892.53        369.41      3047.14 o                         
 -20  10   3       2996.65       2934.17      2875.40 o                         
 -18  10   3         27.44       3896.13      1969.18 o                         
 -16  10   3       1900.99       3278.50      1631.36 o                         
 -14  10   3       1939.68       2851.09      1578.54 o                         
 -12  10   3       1475.25       1038.87       758.54 o                         
 -10  10   3       9569.93       9863.09       812.37 o                         
  -8  10   3        379.16        419.47       466.41 o                         
  -6  10   3          1.10        546.41       429.30 o                         
  -4  10   3      83769.76      81832.31      1330.67 o                         
  -2  10   3       7754.06       8669.67       494.11 o                         
   0  10   3       1115.22       1620.98       291.42 o                         
   2  10   3      13378.74      13734.11       515.29 o                         
   4  10   3      73001.54      69358.79      1117.57 o                         
   6  10   3       2701.07       2818.42       379.28 o                         
   8  10   3       5765.67       5722.53       624.77 o                         
  10  10   3       7332.74       7127.69       808.31 o                         
  12  10   3       7181.22       7364.64      1156.81 o                         
  14  10   3      15751.36      15741.18      1500.92 o                         
  16  10   3        969.45       1085.89      1500.72 o                         
  18  10   3      15955.28      14574.16      2386.01 o                         
  20  10   3       4765.08       4706.66      3621.71 o                         
 -19  11   3      10409.14       8765.66      3470.43 o                         
 -17  11   3       2753.71       1663.32      2264.42 o                         
 -15  11   3      16365.92      18954.45      1865.87 o                         
 -13  11   3      18575.06      19861.73      1538.60 o                         
 -11  11   3      12852.24      13204.21      1106.45 o                         
  -9  11   3      17547.30      17569.57       933.00 o                         
  -7  11   3       7874.27       6657.22       726.10 o                         
  -5  11   3       9242.32       9066.22      1518.02 o                         
  -3  11   3      11739.27      11390.68       785.76 o                         
  -1  11   3     107114.60     110713.48      1912.80 o                         
   1  11   3        629.52        516.06       364.28 o                         
   3  11   3     195706.00     191343.05      2752.67 o                         
   5  11   3      12984.22      13320.20      1093.03 o                         
   7  11   3      20622.65      19279.98       789.47 o                         
   9  11   3      16499.31      17313.03      2003.88 o                         
  11  11   3       1813.45       3119.40       734.20 o                         
  13  11   3       3716.70       4756.82      1287.94 o                         
  15  11   3     108587.62     107085.19      6319.75 o                         
  17  11   3         18.83       4893.13      1983.68 o                         
  19  11   3      76126.46      81067.88     10812.52 o                         
 -20  12   3      27313.70      26038.22      6558.11 o                         
 -18  12   3      25840.66      24611.13      2318.65 o                         
 -16  12   3       1615.13       3456.19      1758.58 o                         
 -14  12   3        770.93       2509.45      1279.34 o                         
 -12  12   3       3002.64       2792.83      1030.35 o                         
 -10  12   3       1004.18       2102.34      1517.82 o                         
  -8  12   3       1902.52       1821.40       515.17 o                         
  -6  12   3       4132.86       4969.45       910.73 o                         
  -4  12   3     134490.78     124995.46      2158.64 o                         
  -2  12   3      10159.73      10892.47       606.29 o                         
   0  12   3       8017.45       7502.61       494.10 o                         
   2  12   3     119628.26     111757.83      3954.18 o                         
   4  12   3     198098.09     184310.56      2916.94 o                         
   6  12   3       5022.91       4894.09       421.73 o                         
   8  12   3      19341.21      17796.83       671.08 o                         
  10  12   3      26230.90      27008.52      1700.41 o                         
  12  12   3       7052.15       8994.39      1225.19 o                         
  14  12   3      27476.91      28066.75      1883.51 o                         
  16  12   3      31961.08      33771.96      2532.41 o                         
  18  12   3       4638.31       4371.41      4371.41 o                         
  20  12   3       3946.75       6236.08      5524.94 o                         
 -19  13   3        186.09       2190.86      3991.79 o                         
 -17  13   3      11177.92      17810.03      2609.45 o                         
 -15  13   3        367.86       2351.80      1624.57 o                         
 -13  13   3      17475.99      18212.39      1545.72 o                         
 -11  13   3      21059.49      18811.24      1501.02 o                         
  -9  13   3      25035.53      23688.85      4979.77 o                         
  -7  13   3       6436.82       5887.23       827.36 o                         
  -5  13   3       4377.27       2587.43      1029.74 o                         
  -3  13   3    3365222.00    3306824.75     50479.48 o                         
  -1  13   3     110905.17     105580.59      3831.69 o                         
   1  13   3      17845.72      22072.33      5465.65 o                         
   3  13   3     620426.75     605156.50     12133.91 o                         
   5  13   3       6157.89       7186.72      1092.91 o                         
   7  13   3       6198.30       7439.97       624.77 o                         
   9  13   3     500228.47     510794.88      6541.25 o                         
  11  13   3       8077.50       9186.38       952.55 o                         
  13  13   3      27526.64      29354.22      2141.87 o                         
  15  13   3      78584.84      76422.19      3175.35 o                         
  17  13   3       7450.79      12493.07      2732.19 o                         
  19  13   3      21555.95      14196.20      6132.83 o                         
 -18  14   3       6323.38       7782.53      2350.73 o                         
 -16  14   3        963.09       1270.73      1832.56 o                         
 -14  14   3      31214.86      28678.68      1925.38 o                         
 -12  14   3      15461.37      16493.18      1288.08 o                         
 -10  14   3       2076.53       1882.11       686.89 o                         
  -8  14   3       1131.09       1578.53       601.03 o                         
  -6  14   3       1561.24       2400.28      2003.54 o                         
  -4  14   3     155682.89     151102.30      3346.39 o                         
  -2  14   3      21181.31      20025.72      1457.55 o                         
   0  14   3      49720.34      49177.61      1051.05 o                         
   2  14   3       6256.21       5858.59       553.20 o                         
   4  14   3         56.80       1032.11       686.88 o                         
   6  14   3      42482.35      42572.25      1883.08 o                         
   8  14   3       1912.10       2323.42       466.41 o                         
  10  14   3      20555.81      22587.97      1153.77 o                         
  12  14   3        236.74       1137.79      1156.73 o                         
  14  14   3        602.63       2267.54      1832.56 o                         
  16  14   3        415.78        649.48      1832.55 o                         
  18  14   3          4.65       1981.04      3063.06 o                         
 -19  15   3       3004.78       3880.25      3860.91 o                         
 -17  15   3        457.92       3688.27      3399.89 o                         
 -15  15   3      17846.31      19611.64      2609.61 o                         
 -13  15   3      48199.12      52911.79      7288.48 o                         
 -11  15   3      20386.42      23084.54      1760.99 o                         
  -9  15   3       1549.07       2638.26       898.52 o                         
  -7  15   3      32124.72      31579.62      1526.16 o                         
  -5  15   3        493.85       2020.07       932.81 o                         
  -3  15   3     258539.22     251066.98      8225.11 o                         
  -1  15   3      25605.81      23845.46      1275.42 o                         
   1  15   3       7312.49       8071.22      1335.80 o                         
   3  15   3       8794.31      10036.22       910.79 o                         
   5  15   3       9491.63      10048.50       858.70 o                         
   7  15   3      57810.48      60781.55      2545.53 o                         
   9  15   3      94287.48      87915.50      1840.32 o                         
  11  15   3       7220.48       6461.72      1232.04 o                         
  13  15   3     135557.83     135749.14     16593.70 o                         
  15  15   3       9390.43      13215.08      4068.01 o                         
  17  15   3         37.17        816.47      2485.50 o                         
  19  15   3      66353.34      65813.12      6268.83 o                         
 -18  16   3      18346.73      17785.52      2793.11 o                         
 -16  16   3      13043.69      12943.02      2102.46 o                         
 -14  16   3      46495.82      45442.98      2744.53 o                         
 -12  16   3       7212.52       8009.87      1287.98 o                         
 -10  16   3       5496.34       5989.59      1214.31 o                         
  -8  16   3       9017.34      10249.47      1335.79 o                         
  -6  16   3       3011.55       1353.06       874.28 o                         
  -4  16   3      73358.57      70896.03      2041.15 o                         
  -2  16   3       5176.66       4895.31       808.30 o                         
   0  16   3      48230.67      46233.94      1191.17 o                         
   2  16   3       9918.16      11276.62       758.63 o                         
   4  16   3        577.02       1092.82       686.88 o                         
   6  16   3     133046.52     133960.39      2354.26 o                         
   8  16   3      13456.20      12387.03       785.71 o                         
  10  16   3        574.47       1234.49       717.09 o                         
  12  16   3      11342.54      13081.41      1633.54 o                         
  14  16   3      13932.08      11788.58      1832.75 o                         
  16  16   3        358.21       3744.33      2070.91 o                         
  18  16   3      14394.71      18133.23      2875.63 o                         
 -17  17   3       5393.59       3963.36      2609.34 o                         
 -15  17   3       3189.22       2334.37      2091.81 o                         
 -13  17   3    1203939.62    1216308.00     21592.82 o                         
 -11  17   3      14931.20      16385.62      1672.84 o                         
  -9  17   3        186.54        372.11      1231.96 o                         
  -7  17   3      39350.27      39001.25      2013.63 o                         
  -5  17   3      16552.41      14092.58      3157.64 o                         
  -3  17   3       2744.47       1335.71      1010.34 o                         
  -1  17   3      74870.80      72009.52      2430.81 o                         
   1  17   3      12128.18      10850.50      1335.87 o                         
   3  17   3       1878.93       1967.12       606.20 o                         
   5  17   3       3390.95       2596.27       898.50 o                         
   7  17   3     447710.22     454593.97      7913.19 o                         
   9  17   3       5213.22       6284.42      1396.45 o                         
  11  17   3      10641.19      11368.04      2550.15 o                         
  13  17   3      20750.51      22347.92      4493.47 o                         
  15  17   3         63.49       3244.96      3035.60 o                         
  17  17   3       6470.51       6921.49      6375.06 o                         
 -18  18   3       1501.52       2075.10      2761.83 o                         
 -16  18   3        311.24       4352.95      2274.08 o                         
 -14  18   3       5831.74       4355.28      1930.50 o                         
 -12  18   3      10262.36       7880.10      1328.87 o                         
 -10  18   3      18573.96      19431.61      1518.06 o                         
  -8  18   3         70.12        718.43       988.07 o                         
  -6  18   3      14941.76      15002.18      1468.61 o                         
  -4  18   3      23413.27      23681.85      1943.31 o                         
  -2  18   3        575.27       1153.54       686.88 o                         
   0  18   3         69.87       1058.13       582.84 o                         
   2  18   3       4309.01       5140.64       696.36 o                         
   4  18   3       1388.57        843.59       812.30 o                         
   6  18   3      22695.48      24041.53      1225.41 o                         
   8  18   3      27386.49      28017.56      1578.95 o                         
  10  18   3      12280.52      14591.95      1232.09 o                         
  12  18   3       2250.35       3390.35      1604.43 o                         
  14  18   3        917.13        751.14      1832.56 o                         
  16  18   3      13465.64      15035.27      3339.49 o                         
  18  18   3       7789.11       6123.36      5160.80 o                         
 -17  19   3      41028.17      40904.49     12024.43 o                         
 -15  19   3       8916.63      10726.51      2655.03 o                         
 -13  19   3       6107.00       6161.10      1924.97 o                         
 -11  19   3        585.77       1892.80      1429.56 o                         
  -9  19   3        127.98       2924.03      1313.60 o                         
  -7  19   3        121.39       1155.49      1279.67 o                         
  -5  19   3       3854.68       2765.89      1335.72 o                         
  -3  19   3      49181.50      53086.53      1845.52 o                         
  -1  19   3      33927.17      34173.98      1452.63 o                         
   1  19   3      12886.32      11857.65      1153.70 o                         
   3  19   3    1087422.88    1109077.38     14394.32 o                         
   5  19   3       8717.14      10492.08      2428.71 o                         
   7  19   3       1197.81       2119.43      1274.97 o                         
   9  19   3     521089.72     541774.62      9498.14 o                         
  11  19   3      18259.26      23495.51      2212.96 o                         
  13  19   3       7419.52       8488.12      4614.39 o                         
  15  19   3       6514.31      10985.86      2683.83 o                         
  17  19   3      56797.88      57816.30      5343.15 o                         
 -16  20   3        163.32       3001.46      2648.31 o                         
 -14  20   3       6226.17       9358.39      2126.07 o                         
 -12  20   3      15111.48      14875.54      1882.31 o                         
 -10  20   3       4077.70       3885.71      1341.90 o                         
  -8  20   3      12172.37      13090.46      1429.72 o                         
  -6  20   3      17435.61      17178.37      2550.35 o                         
  -4  20   3       4960.71       5965.93      1137.86 o                         
  -2  20   3      16344.13      16990.69      1116.38 o                         
   0  20   3      36989.90      36075.34      1430.15 o                         
   2  20   3      16537.94      15956.03      1050.45 o                         
   4  20   3        700.95       2739.98       962.44 o                         
   6  20   3        231.96       1192.17       932.81 o                         
   8  20   3       5022.78       5247.76      1335.73 o                         
  10  20   3        668.80       3634.91      1699.95 o                         
  12  20   3       5183.59      10029.12      2125.01 o                         
  14  20   3        710.17       4802.35      3217.76 o                         
  16  20   3       1704.75       1722.60      2505.72 o                         
 -17  21   3       2017.97       2887.56      3272.75 o                         
 -15  21   3       6459.87       9893.33      3142.55 o                         
 -13  21   3       6091.28       8841.40      3090.85 o                         
 -11  21   3         27.26       3541.07      1808.84 o                         
  -9  21   3      23055.72      21426.39      2550.43 o                         
  -7  21   3     270877.28     274588.38      6078.76 o                         
  -5  21   3        259.32       2068.13      2003.50 o                         
  -3  21   3      36737.43      35013.96      1759.23 o                         
  -1  21   3       7352.68       8080.01      1214.34 o                         
   1  21   3        377.41       1092.82       812.29 o                         
   3  21   3     144956.06     149597.84      4499.46 o                         
   5  21   3       1330.12          0.00      1019.64 o                         
   7  21   3       2095.30       2563.45      1137.82 o                         
   9  21   3      34242.52      36401.38      2089.60 o                         
  11  21   3       2994.26       2418.21      2016.39 o                         
  13  21   3     381994.62     392801.81     16501.35 o                         
  15  21   3       2704.98       2520.31      3504.12 o                         
  17  21   3       8674.10       3926.28      3698.99 o                         
 -16  22   3       1596.16       4999.87      2785.32 o                         
 -14  22   3       3015.44       3127.79      2333.97 o                         
 -12  22   3         19.78        749.21      1857.00 o                         
 -10  22   3        339.91       1371.77      1504.86 o                         
  -8  22   3       3745.13       3949.99      1429.60 o                         
  -6  22   3       1645.32       3195.42      2064.24 o                         
  -4  22   3      90421.17      91427.45      2673.71 o                         
  -2  22   3      27296.33      26749.29      1578.95 o                         
   0  22   3      15478.95      17756.74      1700.21 o                         
   2  22   3      36095.90      37919.03      1486.60 o                         
   4  22   3      41359.90      38219.75      1746.75 o                         
   6  22   3      10380.08      13003.14      1242.87 o                         
   8  22   3       2977.83       3517.21      1190.43 o                         
  10  22   3      67846.62      69855.47      2685.22 o                         
  12  22   3        944.59       3660.10      2039.94 o                         
  14  22   3         48.43       1210.26      2609.24 o                         
  16  22   3      19056.74      15871.79      2915.83 o                         
 -15  23   3        959.73       3713.58      3530.10 o                         
 -13  23   3      13284.26      11647.89      3028.84 o                         
 -11  23   3        337.25       2316.40      2059.35 o                         
  -9  23   3     291357.72     291954.12      6257.29 o                         
  -7  23   3        751.12       4249.87      1803.07 o                         
  -5  23   3      20216.45      25716.17      3279.07 o                         
  -3  23   3     250686.09     256862.33      5398.48 o                         
  -1  23   3       1083.78       1457.10      1030.33 o                         
   1  23   3      11267.30      12423.33      1639.41 o                         
   3  23   3    6102030.00    6459713.50    164755.73 o                         
   5  23   3       1157.57       1182.77      1156.74 o                         
   7  23   3       7364.67       9492.46      1700.05 o                         
   9  23   3     169701.69     174323.09      4742.28 o                         
  11  23   3       7226.86       4067.94      2490.08 o                         
  13  23   3        267.03       3966.53      3382.15 o                         
  15  23   3        100.59       3094.27      3824.86 o                         
 -16  24   3       2340.35       2649.45      3002.55 o                         
 -14  24   3      16671.68      19925.72      3339.56 o                         
 -12  24   3       5143.57       2527.93      2332.10 o                         
 -10  24   3      18085.64      17733.97      1837.06 o                         
  -8  24   3       5102.44       5649.50      1710.84 o                         
  -6  24   3       1951.80       3549.93      1429.58 o                         
  -4  24   3       2378.19       2118.22      1156.75 o                         
  -2  24   3        843.72        910.69      1030.33 o                         
   0  24   3      21440.50      20622.96      2064.63 o                         
   2  24   3       2430.35       3352.44       962.46 o                         
   4  24   3      11889.76      13079.70      1365.87 o                         
   6  24   3      38631.91      39357.04      2142.08 o                         
   8  24   3        524.12       1532.99      1302.76 o                         
  10  24   3       1248.72        667.84      1888.93 o                         
  12  24   3       1774.97       1760.67      2146.52 o                         
  14  24   3      17977.78      13189.07      4675.42 o                         
 -15  25   3        245.50        624.06      3455.37 o                         
 -13  25   3    1247363.12    1280301.25     27394.25 o                         
 -11  25   3        105.19       1022.17      2267.76 o                         
  -9  25   3      19195.58      20540.93      2618.07 o                         
  -7  25   3      87408.67      86984.62      8141.39 o                         
  -5  25   3      24924.35      25966.44      2055.72 o                         
  -3  25   3      28352.42      31359.26      2550.56 o                         
  -1  25   3     205143.45     210631.16      4212.40 o                         
   1  25   3       4672.03       5125.12      1242.80 o                         
   3  25   3      23846.55      23024.77      1919.41 o                         
   5  25   3      25942.06      29210.74      2092.24 o                         
   7  25   3    1124197.38    1162744.38     17958.03 o                         
   9  25   3      21351.77      27740.97      4189.85 o                         
  11  25   3      12204.60       7870.42      2701.82 o                         
  13  25   3      69939.10      72121.50      4666.95 o                         
  15  25   3       1549.01       5381.84      3818.15 o                         
 -14  26   3      47846.44      44595.45      3947.58 o                         
 -12  26   3        780.73        441.91      2444.90 o                         
 -10  26   3       2792.56       5599.75      1808.88 o                         
  -8  26   3      13717.27      14557.39      2158.27 o                         
  -6  26   3       8704.37       8228.87      1452.16 o                         
  -4  26   3       4970.05       4391.04      1328.81 o                         
  -2  26   3        130.96       3148.94      1279.33 o                         
   0  26   3      34290.71      36559.78      1797.48 o                         
   2  26   3       9386.80       8889.58      1639.36 o                         
   4  26   3      45714.73      47804.68      2189.02 o                         
   6  26   3     118958.12     120313.27      2878.19 o                         
   8  26   3      18798.85      19734.06      1821.64 o                         
  10  26   3       6218.87       8164.74      4432.19 o                         
  12  26   3        800.45       1518.96      2274.08 o                         
  14  26   3         28.81       4089.79      2817.80 o                         
 -13  27   3       9605.38       6748.37      3470.50 o                         
 -11  27   3       2319.25       2001.69      2737.14 o                         
  -9  27   3       6291.22      11829.96      5828.64 o                         
  -7  27   3      14063.72      13207.68      2089.20 o                         
  -5  27   3      37453.36      41101.30      2672.16 o                         
  -3  27   3     165546.52     166360.48      4030.10 o                         
  -1  27   3      11153.31      12529.88      1538.48 o                         
   1  27   3      14199.88      17393.94      1778.87 o                         
   3  27   3      48050.74      48167.36      2400.45 o                         
   5  27   3      17037.09      19437.13      2671.71 o                         
   7  27   3       3751.56       9948.68      2064.27 o                         
   9  27   3      26396.39      33300.95      8501.40 o                         
  11  27   3      28784.50      27648.98      3392.57 o                         
  13  27   3      29363.96      29016.09      3676.07 o                         
 -12  28   3      12576.09      11562.70      2758.00 o                         
 -10  28   3       6617.49       8556.24      3035.75 o                         
  -8  28   3         29.17       2766.92      2016.34 o                         
  -6  28   3      21751.61      25679.29      3461.18 o                         
  -4  28   3      14300.00      15570.60      2853.80 o                         
  -2  28   3      14304.60      17979.49      2064.45 o                         
   0  28   3       8426.65       8583.02      1578.62 o                         
   2  28   3      25195.49      24080.02      2368.26 o                         
   4  28   3      11435.22      10677.92      1500.85 o                         
   6  28   3      28057.12      25451.08      2061.09 o                         
   8  28   3        744.34       4290.34      1701.07 o                         
  10  28   3        905.28       4725.45      2571.52 o                         
  12  28   3      11166.05       9922.85      4432.33 o                         
 -13  29   3      69452.71      74961.93     10172.34 o                         
 -11  29   3       6839.28      15273.19      3792.83 o                         
  -9  29   3       1013.49       1478.85      2875.36 o                         
  -7  29   3       8492.59      13381.70      2450.37 o                         
  -5  29   3        708.30       2234.22      1818.57 o                         
  -3  29   3      15365.41      14031.75      1896.56 o                         
  -1  29   3       8508.96      10535.44      3582.26 o                         
   1  29   3      22358.75      22094.09      3339.77 o                         
   3  29   3      17944.82      17036.47      1797.19 o                         
   5  29   3        425.04       2644.36      2428.49 o                         
   7  29   3       7648.63       7230.13      2102.10 o                         
   9  29   3      15722.39      10325.51      4128.89 o                         
  11  29   3       9716.52      11487.79      4189.42 o                         
 -12  30   3       7217.67      11916.44      3034.27 o                         
 -10  30   3       4755.71       8971.71      3096.42 o                         
  -8  30   3        297.68        642.83      2178.09 o                         
  -6  30   3        911.21       1655.79      1883.08 o                         
  -4  30   3      14240.68      17151.58      1883.28 o                         
  -2  30   3       6485.80       8115.52      1778.74 o                         
   0  30   3      14454.72      14948.22      1691.78 o                         
   2  30   3          4.25       3182.59      1821.36 o                         
   4  30   3        522.52       1053.36      1710.77 o                         
   6  30   3       8055.17       5090.78      2671.49 o                         
   8  30   3          1.47       4589.83      3460.59 o                         
  10  30   3      13502.69      11404.23      2885.57 o                         
  12  30   3       3356.32       3003.29      3683.90 o                         
 -11  31   3       9426.42       9985.43      3266.96 o                         
  -9  31   3      25091.56      18629.83      3930.44 o                         
  -7  31   3      57863.17      55144.86      3890.59 o                         
  -5  31   3      15231.41      17852.32      2532.06 o                         
  -3  31   3       6168.23       6155.71      3521.46 o                         
  -1  31   3       1511.73        545.18      2070.93 o                         
   1  31   3        420.41       2806.88      1808.85 o                         
   3  31   3      20585.73      21783.88      2404.45 o                         
   5  31   3       3217.45       3460.67      2060.68 o                         
   7  31   3       4534.13       8682.20      2530.41 o                         
   9  31   3      15539.37      21378.19      7346.96 o                         
  11  31   3      10094.20       5280.35      3696.11 o                         
 -10  32   3      64740.48      63776.62      4198.46 o                         
  -8  32   3      19076.31      17305.65      2711.84 o                         
  -6  32   3       3427.84       4857.08      2212.66 o                         
  -4  32   3      44725.81      44304.14      4919.29 o                         
  -2  32   3       3554.45       3439.56      1886.78 o                         
   0  32   3       2015.49       1508.38      1930.44 o                         
   2  32   3       3403.76       3759.29      2428.54 o                         
   4  32   3       2356.07       4593.53      2016.37 o                         
   6  32   3       8998.33       9817.68      2518.71 o                         
   8  32   3        290.00       4390.55      2679.13 o                         
  10  32   3        195.85       1916.00      2885.30 o                         
  -9  33   3      17361.03      20422.45      4311.06 o                         
  -7  33   3          9.18       7348.80      3677.02 o                         
  -5  33   3         47.68       1253.53      2684.31 o                         
  -3  33   3     494043.72     496417.72     10287.80 o                         
  -1  33   3      67042.18      66128.54      3733.30 o                         
   1  33   3       2446.02       3931.46      2264.41 o                         
   3  33   3       6167.55       8693.53      2732.16 o                         
   5  33   3         27.74       3814.22      3150.37 o                         
   7  33   3      14829.19      13792.46      3115.15 o                         
   9  33   3      58099.96      51261.00     15791.30 o                         
  -6  34   3       3941.30       5473.29      2717.41 o                         
  -4  34   3        134.89       4782.25      2672.53 o                         
  -2  34   3      15086.02      12397.84      2493.62 o                         
   0  34   3       4529.63       2743.37      2313.52 o                         
   2  34   3       1222.38       2638.02      2188.18 o                         
   4  34   3       1273.34       5495.04      2360.00 o                         
   6  34   3       2885.71       4531.33      2583.10 o                         
  -5  35   3        506.28        235.16      2980.27 o                         
  -3  35   3       8831.35       8491.41      2851.05 o                         
  -1  35   3        120.27       2476.67      2679.13 o                         
   1  35   3      31042.12      29990.28      3174.02 o                         
   3  35   3      17481.75      23994.21      8561.43 o                         
   5  35   3      22674.59      20806.71      5889.98 o                         
  -2  36   3      28417.45      23966.48      6193.82 o                         
   0  36   3      21027.94      15467.06      2990.83 o                         
   2  36   3        143.82       2462.32      2617.67 o                         
 -20   0   4      11558.87      19550.87      4857.36 o                         
 -18   0   4         12.37        485.70      3278.45 o                         
 -16   0   4    3796268.25    3878933.25     86275.33 o                         
 -14   0   4      53602.93      51509.74      2672.68 o                         
 -12   0   4       4379.11       6557.21      1214.30 o                         
 -10   0   4      54474.80      52126.30      2430.13 o                         
  -8   0   4       1281.48        364.28       728.56 o                         
  -6   0   4        591.03       1092.83       607.13 o                         
  -4   0   4      74198.52      72117.20      1337.98 o                         
  -2   0   4      69168.52      72017.26      1216.71 o                         
   0   0   4      55297.85      58023.85      1094.79 o                         
   2   0   4      13672.41      13483.43       485.89 o                         
   4   0   4     300957.72     314173.00      4401.38 o                         
   6   0   4      48259.45      44844.63      1093.77 o                         
   8   0   4      23519.89      23807.35       971.73 o                         
  10   0   4     117712.92     116602.20      2675.20 o                         
  12   0   4      65119.85      62442.88      1944.13 o                         
  14   0   4      23295.75      19674.97      2429.01 o                         
  16   0   4     408176.34     409821.69     13523.86 o                         
  18   0   4      19102.73      14937.33      4007.58 o                         
  20   0   4      19474.70      16515.92      5464.83 o                         
 -21   1   4       3396.92       4857.08      3005.16 o                         
 -19   1   4       1116.51       2638.24      2359.99 o                         
 -17   1   4       1080.43       4857.01      2064.23 o                         
 -15   1   4      16792.32      14636.00      2003.80 o                         
 -13   1   4      95955.71      92872.04      2552.35 o                         
 -11   1   4        223.17        849.97       686.88 o                         
  -9   1   4        404.96        663.17       553.16 o                         
  -7   1   4        560.60        789.26       429.30 o                         
  -5   1   4       1097.54       1062.48       303.57 o                         
  -3   1   4      15030.58      14094.94       343.57 o                         
  -1   1   4        166.47        485.70       171.72 o                         
   1   1   4       3215.41       3207.97       202.08 o                         
   3   1   4       4204.48       4112.55       425.03 o                         
   5   1   4       2063.19       2071.44       257.59 o                         
   7   1   4      55719.70      51205.73       726.68 o                         
   9   1   4          1.69        485.70       379.27 o                         
  11   1   4        584.09        838.94       466.41 o                         
  13   1   4        791.72       1044.26       808.25 o                         
  15   1   4       5355.57       6413.12      1275.01 o                         
  17   1   4         85.34       1268.88      2537.38 o                         
  19   1   4       1165.72       3374.53      2875.37 o                         
  21   1   4      18566.99      21614.75      5829.08 o                         
 -20   2   4      12165.39      19925.95      4132.17 o                         
 -18   2   4        429.97       2828.59      2609.25 o                         
 -16   2   4       1432.75       3026.75      2853.50 o                         
 -14   2   4      57525.80      58226.28      5460.95 o                         
 -12   2   4      66955.40      68066.52      2126.44 o                         
 -10   2   4      15617.22      15081.12      3279.09 o                         
  -8   2   4       4934.88       7108.50       686.93 o                         
  -6   2   4     237835.33     249790.41      3577.77 o                         
  -4   2   4      51330.19      50680.78       813.24 o                         
  -2   2   4      57007.72      56666.32       851.35 o                         
   0   2   4      71008.75      72708.82       860.51 o                         
   2   2   4      63669.42      67127.88       934.47 o                         
   4   2   4       4646.88       4764.06       364.31 o                         
   6   2   4       4392.95       4493.04       343.47 o                         
   8   2   4     469678.94     456365.28      5340.84 o                         
  10   2   4      20317.85      18562.48      1336.00 o                         
  12   2   4       3474.22       2709.77       910.71 o                         
  14   2   4     309779.03     306211.91      6553.02 o                         
  16   2   4      40270.59      34927.30      2818.74 o                         
  18   2   4       1931.05       4876.01      2731.49 o                         
  20   2   4     253122.14     235337.30      8258.29 o                         
 -21   3   4        274.98       3401.69      2867.67 o                         
 -19   3   4      28164.01      28292.45      2875.93 o                         
 -17   3   4       1973.04       3371.02      1796.96 o                         
 -15   3   4      21503.98      21590.95      1415.00 o                         
 -13   3   4     154430.55     157223.80      2661.57 o                         
 -11   3   4       3672.12       2226.20       639.69 o                         
  -9   3   4       5264.26       5890.11       686.93 o                         
  -7   3   4      13242.94      12636.09       910.88 o                         
  -5   3   4       1335.17       1399.05       257.59 o                         
  -3   3   4      18664.03      16442.95       425.18 o                         
  -1   3   4        141.36        424.99       182.14 o                         
   1   3   4       3607.52       3608.12       303.59 o                         
   3   3   4      19473.56      18961.77       379.45 o                         
   5   3   4         26.20        364.27       257.58 o                         
   7   3   4     270853.81     246715.75      3292.53 o                         
   9   3   4         11.62        485.70       429.30 o                         
  11   3   4       2497.82       3969.01       789.28 o                         
  13   3   4      17925.47      17646.27      1193.08 o                         
  15   3   4        107.76        342.84      1452.06 o                         
  17   3   4       8093.27       8002.15      2353.59 o                         
  19   3   4        300.35       1214.24      2747.52 o                         
 -20   4   4       2895.96          0.00      3005.15 o                         
 -18   4   4      22013.22      23977.09      4189.83 o                         
 -16   4   4     121906.34     122069.79      3909.88 o                         
 -14   4   4      63084.13      61050.71      2423.83 o                         
 -12   4   4       2506.72       3158.51      1153.56 o                         
 -10   4   4     114471.45     116586.77      2267.53 o                         
  -8   4   4       9563.92       7933.21       639.76 o                         
  -6   4   4      13158.76      12820.39       601.16 o                         
  -4   4   4        317.08        667.84       257.58 o                         
  -2   4   4     308127.41     318659.03      5507.88 o                         
   0   4   4       4515.77       5005.68       364.32 o                         
   2   4   4      20975.09      21550.17       466.66 o                         
   4   4   4      59941.17      61075.95       899.61 o                         
   6   4   4     154534.73     161381.61      3043.69 o                         
   8   4   4      15550.50      15190.12       687.03 o                         
  10   4   4     125575.93     123293.92      2449.57 o                         
  12   4   4        159.79       1032.11      1032.11 o                         
  14   4   4       7807.55       6380.84      2307.22 o                         
  16   4   4        247.44       1335.67      1796.93 o                         
  18   4   4     126305.25     116576.88      6108.38 o                         
  20   4   4      57271.27      50622.04      7470.55 o                         
 -19   5   4      61019.56      66161.94      3787.11 o                         
 -17   5   4       4481.60       7084.80      2169.53 o                         
 -15   5   4       9102.07      10341.99      1202.13 o                         
 -13   5   4       2626.56       3440.44       898.49 o                         
 -11   5   4      24205.96      23184.00       971.66 o                         
  -9   5   4       6093.69       6133.01       601.07 o                         
  -7   5   4      59624.86      53263.80      1033.06 o                         
  -5   5   4        214.97        546.41       257.58 o                         
  -3   5   4       1546.34       1734.69       257.59 o                         
  -1   5   4         52.16        364.27       171.72 o                         
   1   5   4        560.29       1249.97       424.99 o                         
   3   5   4      10509.03      10670.08       379.35 o                         
   5   5   4      10007.05       8926.74       343.50 o                         
   7   5   4     143820.31     138284.56      1541.72 o                         
   9   5   4       1701.93       1313.62       466.41 o                         
  11   5   4      11896.32      12538.48       812.39 o                         
  13   5   4      38338.75      39065.80      1517.63 o                         
  15   5   4      24666.23      25529.95      1746.41 o                         
  17   5   4      49916.80      50395.33      3127.18 o                         
  19   5   4       8762.00       6285.54      2695.57 o                         
 -20   6   4     205407.17     204464.64      7007.14 o                         
 -18   6   4      40138.55      37441.95      5040.62 o                         
 -16   6   4      42509.42      45161.63      2538.27 o                         
 -14   6   4       2856.25       1957.41      1070.70 o                         
 -12   6   4       7189.43       9729.80       932.88 o                         
 -10   6   4      16062.26      14541.14       898.64 o                         
  -8   6   4      30628.25      29844.15       988.49 o                         
  -6   6   4      23138.90      22599.43       687.14 o                         
  -4   6   4      71659.68      74080.05      1158.37 o                         
  -2   6   4        405.43        874.26       202.06 o                         
   0   6   4      67053.55      68252.62       899.95 o                         
   2   6   4       8898.13       7984.84       485.80 o                         
   4   6   4      20466.50      22641.96      1639.88 o                         
   6   6   4       1400.51       1978.54       910.70 o                         
   8   6   4      22417.42      23220.63       898.78 o                         
  10   6   4      12111.99      12752.76      2064.50 o                         
  12   6   4      78761.77      80476.38      2487.50 o                         
  14   6   4      60091.15      59632.68      2400.79 o                         
  16   6   4      13912.42      12830.64      3035.95 o                         
  18   6   4       3854.91       4062.31      4189.25 o                         
  20   6   4      24400.04      16302.07      3734.79 o                         
 -19   7   4         62.98       2363.27      2299.20 o                         
 -17   7   4       1085.33       1643.29      1919.02 o                         
 -15   7   4       4527.20       5142.79      1116.22 o                         
 -13   7   4       4923.27       4837.66      1457.16 o                         
 -11   7   4       2904.20       4179.32       812.31 o                         
  -9   7   4      51941.52      49321.95      1107.03 o                         
  -7   7   4        242.55       1450.70       849.97 o                         
  -5   7   4       4909.42       5707.42       607.17 o                         
  -3   7   4      34834.64      32763.48       640.12 o                         
  -1   7   4      12478.70      12630.11       850.21 o                         
   1   7   4        300.50        323.80       217.21 o                         
   3   7   4        392.25       1179.56       291.42 o                         
   5   7   4      17130.23      15254.42       466.54 o                         
   7   7   4      23119.02      21858.66       624.93 o                         
   9   7   4          1.63        617.24       494.03 o                         
  11   7   4      11167.77      10198.77       874.36 o                         
  13   7   4      29082.10      28882.87      2004.05 o                         
  15   7   4        214.27       2270.27      1414.74 o                         
  17   7   4      32612.77      29560.49      2472.84 o                         
  19   7   4        112.42       1120.69      2609.24 o                         
 -20   8   4      59036.13      57635.35      4852.48 o                         
 -18   8   4       1001.32        760.93      2507.83 o                         
 -16   8   4      56995.09      57631.30      2584.25 o                         
 -14   8   4      19655.39      19450.08      2003.85 o                         
 -12   8   4      10928.98      11118.72      1106.43 o                         
 -10   8   4       4091.65       4239.92      1032.15 o                         
  -8   8   4      10072.78      10504.94       858.71 o                         
  -6   8   4      54386.64      52230.49      1157.70 o                         
  -4   8   4     149444.56     153341.75      2739.41 o                         
  -2   8   4       8939.46       8079.82       494.12 o                         
   0   8   4      52332.59      54054.27       989.17 o                         
   2   8   4       9098.31       8579.38       582.94 o                         
   4   8   4     282885.12     287966.53      3666.69 o                         
   6   8   4        215.38        728.55       364.27 o                         
   8   8   4      70481.15      67301.41      1430.88 o                         
  10   8   4      18358.64      17865.42      1943.19 o                         
  12   8   4     101233.60     106345.56      6320.44 o                         
  14   8   4     112967.52     117330.16      3707.16 o                         
  16   8   4      47078.62      49167.32      4615.87 o                         
  18   8   4       1686.14       5176.57      2436.88 o                         
  20   8   4      11852.44       6971.07      4582.90 o                         
 -19   9   4      31130.50      31548.02      4675.86 o                         
 -17   9   4       3560.72       5804.82      1746.08 o                         
 -15   9   4        183.42       1500.18      1312.24 o                         
 -13   9   4       2713.00       2914.25      1030.34 o                         
 -11   9   4      18868.71      17908.98      1070.89 o                         
  -9   9   4      54471.12      53535.56      1243.56 o                         
  -7   9   4       4624.12       3722.48       667.88 o                         
  -5   9   4      19534.58      18960.30       726.26 o                         
  -3   9   4      76030.99      77891.88      1641.50 o                         
  -1   9   4       1242.56       1173.80       667.85 o                         
   1   9   4      25389.74      25917.43       494.28 o                         
   3   9   4      20096.45      21074.92       601.24 o                         
   5   9   4        869.17        832.63       303.56 o                         
   7   9   4       1359.80       1932.26       379.27 o                         
   9   9   4       1115.38       1411.57       624.73 o                         
  11   9   4      33487.85      34183.58      1323.96 o                         
  13   9   4      10725.27      10016.19      1365.86 o                         
  15   9   4      11976.39      12541.20      1500.86 o                         
  17   9   4      13574.31      14036.92      2158.26 o                         
  19   9   4       3387.15       4836.35      3089.18 o                         
 -20  10   4         20.79       2393.13      3390.65 o                         
 -18  10   4        116.33       1446.38      2859.11 o                         
 -16  10   4      40314.75      36660.20      5283.65 o                         
 -14  10   4       2206.93       3068.04      1279.36 o                         
 -12  10   4       1482.60       1396.40      1116.19 o                         
 -10  10   4     859893.44     894855.69     11830.22 o                         
  -8  10   4         24.31        470.52       670.92 o                         
  -6  10   4      14410.06      14590.86       850.15 o                         
  -4  10   4      68173.49      64652.77      1400.77 o                         
  -2  10   4     118345.38     129771.89      2737.85 o                         
   0  10   4        403.09        971.40       325.82 o                         
   2  10   4     220515.77     225494.77      3275.52 o                         
   4  10   4    1097478.12    1099226.38     13848.31 o                         
   6  10   4       9402.74       8795.55       553.23 o                         
   8  10   4        474.33        868.65       514.84 o                         
  10  10   4     164928.88     164858.00      3856.68 o                         
  12  10   4        344.90        796.54      1070.68 o                         
  14  10   4       6011.25       7998.18      2125.03 o                         
  16  10   4       3932.30       2575.40      2307.13 o                         
  18  10   4      21389.47      21964.91      3470.81 o                         
  20  10   4       1553.02       6192.69      4492.74 o                         
 -19  11   4       4785.91       1981.20      2436.93 o                         
 -17  11   4       1145.45        501.27      1633.39 o                         
 -15  11   4       9227.11      10479.81      2125.08 o                         
 -13  11   4      35053.25      35339.84      2489.99 o                         
 -11  11   4       6354.01       6731.04       932.87 o                         
  -9  11   4        444.50        789.26       601.02 o                         
  -7  11   4       1059.11       1279.64       728.55 o                         
  -5  11   4        681.38        546.41       515.16 o                         
  -3  11   4      99187.35      97380.53      2432.41 o                         
  -1  11   4       1951.17       1859.52       421.72 o                         
   1  11   4     310968.75     307728.22      3350.96 o                         
   3  11   4     191839.52     185678.67      2194.95 o                         
   5  11   4        483.76       1639.24       429.30 o                         
   7  11   4        471.52        526.17       379.27 o                         
   9  11   4        448.68       1899.94       639.59 o                         
  11  11   4      11346.76      11351.73      1275.10 o                         
  13  11   4       2998.47       4356.03      1156.76 o                         
  15  11   4         11.82       3565.45      1414.74 o                         
  17  11   4       1926.54       1574.12      2350.66 o                         
  19  11   4        137.04       2371.61      3211.81 o                         
 -20  12   4       3123.77      30356.67     15056.91 o                         
 -18  12   4        269.91       3008.19      2914.18 o                         
 -16  12   4       4030.90       4946.97      2126.03 o                         
 -14  12   4       4055.57       4916.29      1672.67 o                         
 -12  12   4     388917.44     399232.06      6721.65 o                         
 -10  12   4      18338.08      20837.07      1193.10 o                         
  -8  12   4      55408.48      55250.03      2916.09 o                         
  -6  12   4     191199.02     192236.73      4138.91 o                         
  -4  12   4     107325.09     101202.88      2360.54 o                         
  -2  12   4     128983.85     122503.86      2336.14 o                         
   0  12   4     259239.62     249943.72      3472.16 o                         
   2  12   4     105746.52     102401.69      2858.26 o                         
   4  12   4       4089.85       5616.95      1760.76 o                         
   6  12   4       9902.93      10225.72      1518.00 o                         
   8  12   4     161998.64     163637.75      2512.57 o                         
  10  12   4      42834.66      45079.56      1882.92 o                         
  12  12   4       5889.24       4982.41      1396.45 o                         
  14  12   4       8383.71      11391.78      2853.67 o                         
  16  12   4      20154.47      25740.85      5404.22 o                         
  18  12   4       6368.49      10943.56      5100.05 o                         
 -19  13   4       1579.29       2941.19      2679.15 o                         
 -17  13   4         66.68        695.43      1883.07 o                         
 -15  13   4       3295.36       2838.77      1572.84 o                         
 -13  13   4       5378.73       5037.25      1225.16 o                         
 -11  13   4        110.09        904.61       845.79 o                         
  -9  13   4       7198.92       7145.24      1396.49 o                         
  -7  13   4       1147.28       1760.67       601.03 o                         
  -5  13   4      22061.67      19487.23      1821.90 o                         
  -3  13   4     196375.44     187542.17      2948.23 o                         
  -1  13   4       8880.20       7974.98       606.27 o                         
   1  13   4     180887.75     170365.91      2374.32 o                         
   3  13   4      64865.05      61008.50      1289.11 o                         
   5  13   4         22.46        971.39       515.16 o                         
   7  13   4       1952.84       2313.04       546.42 o                         
   9  13   4          6.47        797.93       582.84 o                         
  11  13   4       7546.73       6908.15       919.32 o                         
  13  13   4       1120.95       1452.92      1242.76 o                         
  15  13   4       1983.22       3185.10      1659.48 o                         
  17  13   4         14.17       2365.44      2227.41 o                         
  19  13   4         53.98        508.98      3111.89 o                         
 -18  14   4       7911.37       6345.59      5889.40 o                         
 -16  14   4     177746.59     181197.91      5368.88 o                         
 -14  14   4      14850.86      14976.73      3400.29 o                         
 -12  14   4       5196.29       4148.04      2610.74 o                         
 -10  14   4      11788.39      11664.49      1214.39 o                         
  -8  14   4     458253.75     470610.34      7834.17 o                         
  -6  14   4       9700.88      10249.08      3339.56 o                         
  -4  14   4     223081.67     223873.55      5072.14 o                         
  -2  14   4       5207.96       6182.57       760.29 o                         
   0  14   4       2007.74       1960.97       789.28 o                         
   2  14   4       2629.11       2400.45       639.69 o                         
   4  14   4     734574.50     734905.50     10125.92 o                         
   6  14   4        353.06       1032.11       601.02 o                         
   8  14   4        184.08        635.14       667.83 o                         
  10  14   4       2771.28       2443.73       937.11 o                         
  12  14   4       9959.95      12082.17      1545.62 o                         
  14  14   4       1388.46       1528.18      1746.05 o                         
  16  14   4      67643.32      71058.34      3753.49 o                         
  18  14   4         87.46       1066.90      3814.26 o                         
 -19  15   4       8625.77       9674.60      2990.58 o                         
 -17  15   4          6.86       2020.50      2141.35 o                         
 -15  15   4       1518.28       5949.85      1803.08 o                         
 -13  15   4     193329.44     200826.84      7054.23 o                         
 -11  15   4       2501.66       2853.53      1116.20 o                         
  -9  15   4       2477.05       2396.59       812.31 o                         
  -7  15   4       8888.78       9181.36       919.35 o                         
  -5  15   4      26399.02      26600.88      1430.02 o                         
  -3  15   4     108559.72     104732.15      2366.35 o                         
  -1  15   4       5256.73       7043.02       789.31 o                         
   1  15   4      12462.18      11885.85       971.56 o                         
   3  15   4       1429.22       1950.92       639.68 o                         
   5  15   4      19417.12      19196.50       944.68 o                         
   7  15   4      10227.84      11202.43       812.38 o                         
   9  15   4         14.68        424.98       624.72 o                         
  11  15   4      42825.45      40078.30      2125.77 o                         
  13  15   4       1472.67       1706.52      1578.53 o                         
  15  15   4       1398.01       1251.84      1778.67 o                         
  17  15   4       6801.91       6805.96      3339.33 o                         
  19  15   4        128.47       1159.96      3648.29 o                         
 -18  16   4       9790.81       5590.50      3326.16 o                         
 -16  16   4       1369.26       1421.78      2360.00 o                         
 -14  16   4     169323.69     177654.36      7289.29 o                         
 -12  16   4      73939.82      77591.12      2745.27 o                         
 -10  16   4       1328.04       3451.96      1165.69 o                         
  -8  16   4      56210.09      56620.49      2021.81 o                         
  -6  16   4      52060.31      53456.00      2101.76 o                         
  -4  16   4     110176.33     111658.85      3295.78 o                         
  -2  16   4        684.97        712.71       857.12 o                         
   0  16   4       2810.40       3227.99       670.95 o                         
   2  16   4       4806.87       6328.29       898.52 o                         
   4  16   4       9883.16      11312.59      1882.30 o                         
   6  16   4       5810.61       6324.59      1700.05 o                         
   8  16   4      24160.94      23667.61      1329.09 o                         
  10  16   4       3857.87       4501.99      1046.63 o                         
  12  16   4       6381.67      10587.46      1942.89 o                         
  14  16   4      67610.45      63437.96      6250.65 o                         
  16  16   4         62.80       3830.19      3764.15 o                         
  18  16   4         67.93       2772.72      4371.37 o                         
 -17  17   4      19845.48      22887.81      2947.08 o                         
 -15  17   4       2253.04       4176.00      2489.24 o                         
 -13  17   4      63201.25      57940.18      5278.63 o                         
 -11  17   4        115.94       1394.13      1156.73 o                         
  -9  17   4        631.33        993.48       932.81 o                         
  -7  17   4       4410.71       6518.95      1275.01 o                         
  -5  17   4       5822.00       6165.02      1077.16 o                         
  -3  17   4      48558.95      47966.06      2186.92 o                         
  -1  17   4        374.54       1351.86       639.67 o                         
   1  17   4         38.39        554.00       670.92 o                         
   3  17   4       1001.00        971.40       686.89 o                         
   5  17   4       6230.08       5606.97       726.08 o                         
   7  17   4        784.23       1163.12      1092.83 o                         
   9  17   4        107.36       1202.10       845.79 o                         
  11  17   4      75882.10      74689.26      2673.14 o                         
  13  17   4       1098.26        993.77      1604.41 o                         
  15  17   4       2672.40       4614.21      2039.97 o                         
  17  17   4        123.21        855.84      2595.82 o                         
 -18  18   4       9658.93      13747.72      3903.11 o                         
 -16  18   4       7436.59      10890.28      3582.20 o                         
 -14  18   4       1014.21       2292.21      2246.36 o                         
 -12  18   4      43183.16      44552.67      2596.76 o                         
 -10  18   4      43957.86      45073.29      2611.66 o                         
  -8  18   4       1387.85       2939.78      1578.54 o                         
  -6  18   4      20900.20      22877.99      3825.71 o                         
  -4  18   4      24554.96      24320.65      1774.21 o                         
  -2  18   4      81939.66      83151.57      2104.28 o                         
   0  18   4      28407.02      30594.03      1579.05 o                         
   2  18   4       1508.22        789.27       858.61 o                         
   4  18   4      10633.17      12302.99      1156.86 o                         
   6  18   4       9129.17       9730.37       988.16 o                         
   8  18   4       2603.22       3805.74      1214.27 o                         
  10  18   4      39090.10      42482.43      3340.35 o                         
  12  18   4       6731.96       5996.62      1983.79 o                         
  14  18   4       2375.81       7974.91      2914.23 o                         
  16  18   4         99.61       1641.79      3003.83 o                         
  18  18   4     209804.67     205987.92     11916.45 o                         
 -17  19   4       3354.34       3693.55      2761.86 o                         
 -15  19   4       1616.38       3946.33      2232.38 o                         
 -13  19   4        878.07       3438.53      2124.94 o                         
 -11  19   4      17283.60      20054.00      1586.90 o                         
  -9  19   4       7432.99       8942.71      1232.04 o                         
  -7  19   4      21351.87      20669.12      1595.18 o                         
  -5  19   4      22299.14      21462.39      1571.57 o                         
  -3  19   4       3412.28       3416.88       988.11 o                         
  -1  19   4          6.01        749.97       726.03 o                         
   1  19   4       3276.33       3053.98       758.56 o                         
   3  19   4       3391.43       2664.72      1335.72 o                         
   5  19   4       4118.78       4343.48       874.29 o                         
   7  19   4        351.07        954.05       874.26 o                         
   9  19   4       1944.13       2196.71       932.82 o                         
  11  19   4       1989.58       2481.83      1758.59 o                         
  13  19   4         30.03        194.84      1832.55 o                         
  15  19   4      45831.31      47438.24      3336.47 o                         
  17  19   4        470.10       3046.65      2798.43 o                         
 -16  20   4      11353.05      21003.34      4493.05 o                         
 -14  20   4       6516.34       6581.51      2537.51 o                         
 -12  20   4       9661.70      13350.94      2975.12 o                         
 -10  20   4       1798.56       4703.04      1636.38 o                         
  -8  20   4       3468.48       3227.04      1323.54 o                         
  -6  20   4      36404.62      37842.98      2217.15 o                         
  -4  20   4      20749.86      22667.83      2064.66 o                         
  -2  20   4      24518.45      22941.62      1452.44 o                         
   0  20   4     358124.59     367318.50      9020.46 o                         
   2  20   4        306.83        529.85       932.81 o                         
   4  20   4      14603.38      13350.87      3643.28 o                         
   6  20   4        483.03        507.78       932.81 o                         
   8  20   4     130013.11     139526.44      3348.97 o                         
  10  20   4      88346.00      89579.78      3180.31 o                         
  12  20   4       2626.03       4472.55      2055.32 o                         
  14  20   4       2974.60       9173.25      6739.19 o                         
  16  20   4      12187.74      12065.11      3839.33 o                         
 -17  21   4         19.84       6362.29      3028.54 o                         
 -15  21   4       1238.79       5708.94      3460.62 o                         
 -13  21   4         25.34        771.40      2040.65 o                         
 -11  21   4       1575.57       1804.98      1545.37 o                         
  -9  21   4      11465.95      11483.33      1342.29 o                         
  -7  21   4       6010.19       4618.60      1341.92 o                         
  -5  21   4      12478.17      12847.92      1399.38 o                         
  -3  21   4      62837.62      64294.89      2056.60 o                         
  -1  21   4      14853.87      14454.80      1335.87 o                         
   1  21   4      57210.22      55632.98      1625.54 o                         
   3  21   4      15768.95      15563.37      1760.93 o                         
   5  21   4       2590.47       3399.96       988.09 o                         
   7  21   4       5074.27       5174.81      1050.31 o                         
   9  21   4       3012.40       2298.45      1121.41 o                         
  11  21   4        735.67       1002.46      1832.56 o                         
  13  21   4        222.42       3399.88      3035.61 o                         
  15  21   4       7667.66       8785.87      2904.27 o                         
  17  21   4      11963.53       9064.17      3946.60 o                         
 -16  22   4      19198.90      21532.20      5646.97 o                         
 -14  22   4       1043.57       3938.11      4857.00 o                         
 -12  22   4       9428.09      15630.44      3035.82 o                         
 -10  22   4      74083.77      85190.33      4616.94 o                         
  -8  22   4      40269.63      35510.46      2451.08 o                         
  -6  22   4       6270.12       8860.98      1572.89 o                         
  -4  22   4      75560.33      78432.48      2713.07 o                         
  -2  22   4      35706.88      40945.62      2975.95 o                         
   0  22   4      14079.00      15443.58      1242.92 o                         
   2  22   4       9894.91      11971.04      1106.41 o                         
   4  22   4     290838.97     303851.16     10526.63 o                         
   6  22   4         53.00        903.94      1100.64 o                         
   8  22   4       6590.70       5761.62      1279.74 o                         
  10  22   4       1597.16       5554.45      1594.86 o                         
  12  22   4       2434.14        271.67      2479.86 o                         
  14  22   4      24602.76      20289.75      5890.12 o                         
  16  22   4         19.71       4965.05      3706.17 o                         
 -15  23   4       1276.51       1282.55      2605.54 o                         
 -13  23   4        965.81       2738.13      2537.40 o                         
 -11  23   4       6725.56       4905.79      1818.65 o                         
  -9  23   4       1727.17       3108.50      1414.45 o                         
  -7  23   4      18820.16      18696.36      1746.32 o                         
  -5  23   4       4632.44       4205.79      1639.30 o                         
  -3  23   4      16226.35      16641.66      1365.94 o                         
  -1  23   4        644.80       1821.37      1030.32 o                         
   1  23   4        181.88       1744.09       932.81 o                         
   3  23   4       4185.25       3512.10      1106.35 o                         
   5  23   4         10.83       1340.52      1050.26 o                         
   7  23   4        398.79       1281.70      1137.80 o                         
   9  23   4        899.42       2171.36      1429.57 o                         
  11  23   4         40.51       2567.25      2622.76 o                         
  13  23   4      14547.30      15093.93      2609.52 o                         
  15  23   4      18246.98      16826.78      2875.71 o                         
 -14  24   4      50882.56      55022.43      4560.93 o                         
 -12  24   4        176.39       2022.53      2666.14 o                         
 -10  24   4      55827.73      59853.92      3647.48 o                         
  -8  24   4      16981.63      23530.39      2245.38 o                         
  -6  24   4     106759.41     108359.12      4739.96 o                         
  -4  24   4       1020.27       2223.34      1242.76 o                         
  -2  24   4      81470.19      84549.82      2577.74 o                         
   0  24   4       1532.69       1214.26      1214.26 o                         
   2  24   4      14364.83      13658.39      1328.93 o                         
   4  24   4     590517.00     614429.25     21240.44 o                         
   6  24   4      60823.09      62134.25      2333.25 o                         
   8  24   4      37487.40      37990.64      2611.43 o                         
  10  24   4      23983.17      18435.25      3470.91 o                         
  12  24   4       4174.91       5374.23      2419.73 o                         
  14  24   4        668.15       5239.94      3318.93 o                         
 -15  25   4      15687.07      16273.56      3323.90 o                         
 -13  25   4     120841.11     124734.84      4831.27 o                         
 -11  25   4         20.79        986.57      2039.26 o                         
  -9  25   4       1724.32       2209.95      1862.72 o                         
  -7  25   4      25912.96      25509.54      1984.10 o                         
  -5  25   4       2198.05       2489.24      1287.92 o                         
  -3  25   4       1448.25       2311.27      1242.76 o                         
  -1  25   4        104.26        548.84      1070.68 o                         
   1  25   4       1261.28       1583.59      1019.64 o                         
   3  25   4      54628.08      54116.11      2228.49 o                         
   5  25   4      56178.75      56422.05      2265.47 o                         
   7  25   4      53729.25      50634.68      2243.85 o                         
   9  25   4       4486.54       6057.00      3460.71 o                         
  11  25   4      21457.11      22377.08      2596.24 o                         
  13  25   4        278.91       1821.37      2350.63 o                         
  15  25   4        753.88       1507.96      3121.51 o                         
 -14  26   4     158496.55     156563.62      7901.13 o                         
 -12  26   4     211075.78     212393.12     11248.79 o                         
 -10  26   4       2566.81       5679.79      2792.81 o                         
  -8  26   4      29949.11      27273.54      3294.71 o                         
  -6  26   4     244649.77     250999.78      7786.83 o                         
  -4  26   4      41480.66      41561.07      2400.33 o                         
  -2  26   4      43578.12      47186.39      2228.25 o                         
   0  26   4      34295.57      34739.44      3157.97 o                         
   2  26   4       2950.44       5717.56      1760.69 o                         
   4  26   4      25791.91      26476.60      2360.49 o                         
   6  26   4      71934.64      73789.57      2743.85 o                         
   8  26   4      33032.90      33857.13      2981.04 o                         
  10  26   4      10308.02      10884.41      2886.91 o                         
  12  26   4      55127.70      54362.51      7342.99 o                         
  14  26   4        944.55       3970.45      3500.79 o                         
 -13  27   4      73303.37      71286.96      4576.56 o                         
 -11  27   4       2022.44       4227.65      2371.88 o                         
  -9  27   4         95.01       2690.22      1862.70 o                         
  -7  27   4      20559.18      21590.54      5039.92 o                         
  -5  27   4      11876.62      11439.20      1639.38 o                         
  -3  27   4      30920.24      31172.80      1975.29 o                         
  -1  27   4       5479.57       6863.84      1328.81 o                         
   1  27   4      12965.04      13998.90      1538.50 o                         
   3  27   4       5046.96       6068.18      1586.73 o                         
   5  27   4      47677.59      50447.23      2559.66 o                         
   7  27   4       6736.06       5761.27      2489.33 o                         
   9  27   4          0.48       1923.36      2100.52 o                         
  11  27   4     100063.39      97798.13      5103.49 o                         
  13  27   4        557.90       2398.67      2445.88 o                         
 -12  28   4         31.39       1242.26      3318.91 o                         
 -10  28   4       1250.91       3840.07      2362.97 o                         
  -8  28   4      34284.20      35200.88      2851.62 o                         
  -6  28   4       6034.23       5257.24      2732.17 o                         
  -4  28   4       2569.25       1693.75      1633.41 o                         
  -2  28   4         74.53       3071.14      1636.35 o                         
   0  28   4       1434.63       4681.63      1517.08 o                         
   2  28   4       7606.88       8714.49      1691.69 o                         
   4  28   4     416903.94     421871.38     15588.19 o                         
   6  28   4        632.66       3170.53      1862.71 o                         
   8  28   4        423.77       5636.65      2287.01 o                         
  10  28   4       2499.52       7891.13      4189.21 o                         
  12  28   4      93297.29      95592.79      6986.39 o                         
 -11  29   4       1073.24       2776.14      3028.56 o                         
  -9  29   4       1027.05         59.57      2274.09 o                         
  -7  29   4        725.89       2781.21      1796.94 o                         
  -5  29   4       1973.17       1930.36      1672.64 o                         
  -3  29   4         19.44       1141.39      1500.71 o                         
  -1  29   4       3326.50       3386.84      1572.84 o                         
   1  29   4      58706.91      60244.93      2696.66 o                         
   3  29   4       5763.39       5693.28      3460.74 o                         
   5  29   4         86.53       2150.94      1796.93 o                         
   7  29   4        442.94       1610.19      1780.80 o                         
   9  29   4        316.37       4395.97      2445.64 o                         
  11  29   4      48755.48      41069.76      3548.64 o                         
 -10  30   4         34.18       4941.59      3658.19 o                         
  -8  30   4       2821.75       6852.20      2711.14 o                         
  -6  30   4      47271.48      49675.74      3220.02 o                         
  -4  30   4        168.86        751.14      1808.84 o                         
  -2  30   4       4745.60       6725.44      2261.73 o                         
   0  30   4      43705.23      46298.17      6498.40 o                         
   2  30   4      41515.81      40280.82      2962.18 o                         
   4  30   4       6274.20       5777.60      5221.49 o                         
   6  30   4      15309.56      20670.30      4553.92 o                         
   8  30   4       6146.73       5835.36      2868.47 o                         
  10  30   4         24.53       2832.25      3233.20 o                         
 -11  31   4       2472.49        846.16      5411.24 o                         
  -9  31   4       8964.54       7090.04      2624.63 o                         
  -7  31   4       3800.46       2792.83      2671.40 o                         
  -5  31   4      15524.08      18057.16      3157.39 o                         
  -3  31   4      52774.86      51882.15      3704.90 o                         
  -1  31   4         10.48        712.35      1919.00 o                         
   1  31   4        110.41       2629.94      1883.07 o                         
   3  31   4         38.19        288.38      2039.26 o                         
   5  31   4       4398.57       4482.04      1930.48 o                         
   7  31   4       3193.09       1940.54      2131.89 o                         
   9  31   4       2434.86       3071.15      2711.13 o                         
 -10  32   4     511013.19     623601.00    136692.45 o                         
  -8  32   4       1690.35       3396.84      3946.33 o                         
  -6  32   4       1153.29       2204.82      3051.21 o                         
  -4  32   4       5660.15       7685.75      4492.88 o                         
  -2  32   4      21298.76      22836.16      2811.69 o                         
   0  32   4       6250.98      13146.03      2647.11 o                         
   2  32   4      11583.09      10892.50      2419.09 o                         
   4  32   4      15254.44      15756.66      2571.79 o                         
   6  32   4         21.84          0.00      2680.05 o                         
   8  32   4      25636.18      24864.98     12205.29 o                         
  -7  33   4      17096.95      18200.38      3117.50 o                         
  -5  33   4       6527.43       6330.53      2558.78 o                         
  -3  33   4       2953.45      10030.59      2436.90 o                         
  -1  33   4        553.96       2003.51      2146.50 o                         
   1  33   4       2005.99       4460.54      2102.28 o                         
   3  33   4        365.02       3217.75      2232.36 o                         
   5  33   4       3325.78       5193.87      2216.40 o                         
   7  33   4       6399.29       4694.65      2711.20 o                         
  -6  34   4       8876.84       9297.98      7953.76 o                         
  -4  34   4       1530.94       5613.17      2771.49 o                         
  -2  34   4      57967.02      53486.77      9225.92 o                         
   0  34   4      23006.37      18578.81      2987.98 o                         
   2  34   4       6615.15       3044.12      2472.33 o                         
   4  34   4       1298.51       5194.89      4978.43 o                         
   6  34   4        471.32       4379.08      6010.51 o                         
  -5  35   4          9.35        818.37      3063.06 o                         
  -3  35   4       4991.04       8759.65      2781.63 o                         
  -1  35   4       8657.54       9556.28      2829.64 o                         
   1  35   4        171.34       4431.99      2537.38 o                         
   3  35   4       6523.88       6921.48      2833.50 o                         
   5  35   4       2249.16       5116.70      2672.57 o                         
  -2  36   4      89443.20      87167.84      8565.55 o                         
   0  36   4      13329.09       7818.23      4068.07 o                         
   2  36   4        128.81       3948.20      5434.94 o                         
 -19   1   5       4147.73       7766.10      4553.54 o                         
 -17   1   5        933.63       1130.00      2102.27 o                         
 -15   1   5      19312.68      19281.99      1721.49 o                         
 -13   1   5       1581.80       2732.08       944.47 o                         
 -11   1   5         93.98        789.26       789.26 o                         
  -9   1   5      52268.62      53891.86      2976.91 o                         
  -7   1   5      31166.61      30313.01      1032.60 o                         
  -5   1   5     660207.94     676562.38      8039.23 o                         
  -3   1   5      29110.39      29026.59       668.27 o                         
  -1   1   5     110245.98     116207.91      1246.25 o                         
   1   1   5      28783.77      29904.54       607.56 o                         
   3   1   5       2624.06       2721.16       364.29 o                         
   5   1   5      72260.64      69541.48      1107.77 o                         
   7   1   5      40778.89      38272.31       846.32 o                         
   9   1   5      33963.99      32150.06       858.97 o                         
  11   1   5     118236.58     117458.57      2215.49 o                         
  13   1   5      13793.93      14135.65      1312.41 o                         
  15   1   5      36800.11      36632.27      3947.54 o                         
  17   1   5        121.05        934.97      2537.38 o                         
  19   1   5       8524.02       3475.26      3557.52 o                         
 -20   2   5        713.80       3862.46      2703.58 o                         
 -18   2   5       5790.83       6833.38      2158.13 o                         
 -16   2   5      23679.96      20000.36      1844.85 o                         
 -14   2   5      15332.87      13614.29      1518.02 o                         
 -12   2   5      39568.68      38696.99      1452.65 o                         
 -10   2   5       2445.13       2614.27       726.05 o                         
  -8   2   5       4098.74       3842.97       582.87 o                         
  -6   2   5      70243.93      69460.82      1158.09 o                         
  -4   2   5       2107.12       2300.82       789.29 o                         
  -2   2   5       2775.82       2224.56       202.08 o                         
   0   2   5        884.13       1277.87       171.72 o                         
   2   2   5      40887.96      37225.45       553.69 o                         
   4   2   5        597.52        789.27       257.58 o                         
   6   2   5      94979.91      88161.40      1031.94 o                         
   8   2   5      23708.63      22245.82       671.14 o                         
  10   2   5       3415.39       3417.36       601.04 o                         
  12   2   5       5468.34       7418.64       845.84 o                         
  14   2   5       2561.61       3371.93      1077.11 o                         
  16   2   5       3786.45       2010.31      1930.47 o                         
  18   2   5        269.97        849.97      2489.94 o                         
  20   2   5        295.87       5131.12      5767.66 o                         
 -19   3   5       8866.02       3104.67      2875.53 o                         
 -17   3   5      12783.79      15536.22      2771.74 o                         
 -15   3   5       1178.95       2378.26      1242.76 o                         
 -13   3   5       5041.55       5019.23      1760.74 o                         
 -11   3   5     343329.03     355583.12      6398.96 o                         
  -9   3   5       7613.51       7932.03       812.36 o                         
  -7   3   5      28400.41      27504.51      1020.07 o                         
  -5   3   5     348496.25     368633.91      4663.40 o                         
  -3   3   5       1927.04       2277.54       971.43 o                         
  -1   3   5       3215.12       2919.47       257.60 o                         
   1   3   5      63763.79      64601.04       934.25 o                         
   3   3   5          5.51        424.98       257.58 o                         
   5   3   5      36596.68      35648.53      2855.34 o                         
   7   3   5       2651.90       3202.43      1092.86 o                         
   9   3   5      23298.72      23023.01      2064.82 o                         
  11   3   5       2214.12       2549.97       874.27 o                         
  13   3   5       2849.72       3208.49      1077.12 o                         
  15   3   5       5481.84       6845.61      1710.85 o                         
  17   3   5       2044.67       4696.39      2914.23 o                         
  19   3   5      40147.70      33150.75      4463.52 o                         
 -20   4   5       5658.92       3299.78      2703.67 o                         
 -18   4   5         20.63       3601.49      2216.35 o                         
 -16   4   5      20512.82      20379.16      2003.84 o                         
 -14   4   5        319.20       3545.59      1070.68 o                         
 -12   4   5      28121.80      28536.42      1303.14 o                         
 -10   4   5       1378.10       2453.15       849.98 o                         
  -8   4   5      53362.39      49408.57      1138.63 o                         
  -6   4   5       7877.77       8490.76       789.36 o                         
  -4   4   5       2002.19       2104.77       291.43 o                         
  -2   4   5      41483.56      39441.19       601.58 o                         
   0   4   5        998.71       1375.35       202.07 o                         
   2   4   5      56294.74      55379.55       687.74 o                         
   4   4   5       1289.97        789.28       257.59 o                         
   6   4   5      99658.46      92710.03      1158.58 o                         
   8   4   5         83.99        558.55       404.12 o                         
  10   4   5       5169.78       4800.96       667.87 o                         
  12   4   5     128744.38     127840.85      2562.68 o                         
  14   4   5      18247.62      17855.41      1392.87 o                         
  16   4   5       2383.98       3933.03      1746.07 o                         
  18   4   5       2874.25       2367.82      2575.85 o                         
  20   4   5       1058.73       1248.94      3284.77 o                         
 -19   5   5        184.48       4181.55      4614.12 o                         
 -17   5   5        260.92          0.00      2146.50 o                         
 -15   5   5     778868.81     798543.81     35564.17 o                         
 -13   5   5       6011.95       7893.02      1156.79 o                         
 -11   5   5      51579.10      53147.73      2186.86 o                         
  -9   5   5      27088.96      27699.87      2611.51 o                         
  -7   5   5       7159.85       7314.85       639.73 o                         
  -5   5   5      35846.60      37012.09      1032.75 o                         
  -3   5   5      18302.96      18380.12       728.82 o                         
  -1   5   5       5193.11       5005.62       429.35 o                         
   1   5   5      38137.41      37341.39       972.22 o                         
   3   5   5        143.34        485.70       257.58 o                         
   5   5   5    2891258.25    2811601.75     39777.57 o                         
   7   5   5       7576.83       7792.42       553.21 o                         
   9   5   5       4395.51       4563.14       667.87 o                         
  11   5   5     104913.06     100787.70      2362.64 o                         
  13   5   5      14383.14      13315.23      1302.94 o                         
  15   5   5      64300.80      64836.85      3280.25 o                         
  17   5   5       1841.20        670.27      2126.00 o                         
  19   5   5       4038.39       4480.04      3703.54 o                         
 -20   6   5       1601.06       2489.22      2833.40 o                         
 -18   6   5      10379.11      11612.42      3217.99 o                         
 -16   6   5       9767.82      10488.78      1572.93 o                         
 -14   6   5      32383.31      29991.51      1673.10 o                         
 -12   6   5       2171.79       1726.96       758.55 o                         
 -10   6   5        546.89       1457.10       639.67 o                         
  -8   6   5       7418.86       6314.68       639.73 o                         
  -6   6   5      10530.21      11128.39       515.24 o                         
  -4   6   5       2973.79       3035.77       343.46 o                         
  -2   6   5      15627.26      14303.19       668.05 o                         
   0   6   5       3647.39       2792.97       291.44 o                         
   2   6   5       9304.54       9209.63       466.49 o                         
   4   6   5      23921.70      20912.50       553.39 o                         
   6   6   5      20958.50      21694.95       601.21 o                         
   8   6   5       5118.98       5380.40       404.15 o                         
  10   6   5       2641.76       3055.12       601.04 o                         
  12   6   5     173290.09     164944.59      5351.91 o                         
  14   6   5       6509.26       7199.98      1365.81 o                         
  16   6   5      20643.64      22731.65      3096.83 o                         
  18   6   5       6820.30       8777.96      2505.82 o                         
  20   6   5         15.88       1826.57      2946.66 o                         
 -19   7   5      49864.45      48117.27      4494.29 o                         
 -17   7   5        541.96       2361.50      2472.23 o                         
 -15   7   5     110386.05     107860.29      3007.91 o                         
 -13   7   5      97714.14      95391.16      2525.38 o                         
 -11   7   5       7265.87       9111.08      1396.48 o                         
  -9   7   5      29486.82      30549.57      1101.04 o                         
  -7   7   5        194.96        513.72       667.83 o                         
  -5   7   5    5987246.50    5849201.50     65875.82 o                         
  -3   7   5       7072.59       7197.30       466.46 o                         
  -1   7   5       9017.53      10023.22       607.23 o                         
   1   7   5       2231.46       3546.41       325.83 o                         
   3   7   5      49940.80      46223.85      1458.43 o                         
   5   7   5     205672.69     199037.34      2861.77 o                         
   7   7   5       3115.53       3959.36      1275.01 o                         
   9   7   5      27799.46      25350.11      1106.67 o                         
  11   7   5      20831.75      19140.69      1457.41 o                         
  13   7   5       6307.01       5840.47      1821.47 o                         
  15   7   5    1997105.75    2011078.62     37905.24 o                         
  17   7   5       4475.01       8163.41      2610.71 o                         
  19   7   5        984.67       2542.99      2990.42 o                         
 -20   8   5      10749.74       9649.65      3047.34 o                         
 -18   8   5       1754.87       2539.65      2853.50 o                         
 -16   8   5       3893.55       5057.31      1545.40 o                         
 -14   8   5       1366.10       1942.81      1019.64 o                         
 -12   8   5      12866.41      12730.80      1070.81 o                         
 -10   8   5       3739.98       4136.03       728.58 o                         
  -8   8   5      15614.64      15970.68       772.89 o                         
  -6   8   5       2368.02       2623.42       429.31 o                         
  -4   8   5      19785.43      20101.25      1093.18 o                         
  -2   8   5       8051.26       8342.53       404.18 o                         
   0   8   5       1902.95       1888.65       364.29 o                         
   2   8   5      34563.08      37127.86       717.54 o                         
   4   8   5       5849.39       5994.83       425.03 o                         
   6   8   5       4303.73       4857.27       429.33 o                         
   8   8   5       2079.77       2648.97       421.71 o                         
  10   8   5      25043.11      23042.42      1457.49 o                         
  12   8   5     151561.95     150898.53      2979.29 o                         
  14   8   5       8245.01       8590.72      2732.24 o                         
  16   8   5      11380.13      10739.32      4857.40 o                         
  18   8   5       5066.71       3984.23      2550.00 o                         
  20   8   5        528.40       5778.76      4128.43 o                         
 -19   9   5       4669.33      12701.59      3003.93 o                         
 -17   9   5        123.33       2392.51      2313.45 o                         
 -15   9   5    1450728.38    1465313.25     40489.98 o                         
 -13   9   5       1484.73       1121.97      1070.69 o                         
 -11   9   5      10722.41      11945.10      1019.74 o                         
  -9   9   5      39519.55      36896.59      1329.36 o                         
  -7   9   5        488.36        849.97       601.02 o                         
  -5   9   5      51168.90      49829.81      1117.04 o                         
  -3   9   5      27357.30      27555.60       827.68 o                         
  -1   9   5     448965.00     448539.25      5936.87 o                         
   1   9   5       2312.13       2330.42       334.83 o                         
   3   9   5        291.28        629.20       466.41 o                         
   5   9   5    4596411.50    4473368.00     52905.38 o                         
   7   9   5        782.83       1214.25       429.30 o                         
   9   9   5      13419.76      11089.79      1335.87 o                         
  11   9   5     235959.06     230229.91      4971.56 o                         
  13   9   5      32158.37      31639.63      2102.87 o                         
  15   9   5      19946.19      23631.90      2975.38 o                         
  17   9   5      41098.97      35145.09      3471.25 o                         
  19   9   5       3744.74       2188.80      4077.80 o                         
 -20  10   5       3720.21       4382.42      2798.49 o                         
 -18  10   5       3679.36       4208.27      2852.43 o                         
 -16  10   5       2270.16       4674.91      1561.83 o                         
 -14  10   5        168.00       1136.53      1092.82 o                         
 -12  10   5     203607.73     203393.23      3169.08 o                         
 -10  10   5        881.46        836.49       758.54 o                         
  -8  10   5       2599.75       2612.11       601.04 o                         
  -6  10   5      36312.14      34755.20      1116.73 o                         
  -4  10   5       2706.20       2268.90       514.86 o                         
  -2  10   5       2127.22       2116.32       546.43 o                         
   0  10   5        410.26       1011.87       325.82 o                         
   2  10   5     216844.45     216875.19      2781.41 o                         
   4  10   5       1054.05        982.45       466.41 o                         
   6  10   5       2337.51       2995.22       971.42 o                         
   8  10   5         51.99        849.97       514.84 o                         
  10  10   5      10389.90      11026.35       898.56 o                         
  12  10   5         37.99       2328.18       919.25 o                         
  14  10   5      17410.22      18424.12      1639.47 o                         
  16  10   5      17039.84      19306.12      2126.25 o                         
  18  10   5       4937.03       3259.59      2731.55 o                         
 -19  11   5      44475.96      37671.50      4205.80 o                         
 -17  11   5       6432.45       9475.84      2128.33 o                         
 -15  11   5      27962.64      29467.26      2201.79 o                         
 -13  11   5        838.99       3345.93      1137.80 o                         
 -11  11   5    4160740.75    4274476.00     55479.23 o                         
  -9  11   5        787.61       1821.38       858.61 o                         
  -7  11   5      17003.68      17983.05      1070.90 o                         
  -5  11   5      27467.73      26971.72      1396.91 o                         
  -3  11   5      10769.59       9910.40      1700.22 o                         
  -1  11   5      26831.20      26246.73      1032.55 o                         
   1  11   5    4760067.00    4608339.50     52417.66 o                         
   3  11   5      13569.98      12157.15       874.43 o                         
   5  11   5      87842.04      84825.11      1606.35 o                         
   7  11   5       6583.33       6613.66       607.17 o                         
   9  11   5     214308.53     217143.97      3362.53 o                         
  11  11   5       2850.10       6500.75      1457.13 o                         
  13  11   5      17558.40      18268.27      1717.46 o                         
  15  11   5     111930.22     114270.04      3520.30 o                         
  17  11   5       2229.23       2234.24      2742.27 o                         
  19  11   5      12322.38       7041.24      7893.24 o                         
 -18  12   5       3789.26        821.97      2212.67 o                         
 -16  12   5       4355.07       6669.61      1691.64 o                         
 -14  12   5        308.29       2513.94      1156.73 o                         
 -12  12   5     343487.78     359656.00      4952.09 o                         
 -10  12   5        229.94       1143.95       785.60 o                         
  -8  12   5      15070.19      15424.48       944.62 o                         
  -6  12   5      11980.40      11235.13      1639.48 o                         
  -4  12   5       5110.05       5976.50       734.24 o                         
  -2  12   5      16589.40      16935.89       910.91 o                         
   0  12   5      10391.71      10617.37      1335.88 o                         
   2  12   5     231613.86     219436.94      2618.27 o                         
   4  12   5       1636.55       1608.91       494.05 o                         
   6  12   5       2126.24       2798.11       515.17 o                         
   8  12   5        165.59        657.72       494.04 o                         
  10  12   5       3810.82       4111.80       827.33 o                         
  12  12   5       4529.79       3621.76      1214.29 o                         
  14  12   5       2042.65       2485.86      1538.36 o                         
  16  12   5       1888.97       3521.35      1896.35 o                         
  18  12   5       5283.73       5185.72      3400.00 o                         
 -19  13   5       2234.00       1640.89      3145.65 o                         
 -17  13   5       8345.57       9755.69      2275.73 o                         
 -15  13   5      16463.16      18973.20      4128.96 o                         
 -13  13   5       6745.70       7705.49      1500.80 o                         
 -11  13   5     329426.34     340286.47      5899.45 o                         
  -9  13   5      86571.48      86899.45      2062.52 o                         
  -7  13   5      23850.58      24533.88      1342.22 o                         
  -5  13   5        813.61       1981.44      1396.39 o                         
  -3  13   5       3748.77       6189.07      1275.02 o                         
  -1  13   5      53255.77      53915.48      1579.73 o                         
   1  13   5     118480.83     113137.97      1781.71 o                         
   3  13   5       5323.58       5596.71       850.03 o                         
   5  13   5      11643.02      13531.22      1639.47 o                         
   7  13   5       2875.74       2541.90       639.69 o                         
   9  13   5       4016.82       5665.79      1092.86 o                         
  11  13   5       1364.09       3199.30       919.27 o                         
  13  13   5      34059.33      38948.50      2486.23 o                         
  15  13   5       1568.51       5243.38      3096.35 o                         
  17  13   5       2386.24       3807.30      2657.55 o                         
  19  13   5       7611.19       6558.44      4335.51 o                         
 -18  14   5        123.02       3035.61      3157.03 o                         
 -16  14   5        904.41       4177.02      1691.60 o                         
 -14  14   5      24583.96      23043.59      1797.29 o                         
 -12  14   5      24084.71      26051.23      1545.81 o                         
 -10  14   5       2755.30       2275.17       812.31 o                         
  -8  14   5       1191.10        667.84       772.75 o                         
  -6  14   5      13577.01      13113.20      1077.26 o                         
  -4  14   5      23259.44      23019.29      1212.73 o                         
  -2  14   5       9058.56       8232.12       910.79 o                         
   0  14   5       3062.31       4049.00       494.06 o                         
   2  14   5      11999.25      11468.22       758.65 o                         
   4  14   5      15023.00      16658.84      2307.50 o                         
   6  14   5       6210.87       6291.50       639.71 o                         
   8  14   5       3735.80       5464.30      1639.29 o                         
  10  14   5       8414.55       7982.46       919.33 o                         
  12  14   5        676.59       2598.49      1010.32 o                         
  14  14   5       9668.02       9248.63      2003.66 o                         
  16  14   5        152.39       1376.14      1896.33 o                         
  18  14   5      36454.35      36249.32      5404.75 o                         
 -19  15   5         53.36        490.69      3133.00 o                         
 -17  15   5      65175.13      61416.54      3440.15 o                         
 -15  15   5      18684.21      17845.59      2178.40 o                         
 -13  15   5      48900.21      42388.20      2319.17 o                         
 -11  15   5       7086.69       6368.43      1578.62 o                         
  -9  15   5      29582.84      31835.80      1728.20 o                         
  -7  15   5       5935.66       4661.93      1457.18 o                         
  -5  15   5     191782.47     193973.28      4809.39 o                         
  -3  15   5        250.49        373.61       887.67 o                         
  -1  15   5      75952.48      70255.33      1748.55 o                         
   1  15   5       6998.78       7040.66       606.24 o                         
   3  15   5       8817.56       8945.91       944.56 o                         
   5  15   5       8221.04       8168.85       812.36 o                         
   7  15   5        916.94       2127.45       971.40 o                         
   9  15   5      14962.51      14992.44      1279.52 o                         
  11  15   5      56429.98      51947.62      3462.37 o                         
  13  15   5        874.02        573.73      1710.78 o                         
  15  15   5        925.63       4778.43      2178.10 o                         
  17  15   5        138.56          0.00      3090.71 o                         
 -18  16   5       1288.81       4848.91      2558.69 o                         
 -16  16   5       1919.48       3333.48      2216.38 o                         
 -14  16   5       4267.10       7382.84      1818.62 o                         
 -12  16   5      33900.34      34181.29      4858.39 o                         
 -10  16   5       4217.33       4989.95      1700.00 o                         
  -8  16   5      26188.08      30366.11      2489.86 o                         
  -6  16   5          6.38       2048.37       919.25 o                         
  -4  16   5      14105.04      12695.61      1190.59 o                         
  -2  16   5      31318.23      31487.21      2429.43 o                         
   0  16   5       4338.07       3930.36       582.87 o                         
   2  16   5      26840.00      24915.03      1116.55 o                         
   4  16   5       9274.91       8932.43       812.37 o                         
   6  16   5       2989.69       2124.99       686.90 o                         
   8  16   5       2763.95       3419.89       758.55 o                         
  10  16   5      11172.57       9559.91      1700.11 o                         
  12  16   5       5177.32       6716.54      1821.44 o                         
  14  16   5          3.17       2246.35      1888.92 o                         
  16  16   5      14464.48      13276.66      2360.22 o                         
  18  16   5      31969.58      31027.80      3992.66 o                         
 -17  17   5      76066.12      79369.41      6378.18 o                         
 -15  17   5       6374.81       3703.61      2404.19 o                         
 -13  17   5      27635.01      29772.30      2506.26 o                         
 -11  17   5      89222.38      89052.62      2916.47 o                         
  -9  17   5       6443.98       7327.03      2732.21 o                         
  -7  17   5       2264.00        216.83      1061.46 o                         
  -5  17   5     134446.03     135247.94      6323.45 o                         
  -3  17   5      15941.21      17924.80      3157.61 o                         
  -1  17   5       2660.36       2050.78      1214.28 o                         
   1  17   5     112647.42     112593.49      2215.60 o                         
   3  17   5       2926.86       3707.77       812.31 o                         
   5  17   5     264967.72     272928.53      4561.39 o                         
   7  17   5      20071.74      19950.04      1335.94 o                         
   9  17   5     107820.06     107352.84      2853.79 o                         
  11  17   5       7395.98       5136.36      1399.30 o                         
  13  17   5       2815.62        355.81      1832.59 o                         
  15  17   5       4188.32       7610.96      6921.39 o                         
  17  17   5       4104.05       2239.66      3345.04 o                         
 -18  18   5      28369.62      34961.18      3036.18 o                         
 -16  18   5        934.81       3221.20      2264.39 o                         
 -14  18   5       9209.74       6553.03      1865.74 o                         
 -12  18   5      19572.60      19541.48      1943.10 o                         
 -10  18   5       1828.34       1603.66      1139.72 o                         
  -8  18   5        187.88        795.54      1074.51 o                         
  -6  18   5      25330.18      27347.67      1809.31 o                         
  -4  18   5      10780.26      12695.09      1312.39 o                         
  -2  18   5        162.15        654.64       919.26 o                         
   0  18   5        550.87       1768.25       670.93 o                         
   2  18   5      17027.61      17656.29      1335.92 o                         
   4  18   5       3047.33       2965.40       812.31 o                         
   6  18   5         55.79       1543.82       898.47 o                         
   8  18   5       8662.67       9621.23      1019.71 o                         
  10  18   5       2789.06       3872.35      2307.12 o                         
  12  18   5      11550.37       9402.81      1746.20 o                         
  14  18   5      14407.03      15343.10      2732.34 o                         
  16  18   5       2133.14       2732.08      2399.52 o                         
 -17  19   5      95813.20     104868.77      4981.67 o                         
 -15  19   5         90.34        692.12      2776.49 o                         
 -13  19   5       1166.32       3840.07      3824.89 o                         
 -11  19   5       5737.70       4815.02      2853.60 o                         
  -9  19   5      25977.26      26671.96      5161.74 o                         
  -7  19   5        971.15       1233.23      1183.19 o                         
  -5  19   5       3559.70       4921.43      1392.69 o                         
  -3  19   5       2713.73       5129.38      1882.13 o                         
  -1  19   5      69086.95      72638.95      3037.92 o                         
   1  19   5      25714.20      24312.54      1943.34 o                         
   3  19   5       9547.87       9967.39      1156.84 o                         
   5  19   5     101885.02     103189.01      2660.28 o                         
   7  19   5      27838.67      27498.98      1625.01 o                         
   9  19   5      26174.23      30195.74      1747.21 o                         
  11  19   5     326374.59     325853.50     13697.57 o                         
  13  19   5        377.69        191.72      2436.86 o                         
  15  19   5       1229.54        281.57      2938.93 o                         
  17  19   5      13070.76       9707.65      4178.30 o                         
 -16  20   5        692.46        512.19      2350.64 o                         
 -14  20   5       9598.21       8569.35      2188.32 o                         
 -12  20   5       7643.50       7211.32      2792.93 o                         
 -10  20   5        604.77       3337.34      1323.50 o                         
  -8  20   5        296.30       2106.09      1139.70 o                         
  -6  20   5      24515.98      26791.47      1866.06 o                         
  -4  20   5      11968.24      12621.71      1368.71 o                         
  -2  20   5       4013.55       3700.82       898.50 o                         
   0  20   5        894.39       3157.06       971.40 o                         
   2  20   5         46.60        364.27       944.46 o                         
   4  20   5        845.66       2124.94       944.47 o                         
   6  20   5      10360.16      11382.16      2003.70 o                         
   8  20   5       6041.89       7470.01      1050.32 o                         
  10  20   5       3533.33       2752.36      1368.59 o                         
  12  20   5       5864.63       8329.16      2792.88 o                         
  14  20   5       3287.45       3480.22      2445.70 o                         
  16  20   5       4133.53       6639.23      2885.38 o                         
 -17  21   5     257172.08     257596.00     12149.99 o                         
 -15  21   5      12015.97       5889.57      2747.75 o                         
 -13  21   5       7829.58      13040.36      2939.96 o                         
 -11  21   5      21986.24      25567.58      2357.22 o                         
  -9  21   5       2127.99       3866.96      1544.54 o                         
  -7  21   5      10157.92      10810.03      2185.84 o                         
  -5  21   5   12969814.00   13233734.00    213445.08 o                         
  -3  21   5        479.09       1457.10      1214.25 o                         
  -1  21   5       5567.99       5675.23      1030.38 o                         
   1  21   5      23829.26      25312.02      1399.55 o                         
   3  21   5       1769.98       3399.94       944.47 o                         
   5  21   5      11539.00      13873.06      3035.94 o                         
   7  21   5      82704.28      78844.23      2619.64 o                         
   9  21   5      37875.89      38009.57      6741.23 o                         
  11  21   5       4690.51       4577.63      2216.43 o                         
  13  21   5        281.76        877.39      2657.51 o                         
  15  21   5    2360479.00    2325121.50     66713.14 o                         
 -16  22   5        657.43       4994.82      3090.72 o                         
 -14  22   5        520.54       5276.82      2403.42 o                         
 -12  22   5       2480.16       1902.35      1896.36 o                         
 -10  22   5        431.01        741.67      1545.36 o                         
  -8  22   5         42.83       2612.46      1323.49 o                         
  -6  22   5       5650.00       7202.23      1368.62 o                         
  -4  22   5         15.62        777.11      1253.90 o                         
  -2  22   5      10904.17      10736.78      1156.85 o                         
   0  22   5       1694.25       1306.78       898.48 o                         
   2  22   5       5550.29       6106.94      1070.73 o                         
   4  22   5       4120.07       4377.96      1070.72 o                         
   6  22   5        667.11       1531.82      1106.31 o                         
   8  22   5      33188.92      33539.45      2013.35 o                         
  10  22   5      22487.83      25001.19      1967.36 o                         
  12  22   5        812.25       2111.74      1969.19 o                         
  14  22   5       1860.57        664.53      2360.01 o                         
  16  22   5       1462.65       3754.34      3090.74 o                         
 -15  23   5      20036.58      25518.49      3706.68 o                         
 -13  23   5       4255.63       8788.38      5767.82 o                         
 -11  23   5      25513.86      26577.21      3096.93 o                         
  -9  23   5       3242.19       7531.13      1886.78 o                         
  -7  23   5     152959.92     158359.31     11793.72 o                         
  -5  23   5       7321.34       8648.40      1633.49 o                         
  -3  23   5      21119.19      18283.42      1717.53 o                         
  -1  23   5       1764.91       1457.11      1116.20 o                         
   1  23   5        500.17       1274.96      1030.32 o                         
   3  23   5       1538.11       2175.95      1070.69 o                         
   5  23   5      25392.57      23730.72      1758.96 o                         
   7  23   5       3167.40       5209.63      1312.27 o                         
   9  23   5         36.93       3100.19      2428.48 o                         
  11  23   5       2780.64       2878.65      3339.23 o                         
  13  23   5       1932.29       7199.62      2789.49 o                         
  15  23   5         82.27       3119.89      3648.29 o                         
 -14  24   5       1432.97       5474.85      2738.09 o                         
 -12  24   5      16470.80      17328.86      2737.42 o                         
 -10  24   5       3508.75       3937.72      2185.69 o                         
  -8  24   5      43313.17      44314.07      8441.98 o                         
  -6  24   5      11427.41      12683.78      1660.15 o                         
  -4  24   5       7474.10       7928.85      1328.84 o                         
  -2  24   5       6854.62       6916.26      1242.83 o                         
   0  24   5      11595.38      13293.76      1192.99 o                         
   2  24   5        715.13       1583.02      1156.73 o                         
   4  24   5       6887.87       6041.05      1192.94 o                         
   6  24   5        252.00       1796.24      1225.11 o                         
   8  24   5       6867.78       7653.03      2003.61 o                         
  10  24   5         83.91       1416.62      2151.26 o                         
  12  24   5       4971.99       7608.14      5464.28 o                         
  14  24   5       4789.83       3824.99      2490.02 o                         
 -15  25   5        943.07       3862.29      4141.25 o                         
 -13  25   5        514.15       2571.03      2887.32 o                         
 -11  25   5        104.63       3302.30      2610.62 o                         
  -9  25   5       6621.93       7550.01      3217.91 o                         
  -7  25   5      57807.76      63127.12      3180.29 o                         
  -5  25   5     248027.50     257925.19      5315.84 o                         
  -3  25   5      25773.35      29909.12      4311.53 o                         
  -1  25   5      17921.99      17118.75      2550.31 o                         
   1  25   5      21279.19      21067.17      2186.05 o                         
   3  25   5      25829.91      26661.57      2671.93 o                         
   5  25   5      17720.34      18665.74      4918.42 o                         
   7  25   5         26.31       1311.38      1691.59 o                         
   9  25   5      89778.62      89297.07      4981.88 o                         
  11  25   5       4350.08       2109.81      2605.60 o                         
  13  25   5       1917.14       3153.74      2987.54 o                         
 -14  26   5      13580.70      13904.19      5707.46 o                         
 -12  26   5      31061.34      31446.09      5222.40 o                         
 -10  26   5        190.80        383.59      1836.79 o                         
  -8  26   5      71631.13      67901.55      3210.59 o                         
  -6  26   5       3691.54       4614.25      1459.66 o                         
  -4  26   5        336.26        677.63      1328.75 o                         
  -2  26   5      34929.95      36431.02      2368.48 o                         
   0  26   5        998.32       1427.67      1414.75 o                         
   2  26   5      10837.11      12675.64      1578.66 o                         
   4  26   5      71084.34      69786.98      2568.92 o                         
   6  26   5      25234.91      26000.00      1863.08 o                         
   8  26   5      13855.17      10553.95      1823.13 o                         
  10  26   5        481.56        339.99      2100.52 o                         
  12  26   5       2963.63        786.19      2479.87 o                         
  14  26   5        322.37       2972.01      2695.40 o                         
 -13  27   5       9170.42      10053.71      4250.11 o                         
 -11  27   5       3692.82       7465.14      2914.26 o                         
  -9  27   5       9902.50      12862.34      2489.38 o                         
  -7  27   5      69553.72      76058.05      3580.54 o                         
  -5  27   5        391.95       1801.68      1545.36 o                         
  -3  27   5      40529.84      38140.46      2429.29 o                         
  -1  27   5     476208.25     479982.62     12007.78 o                         
   1  27   5      27144.82      28734.01      3218.47 o                         
   3  27   5      23306.11      19477.42      2102.66 o                         
   5  27   5     146357.81     150406.56      4510.01 o                         
   7  27   5      14829.35      13588.98      5525.43 o                         
   9  27   5       4018.05       7119.50      3142.50 o                         
  11  27   5     875359.69     862110.38     20892.96 o                         
  13  27   5       4058.30       6661.16      7771.36 o                         
 -12  28   5      38275.56      41389.96      4142.32 o                         
 -10  28   5         38.69       2864.18      2178.08 o                         
  -8  28   5       1707.88       4726.26      2227.43 o                         
  -6  28   5       7246.25       9337.46      1942.89 o                         
  -4  28   5      16409.92      15652.53      1760.88 o                         
  -2  28   5      37150.53      36754.79      2363.66 o                         
   0  28   5        819.72       2399.93      1452.07 o                         
   2  28   5      16440.47      17214.03      1844.73 o                         
   4  28   5       2526.34       3639.83      1636.39 o                         
   6  28   5       4741.62       7309.48      2610.71 o                         
   8  28   5       1148.02       1387.72      2039.94 o                         
  10  28   5      16873.78      18376.62      2990.76 o                         
  12  28   5       1042.58       2671.35      3039.89 o                         
 -11  29   5      41046.13      36313.77      4131.72 o                         
  -9  29   5       1343.63       4445.30      2711.50 o                         
  -7  29   5        381.90       4500.29      2367.78 o                         
  -5  29   5       5642.11       4669.51      1865.69 o                         
  -3  29   5        562.54       1230.28      2076.84 o                         
  -1  29   5       6790.01       6844.27      1836.89 o                         
   1  29   5       5657.56       3850.33      3764.32 o                         
   3  29   5        539.83        683.94      2091.77 o                         
   5  29   5      28822.27      28307.70      3704.25 o                         
   7  29   5       3225.76       6381.35      2522.04 o                         
   9  29   5      10406.62       6314.52      3497.27 o                         
  11  29   5      28758.67      28890.75     12205.54 o                         
 -10  30   5       1933.11       4467.38      3885.62 o                         
  -8  30   5      12623.45       8845.59      2437.07 o                         
  -6  30   5       5843.07       7911.20      2005.49 o                         
  -4  30   5       8133.77       9508.00      1983.80 o                         
  -2  30   5          6.06       3908.82      2005.40 o                         
   0  30   5         17.19        971.39      1803.06 o                         
   2  30   5      24231.25      25212.03      2508.27 o                         
   4  30   5         63.19        681.16      1721.20 o                         
   6  30   5       3646.09       3616.99      1951.48 o                         
   8  30   5        601.02       1188.68      2418.90 o                         
  10  30   5      19660.95      20418.36      3764.66 o                         
  -9  31   5      12984.07      10249.43      4007.36 o                         
  -7  31   5       6770.53      10403.04      4371.48 o                         
  -5  31   5      36190.90      33320.71      3336.23 o                         
  -3  31   5      16206.44      14530.01      2435.97 o                         
  -1  31   5        789.41       4679.35      2299.21 o                         
   1  31   5     245031.86     245317.36     20923.26 o                         
   3  31   5       3702.75       6729.64      2436.92 o                         
   5  31   5     109058.84     102925.10      4133.83 o                         
   7  31   5       5762.50       6420.75      3382.29 o                         
   9  31   5      15524.36      16862.49      4311.02 o                         
  -8  32   5       1767.97       3824.00      2852.39 o                         
  -6  32   5       2331.76       3907.18      2595.86 o                         
  -4  32   5        602.98       2326.50      2100.53 o                         
  -2  32   5       1748.72       1728.53      2178.11 o                         
   0  32   5       2103.57       1964.24      2178.12 o                         
   2  32   5       4752.12       5682.85      4007.13 o                         
   4  32   5       1633.43       3599.91      2307.08 o                         
   6  32   5       1348.92       2826.86      2313.21 o                         
   8  32   5      17708.17      21232.38      3703.89 o                         
  -7  33   5       1703.35       3685.54      3636.53 o                         
  -5  33   5      37209.45      32685.77      3613.00 o                         
  -3  33   5         67.46       1801.13      2507.81 o                         
  -1  33   5     104244.85     112501.75      4653.94 o                         
   1  33   5       7209.00       8239.67      2851.03 o                         
   3  33   5        160.77          0.00      3319.98 o                         
   5  33   5      73862.12      69727.59     10259.54 o                         
   7  33   5      16320.67      15111.70      4201.50 o                         
  -6  34   5       7205.17      10193.37      5100.06 o                         
  -4  34   5      14920.15      15908.19      3232.61 o                         
  -2  34   5      15843.50      13567.33      3157.38 o                         
   0  34   5       4636.51       3460.70      2661.74 o                         
   2  34   5        253.17       2812.34      2645.08 o                         
   4  34   5       3211.03       4936.00      3460.66 o                         
   6  34   5       2359.48       2740.76      2972.16 o                         
  -3  35   5        713.18       5815.60      3249.15 o                         
  -1  35   5         15.77        127.21      3593.86 o                         
   1  35   5       8484.33      11193.44      3413.58 o                         
   3  35   5      19800.97      18449.87      5282.66 o                         
 -20   0   6      52149.39      49072.98      6680.73 o                         
 -18   0   6      10996.24       9714.73      3885.89 o                         
 -16   0   6      65682.62      62433.27      4495.10 o                         
 -14   0   6     138583.03     139800.28      4498.31 o                         
 -12   0   6       6061.79       4371.54      1335.75 o                         
 -10   0   6      18048.95      18217.42      1700.29 o                         
  -8   0   6      12665.73      14087.59      1335.89 o                         
  -6   0   6    2818055.75    2802467.25     53716.24 o                         
  -4   0   6        593.03        849.98       607.13 o                         
  -2   0   6      15293.61      18097.97       850.24 o                         
   0   0   6     106598.41     103438.66      1825.60 o                         
   2   0   6        839.15       1457.11       485.70 o                         
   4   0   6      52671.71      54814.47      1458.48 o                         
   6   0   6   13071786.00   12660512.00    307830.12 o                         
   8   0   6      12798.97      14330.46       971.56 o                         
  10   0   6      48282.38      46045.06      1579.38 o                         
  12   0   6      24201.24      25262.33      1457.44 o                         
  14   0   6        139.00        849.97      1821.36 o                         
  16   0   6        145.23          0.00      3157.03 o                         
  18   0   6      72646.23      77862.46      7410.85 o                         
  20   0   6       5732.30       1821.43      5221.44 o                         
 -19   1   6       1784.72       3700.29      2445.91 o                         
 -17   1   6        302.55       3195.79      1983.68 o                         
 -15   1   6       2015.77       2659.23      1253.93 o                         
 -13   1   6        913.77       1578.53       858.61 o                         
 -11   1   6       1135.99       1021.40       726.04 o                         
  -9   1   6         78.81        971.39       910.68 o                         
  -7   1   6      44867.21      44061.39      2126.30 o                         
  -5   1   6      39860.86      39862.43       899.07 o                         
  -3   1   6        983.75       1243.57       303.57 o                         
  -1   1   6       4318.50       4316.30       291.44 o                         
   1   1   6       2274.59       2339.13       546.44 o                         
   3   1   6      28459.43      26926.87       668.20 o                         
   5   1   6      32927.09      30723.41       726.43 o                         
   7   1   6        294.31        789.26       424.99 o                         
   9   1   6        700.15       1335.68       466.41 o                         
  11   1   6       3745.71       4230.11       789.29 o                         
  13   1   6       5337.58       6501.77       898.51 o                         
  15   1   6       2171.09        384.52      1538.36 o                         
  17   1   6        438.34       3177.66      2274.08 o                         
  19   1   6       4766.38       8330.62      3232.39 o                         
 -20   2   6       7010.35       5427.46      3390.81 o                         
 -18   2   6      11694.01      17793.62      4857.39 o                         
 -16   2   6       2486.11       5631.52      6435.61 o                         
 -14   2   6        773.26       1380.65      1214.25 o                         
 -12   2   6      70851.52      71553.01      2794.75 o                         
 -10   2   6      34517.48      36079.49      1882.82 o                         
  -8   2   6        448.25       1396.39       601.02 o                         
  -6   2   6     439419.28     426429.34      6439.75 o                         
  -4   2   6     234241.53     241749.30      3658.20 o                         
  -2   2   6       6570.57       7457.64       607.20 o                         
   0   2   6       3676.56       3841.35       850.04 o                         
   2   2   6      16693.32      17769.44       639.88 o                         
   4   2   6       4087.76       3718.74       379.29 o                         
   6   2   6       4742.39       5111.75       515.20 o                         
   8   2   6       1007.86       1969.49       849.98 o                         
  10   2   6     158469.44     160644.20      3770.91 o                         
  12   2   6        493.72       2023.74       758.53 o                         
  14   2   6        987.00        188.01      1312.24 o                         
  16   2   6      82942.08      82915.52      3940.32 o                         
  18   2   6      12703.16      10464.50      3219.19 o                         
  20   2   6        291.58       3341.26      3728.25 o                         
 -19   3   6       1643.88        744.59      2264.40 o                         
 -17   3   6      19782.39      19036.06      3704.00 o                         
 -15   3   6      16196.43      16898.47      1414.93 o                         
 -13   3   6         86.45        582.84      1050.26 o                         
 -11   3   6       3692.19       3399.43      1153.57 o                         
  -9   3   6        566.18       1092.82       686.88 o                         
  -7   3   6      92293.44      85461.23      1633.48 o                         
  -5   3   6      42073.80      41972.38       899.09 o                         
  -3   3   6       6162.58       6758.60       728.63 o                         
  -1   3   6      11040.03      11247.55       485.81 o                         
   1   3   6       8066.42       7786.58       485.78 o                         
   3   3   6      59455.13      57388.18       899.47 o                         
   5   3   6     113131.73     104819.44      1459.78 o                         
   7   3   6       3022.53       3296.58       429.32 o                         
   9   3   6      56633.65      55234.39      1107.06 o                         
  11   3   6      15223.50      16025.53      1214.44 o                         
  13   3   6       2987.70       4088.06      1155.95 o                         
  15   3   6        277.60       1310.25      1773.72 o                         
  17   3   6       4478.43       4959.39      3824.99 o                         
  19   3   6        808.52       1361.43      2829.49 o                         
 -20   4   6      31311.33      27796.03      5343.81 o                         
 -18   4   6       3586.55       3720.61      3217.82 o                         
 -16   4   6       9350.08       9085.83      1778.79 o                         
 -14   4   6      26225.45      26120.79      1832.98 o                         
 -12   4   6         17.54       1381.92       971.39 o                         
 -10   4   6       6086.98       5396.41       874.31 o                         
  -8   4   6     126958.80     125271.57      3892.01 o                         
  -6   4   6      71733.81      63808.53      1461.20 o                         
  -4   4   6      14132.01      13603.96       789.45 o                         
  -2   4   6      12245.54      11831.29       910.90 o                         
   0   4   6     154688.66     149906.44      2618.84 o                         
   2   4   6         17.56        910.68       424.98 o                         
   4   4   6     162717.69     166652.06      2222.56 o                         
   6   4   6     466414.25     457925.59      5868.77 o                         
   8   4   6      26994.46      26841.39      1093.20 o                         
  10   4   6        527.68        935.69       639.59 o                         
  12   4   6     269886.44     274131.97      7061.35 o                         
  14   4   6      33085.06      28924.85      4129.63 o                         
  16   4   6      29541.24      33791.64      3100.54 o                         
  18   4   6       4206.92       6143.59      3173.43 o                         
  20   4   6     164431.75     151928.59      7775.80 o                         
 -19   5   6        371.06       1068.97      2399.48 o                         
 -17   5   6       3271.51       3066.68      1951.47 o                         
 -15   5   6       5150.68       5818.52      1821.44 o                         
 -13   5   6       4864.10       4997.22      1077.14 o                         
 -11   5   6       1383.84       3076.65       758.54 o                         
  -9   5   6         42.70        849.97       582.84 o                         
  -7   5   6       6084.77       6580.23       639.72 o                         
  -5   5   6       3416.43       4110.22       466.43 o                         
  -3   5   6      29392.49      28221.59       671.28 o                         
  -1   5   6       1339.13       1884.08       546.42 o                         
   1   5   6       5103.63       5464.63       379.30 o                         
   3   5   6        339.17       1116.38       291.42 o                         
   5   5   6      72447.66      70365.34      1020.79 o                         
   7   5   6       1382.28       1764.30       546.42 o                         
   9   5   6     146749.02     141276.06      2006.97 o                         
  11   5   6      13170.76      13515.18       984.73 o                         
  13   5   6      11313.48      11263.34      3035.92 o                         
  15   5   6       6690.89       7612.97      1746.13 o                         
  17   5   6      12783.79       9159.74      2331.57 o                         
  19   5   6       2269.62       9327.57      3047.17 o                         
 -20   6   6       7771.52       6982.26      4796.51 o                         
 -18   6   6      12695.05      11319.26      2789.71 o                         
 -16   6   6       6719.44       6568.05      1882.17 o                         
 -14   6   6       1006.08        371.86      1341.86 o                         
 -12   6   6      17471.54      14496.49      1943.12 o                         
 -10   6   6     411349.88     419710.97      6288.37 o                         
  -8   6   6       6952.66       9591.46       789.33 o                         
  -6   6   6       4044.83       4906.16       553.18 o                         
  -4   6   6      25262.62      23971.64      1275.49 o                         
  -2   6   6      51556.53      51600.66      1107.35 o                         
   0   6   6       1010.47       1884.07       343.45 o                         
   2   6   6       5668.87       6639.07       910.77 o                         
   4   6   6       1572.19       1106.34       425.00 o                         
   6   6   6     274920.34     277812.00      4815.11 o                         
   8   6   6      67230.91      66387.77      1430.76 o                         
  10   6   6      90536.47      89265.04      2128.07 o                         
  12   6   6      82325.80      82492.62      4617.81 o                         
  14   6   6      51756.88      52350.55      2646.27 o                         
  16   6   6     103814.71     108230.91      4612.41 o                         
  18   6   6      16427.64      19592.08      3391.05 o                         
  20   6   6      15770.07      14959.47      5226.06 o                         
 -19   7   6         22.26       4466.67      2385.73 o                         
 -17   7   6        422.69       1446.98      2039.26 o                         
 -15   7   6       4663.80       5570.55      1365.78 o                         
 -13   7   6       6348.40       5464.40      1116.24 o                         
 -11   7   6       4468.16       4826.45       850.01 o                         
  -9   7   6          6.24        815.28       667.83 o                         
  -7   7   6       8218.41       8197.47       686.95 o                         
  -5   7   6        479.77        546.41       429.30 o                         
  -3   7   6       1162.78        957.92       379.27 o                         
  -1   7   6     239282.69     231754.97      2496.19 o                         
   1   7   6         42.39        364.27       325.82 o                         
   3   7   6      26030.56      23408.96       696.62 o                         
   5   7   6        441.54        607.12       429.30 o                         
   7   7   6        443.22        551.93       466.41 o                         
   9   7   6      36753.81      37264.25      1093.28 o                         
  11   7   6      11182.91       9174.23       984.70 o                         
  13   7   6       2503.05       5084.58      1274.98 o                         
  15   7   6      15538.36      15306.81      2428.79 o                         
  17   7   6       3765.42       4832.32      2091.82 o                         
  19   7   6        162.34       5769.70      3615.99 o                         
 -20   8   6       7220.13       4302.98      3400.04 o                         
 -18   8   6       1314.18          0.00      2523.08 o                         
 -16   8   6        489.17        216.83      1706.96 o                         
 -14   8   6      41441.91      39253.38      2368.62 o                         
 -12   8   6      11698.79      11524.76      3582.41 o                         
 -10   8   6      13593.45      14678.98      1050.41 o                         
  -8   8   6      10338.17      11038.35      2368.07 o                         
  -6   8   6      56985.51      56872.23      1460.77 o                         
  -4   8   6      55312.95      54447.55      1193.89 o                         
  -2   8   6     112273.45     113225.84      1886.63 o                         
   0   8   6     395710.25     397793.12     11002.95 o                         
   2   8   6       5770.05       6353.57       789.33 o                         
   4   8   6          8.38        339.99       424.98 o                         
   6   8   6     131155.92     128443.50      2150.33 o                         
   8   8   6       8187.25       8889.12       758.61 o                         
  10   8   6      51061.07      50421.04      1718.13 o                         
  12   8   6      80079.46      85657.02      2624.76 o                         
  14   8   6      24408.18      25203.44      2313.93 o                         
  16   8   6      15523.39      15121.83      3643.17 o                         
  18   8   6        311.13       6277.41      8863.98 o                         
 -19   9   6       2808.52       1898.09      2436.90 o                         
 -17   9   6       1292.80       2345.94      2549.93 o                         
 -15   9   6        659.64       2849.91      1429.56 o                         
 -13   9   6       1926.18       1659.49      1019.65 o                         
 -11   9   6      39305.61      39017.59      1415.29 o                         
  -9   9   6       3015.70       4388.65       670.95 o                         
  -7   9   6      25961.48      26672.71      1336.10 o                         
  -5   9   6      18406.65      17986.62      1032.37 o                         
  -3   9   6       3077.23       3277.91       404.14 o                         
  -1   9   6     358358.44     345288.81      3669.75 o                         
   1   9   6       2095.63       2640.03       341.09 o                         
   3   9   6          2.83        585.04       421.70 o                         
   5   9   6       1542.46       2288.43       466.41 o                         
   7   9   6       4147.93       4738.94       546.44 o                         
   9   9   6       3309.16       3659.92       546.43 o                         
  11   9   6        578.79        938.28       898.51 o                         
  13   9   6      26375.08      26829.15      1633.76 o                         
  15   9   6      14050.87      15571.21      1746.23 o                         
  17   9   6       7647.16       4959.83      2472.36 o                         
  19   9   6        796.05       4150.64      3577.01 o                         
 -18  10   6       5499.47       4902.47      2852.47 o                         
 -16  10   6        877.41       1542.35      1909.05 o                         
 -14  10   6     298389.03     305343.12      5728.06 o                         
 -12  10   6     164146.14     160750.77      4560.40 o                         
 -10  10   6       6970.90       7045.19       932.87 o                         
  -8  10   6      17670.92      19247.85      1138.03 o                         
  -6  10   6       1850.54       1716.17       639.68 o                         
  -4  10   6      15419.77      16721.57      1214.51 o                         
  -2  10   6         37.19          0.00       334.82 o                         
   0  10   6    4652228.50    4508801.00     55628.55 o                         
   2  10   6       5656.97       6513.75       789.33 o                         
   4  10   6      10252.54      10121.25       984.73 o                         
   6  10   6     117896.74     126047.73      2105.44 o                         
   8  10   6      23823.41      24478.26      1821.86 o                         
  10  10   6        890.30       1925.46       874.26 o                         
  12  10   6     250459.66     249343.42      5720.15 o                         
  14  10   6      10009.71      13460.48      1797.08 o                         
  16  10   6        142.90       4265.03      2555.61 o                         
  18  10   6        406.18       1437.92      3249.15 o                         
 -19  11   6       1595.59       3031.72      2624.50 o                         
 -17  11   6       2336.34       5192.91      2005.44 o                         
 -15  11   6       3174.87       2721.40      1392.68 o                         
 -13  11   6      69409.14      67835.58      2247.72 o                         
 -11  11   6     321838.56     328706.03      5542.03 o                         
  -9  11   6       4081.89       3849.63       785.64 o                         
  -7  11   6      33394.17      33404.98      1190.87 o                         
  -5  11   6      23274.29      20893.78       988.37 o                         
  -3  11   6       1286.42       1052.36       434.43 o                         
  -1  11   6      54034.57      53499.27      1047.44 o                         
   1  11   6      44857.27      45687.76      3341.40 o                         
   3  11   6      15264.40      13164.32       808.42 o                         
   5  11   6       6938.10       6817.62       850.05 o                         
   7  11   6        384.82        485.70       515.16 o                         
   9  11   6      38999.09      38145.53      1190.89 o                         
  11  11   6       5201.43       5139.33      2367.89 o                         
  13  11   6        221.27       2737.92      1699.94 o                         
  15  11   6       2020.34       1364.11      1951.46 o                         
  17  11   6       9153.71       9599.12      2592.61 o                         
  19  11   6       1198.32       1416.19      3727.72 o                         
 -18  12   6      56679.28      53205.09      4423.86 o                         
 -16  12   6      20563.58      22542.67      3704.02 o                         
 -14  12   6        193.14       1647.90      1457.09 o                         
 -12  12   6     247064.20     260495.09      4938.55 o                         
 -10  12   6     331405.19     353307.16     14923.73 o                         
  -8  12   6      35900.02      36868.50      1943.56 o                         
  -6  12   6      49759.84      47837.50      1883.22 o                         
  -4  12   6     190833.64     183591.03      3174.59 o                         
  -2  12   6        527.07       1669.59       624.73 o                         
   0  12   6       2217.52       1793.40       514.85 o                         
   2  12   6     279453.53     275730.78      6094.98 o                         
   4  12   6      10025.74      10769.05      1077.23 o                         
   6  12   6      24487.14      23238.54      3886.72 o                         
   8  12   6        403.46        242.85       601.02 o                         
  10  12   6      68950.35      73051.65      2066.69 o                         
  12  12   6       9295.19       8588.46      1254.01 o                         
  14  12   6      14379.68      14689.62      2125.17 o                         
  16  12   6     153413.64     155553.78      6755.06 o                         
  18  12   6         68.82       5166.85      5767.65 o                         
 -19  13   6       1758.99       2899.27      2742.26 o                         
 -17  13   6         74.68       3397.24      1886.73 o                         
 -15  13   6       2328.18       2540.61      1882.11 o                         
 -13  13   6      29660.07      33216.02      1797.39 o                         
 -11  13   6     225584.22     228915.38      3499.43 o                         
  -9  13   6         71.05        715.76       785.60 o                         
  -7  13   6      32299.92      32951.72      2307.90 o                         
  -5  13   6      16113.42      15561.11       879.11 o                         
  -3  13   6       2516.87       1995.65       687.03 o                         
  -1  13   6        255.65       1167.54       443.84 o                         
   1  13   6      24926.04      25994.86       696.56 o                         
   3  13   6       2117.48       2838.65       624.74 o                         
   5  13   6        447.27       1671.38       849.97 o                         
   7  13   6        134.84       1221.83       670.93 o                         
   9  13   6       2960.77       2742.42       670.94 o                         
  11  13   6       3443.97       2701.77       988.10 o                         
  13  13   6      38627.90      37613.51      2647.85 o                         
  15  13   6         35.42       3197.50      1976.14 o                         
  17  13   6       2794.62       5217.77      2915.51 o                         
  19  13   6       2744.19       2865.66      4088.27 o                         
 -18  14   6       1261.58        926.07      3077.15 o                         
 -16  14   6       4806.40       5714.40      3035.71 o                         
 -14  14   6     326773.00     331178.97      5806.52 o                         
 -12  14   6       4411.07       6622.41      1312.28 o                         
 -10  14   6      20412.34      19247.52      1538.64 o                         
  -8  14   6      14415.18      15337.45      2368.13 o                         
  -6  14   6      36791.18      36793.06      1634.07 o                         
  -4  14   6      11721.75      12185.62      5100.55 o                         
  -2  14   6      58656.64      58609.85      1685.72 o                         
   0  14   6       1084.68        597.01       494.04 o                         
   2  14   6        453.28        478.56       696.33 o                         
   4  14   6         21.06        264.28       696.32 o                         
   6  14   6     406249.28     405129.12      6203.14 o                         
   8  14   6       5199.76       5238.27      2125.04 o                         
  10  14   6        120.70        650.49      1192.87 o                         
  12  14   6      21326.68      21721.16      1975.14 o                         
  14  14   6       1856.52       5223.65      1999.38 o                         
  16  14   6       9436.21      18716.98      2987.70 o                         
  18  14   6        753.90       7251.06      5828.39 o                         
 -17  15   6      22031.88      22262.97      2605.93 o                         
 -15  15   6        120.53       1861.84      1482.10 o                         
 -13  15   6       1670.26       3715.75      1578.54 o                         
 -11  15   6       9198.19      10445.39      2125.10 o                         
  -9  15   6       1036.27       2549.93       932.82 o                         
  -7  15   6        363.84       1008.35       857.11 o                         
  -5  15   6       2077.94       2455.24       734.20 o                         
  -3  15   6       2338.42       2410.34       748.39 o                         
  -1  15   6        497.08        809.50       543.03 o                         
   1  15   6        266.63       1092.82       466.40 o                         
   3  15   6     115034.85     110146.20      2277.23 o                         
   5  15   6       3501.41       3531.35       808.28 o                         
   7  15   6        850.67       1639.24       686.88 o                         
   9  15   6      19326.73      21196.83      1631.64 o                         
  11  15   6          2.51       1942.79      1202.04 o                         
  13  15   6      21022.96      19308.36      2304.71 o                         
  15  15   6        679.96       1066.33      2267.77 o                         
  17  15   6      51696.95      59038.95      5830.49 o                         
 -18  16   6       1277.95       2739.66      2683.72 o                         
 -16  16   6     207122.62     202876.44      5317.73 o                         
 -14  16   6       4564.32       4680.52      1836.86 o                         
 -12  16   6       4409.86       5950.00      1545.53 o                         
 -10  16   6       4361.78       4282.40      1335.72 o                         
  -8  16   6        263.10        669.79      1231.96 o                         
  -6  16   6       8943.71      10542.26      1639.38 o                         
  -4  16   6      49284.65      47952.76      2041.07 o                         
  -2  16   6      15235.50      15003.61      1170.54 o                         
   0  16   6      18502.12      20222.97      1335.96 o                         
   2  16   6      50467.50      50439.99      2794.42 o                         
   4  16   6       6350.97       6579.76      1050.33 o                         
   6  16   6      26392.77      27962.29      1943.33 o                         
   8  16   6       2035.69       2324.45       898.48 o                         
  10  16   6        142.06       1253.41      1328.75 o                         
  12  16   6       1967.79       2838.34      1874.20 o                         
  14  16   6      11695.15      16484.38      9654.09 o                         
  16  16   6     661847.12     640543.50     15978.82 o                         
  18  16   6       1333.85       1100.92      5015.66 o                         
 -17  17   6      16587.76      15213.93      3218.11 o                         
 -15  17   6       1144.34       2911.38      2064.23 o                         
 -13  17   6        596.63       2431.87      1538.34 o                         
 -11  17   6       2903.42       3282.72      1225.14 o                         
  -9  17   6        282.26       1704.28      1121.39 o                         
  -7  17   6      13762.42      16031.98      2064.50 o                         
  -5  17   6       2804.52       3731.14      1699.99 o                         
  -3  17   6         64.79        645.76       898.51 o                         
  -1  17   6       2359.67       3039.60       582.85 o                         
   1  17   6        120.39        513.72       553.15 o                         
   3  17   6      61088.48      60785.04      1483.12 o                         
   5  17   6       1379.72       2246.38       772.75 o                         
   7  17   6       9418.50       9389.97       898.55 o                         
   9  17   6      17205.16      19383.93      1578.76 o                         
  11  17   6      16275.73      13510.74      2732.42 o                         
  13  17   6       1499.80        329.29      2505.72 o                         
  15  17   6        989.33       2008.49      2444.90 o                         
  17  17   6      67478.62      75159.56      5583.50 o                         
 -16  18   6        108.86       2107.43      2505.69 o                         
 -14  18   6          3.06       2671.33      2212.61 o                         
 -12  18   6       2131.20       2637.49      1808.87 o                         
 -10  18   6      17783.36      15797.28      2914.63 o                         
  -8  18   6     189026.20     196211.23      5352.18 o                         
  -6  18   6       8390.81       9524.87      1359.10 o                         
  -4  18   6      19836.52      18759.65      2854.07 o                         
  -2  18   6      19819.69      19082.00      1525.92 o                         
   0  18   6     259480.34     259989.58      7002.00 o                         
   2  18   6      31625.37      31395.41      1700.53 o                         
   4  18   6       9228.72       8555.07      1214.36 o                         
   6  18   6      81858.25      81521.38      2275.93 o                         
   8  18   6       4251.81       6145.95      1225.16 o                         
  10  18   6      20593.94      18372.78      4554.22 o                         
  12  18   6      19971.69      24366.93      6740.13 o                         
  14  18   6        502.21       1153.53      2605.53 o                         
  16  18   6      38635.34      34066.32      7712.54 o                         
 -17  19   6      15974.83      15597.65      2655.15 o                         
 -15  19   6       6859.07       7836.72      3703.62 o                         
 -13  19   6        140.07        983.85      1633.38 o                         
 -11  19   6       3548.91       3662.00      1571.25 o                         
  -9  19   6       2271.06       2922.07      1231.98 o                         
  -7  19   6      25349.96      27685.81      2489.79 o                         
  -5  19   6      64864.83      66175.59      2393.68 o                         
  -3  19   6      39980.63      37660.82      2490.24 o                         
  -1  19   6       8890.80       9514.18       932.89 o                         
   1  19   6      14063.59      14381.96       785.72 o                         
   3  19   6       6922.75       7939.84       944.53 o                         
   5  19   6       4081.87       3405.22      1153.58 o                         
   7  19   6       1279.76       3357.68       984.60 o                         
   9  19   6      10225.32      10596.40      1279.78 o                         
  11  19   6       3467.31       4359.55      2064.27 o                         
  13  19   6         69.84       4155.40      2275.59 o                         
  15  19   6       5237.33       3359.53      2654.96 o                         
  17  19   6      93533.45      83045.59      7229.31 o                         
 -16  20   6         80.70       1562.05      2479.82 o                         
 -14  20   6       2356.82       1837.13      2299.24 o                         
 -12  20   6       4574.96       5105.97      2257.76 o                         
 -10  20   6     356622.94     364393.88      7333.30 o                         
  -8  20   6      39204.52      39284.00      2357.63 o                         
  -6  20   6      22643.03      22706.65      1909.44 o                         
  -4  20   6      40903.29      40034.53      2276.51 o                         
  -2  20   6       6584.21       6765.51      1192.95 o                         
   0  20   6       3711.29       5026.80      1578.57 o                         
   2  20   6       5553.36       5576.41      2550.05 o                         
   4  20   6       1094.30       1478.22       984.60 o                         
   6  20   6      27242.98      26729.71      2368.38 o                         
   8  20   6      49396.77      43763.97      2854.72 o                         
  10  20   6     540662.19     562861.88     11951.14 o                         
  12  20   6      16729.12      15740.16      2766.12 o                         
  14  20   6      15789.27      12726.23      4068.18 o                         
  16  20   6      55416.80      52153.07     10804.80 o                         
 -15  21   6       1600.47       4614.17      2385.76 o                         
 -13  21   6        734.37       5198.35      2076.84 o                         
 -11  21   6      33012.65      34891.65      2445.53 o                         
  -9  21   6       1132.05       2778.06      1323.51 o                         
  -7  21   6      51548.48      57434.21      2187.54 o                         
  -5  21   6      17044.97      18536.16      2185.98 o                         
  -3  21   6         93.62        641.81      1165.67 o                         
  -1  21   6          5.40        772.70       932.81 o                         
   1  21   6       3915.49       4855.33       850.00 o                         
   3  21   6       2243.10       2914.24       944.48 o                         
   5  21   6       2862.30       3569.97      1214.27 o                         
   7  21   6        101.94        893.34      1121.39 o                         
   9  21   6      57226.91      54979.95      3948.18 o                         
  11  21   6      16315.50      17572.68      2904.54 o                         
  13  21   6      25688.18      27084.40      2748.04 o                         
  15  21   6       6799.22       8124.93      3764.33 o                         
 -16  22   6        294.97       5442.98      3677.02 o                         
 -14  22   6      70901.02      75010.24      8321.77 o                         
 -12  22   6      20998.57      23951.95      2711.51 o                         
 -10  22   6      40626.88      37520.52      2718.23 o                         
  -8  22   6      18747.79      18999.18      1838.80 o                         
  -6  22   6      75363.30      77378.05      3123.60 o                         
  -4  22   6       4859.34       3174.52      1748.59 o                         
  -2  22   6        317.90        819.62      1192.87 o                         
   0  22   6       8103.10       9344.87      1156.81 o                         
   2  22   6      28577.53      29033.23      2064.77 o                         
   4  22   6         41.64       1344.66      1156.72 o                         
   6  22   6      18524.77      18983.40      1809.14 o                         
   8  22   6      10189.12      11472.35      1710.91 o                         
  10  22   6      69436.52      72594.98      7228.74 o                         
  12  22   6      64913.28      66653.37      4479.86 o                         
  14  22   6          8.81       2924.80      3431.17 o                         
  16  22   6       4569.91       4237.83      5357.27 o                         
 -15  23   6        214.68       3770.72      3090.71 o                         
 -13  23   6       5784.99       7716.00      4432.17 o                         
 -11  23   6       3419.07       6173.90      2853.54 o                         
  -9  23   6       2744.58       2362.90      1452.12 o                         
  -7  23   6       8153.10       7901.74      1525.70 o                         
  -5  23   6        495.94       2962.76      1578.52 o                         
  -3  23   6       5275.05       4200.58      1156.78 o                         
  -1  23   6      10339.90      11425.23      1156.84 o                         
   1  23   6       4259.56       4726.03       898.54 o                         
   3  23   6      13223.35      16089.70      2185.90 o                         
   5  23   6        741.67       1699.95      1517.81 o                         
   7  23   6       9226.39       8175.30      1414.54 o                         
   9  23   6       8144.82       9607.72      1838.63 o                         
  11  23   6       2107.79       4363.63      2703.61 o                         
  13  23   6      21322.04      22743.42      3825.45 o                         
  15  23   6      15578.34      13577.57      2990.72 o                         
 -14  24   6     165407.95     171476.50      7063.83 o                         
 -12  24   6      23729.87      24877.45      3206.15 o                         
 -10  24   6       2313.22       6022.74      2020.66 o                         
  -8  24   6      62053.36      64681.23      2850.52 o                         
  -6  24   6      62097.82      64542.95      3092.33 o                         
  -4  24   6     106425.05     108945.87      7474.53 o                         
  -2  24   6      11275.24      10608.23      1659.62 o                         
   0  24   6     115943.42     116442.30      9237.85 o                         
   2  24   6        112.31        364.27      1192.87 o                         
   4  24   6      64873.48      66260.21      6378.37 o                         
   6  24   6      21239.83      23183.75      5829.40 o                         
   8  24   6       2405.08       6466.71      1918.80 o                         
  10  24   6       1109.88       2011.99      3138.48 o                         
  12  24   6       3853.58       6722.67      3166.66 o                         
  14  24   6       1869.43       3278.49      4078.57 o                         
 -13  25   6      48954.45      37147.91      3732.50 o                         
 -11  25   6         19.19       1088.23      2264.37 o                         
  -9  25   6        303.23       1622.94      1721.20 o                         
  -7  25   6       1706.86       2962.22      1808.86 o                         
  -5  25   6      17169.39      18390.63      1896.60 o                         
  -3  25   6       3790.11       4437.64      1399.25 o                         
  -1  25   6       4719.81       5893.22      1242.80 o                         
   1  25   6      10794.05       9963.63      1288.02 o                         
   3  25   6     123834.30     129510.23      3062.13 o                         
   5  25   6      15145.04      17527.84      1943.03 o                         
   7  25   6        498.93       2327.30      1482.11 o                         
   9  25   6       6213.82       6433.40      2040.74 o                         
  11  25   6      12351.65      13700.60      2703.81 o                         
  13  25   6       7604.47       6847.12      2657.64 o                         
 -14  26   6       2657.56       5952.53      6253.45 o                         
 -12  26   6        371.24       1618.99      3034.13 o                         
 -10  26   6       4993.19       1859.11      2450.30 o                         
  -8  26   6       9438.90      12506.33      1949.19 o                         
  -6  26   6      24551.31      25718.54      2782.09 o                         
  -4  26   6     248941.78     249789.59      5315.53 o                         
  -2  26   6      19007.57      20344.17      4007.64 o                         
   0  26   6      58051.97      56905.80      2646.38 o                         
   2  26   6     121498.92     123385.66      3560.94 o                         
   4  26   6      82062.76      81326.77      3119.24 o                         
   6  26   6        322.61       2813.88      2489.20 o                         
   8  26   6       8564.11      10536.80      6132.32 o                         
  10  26   6     154609.08     138667.34      7232.95 o                         
  12  26   6     105801.05      87825.54     12272.95 o                         
 -13  27   6        157.91       4195.21      3319.98 o                         
 -11  27   6       5553.87       4584.86      2647.09 o                         
  -9  27   6       8630.59      12404.87      3400.09 o                         
  -7  27   6      20547.59      18457.82      5100.62 o                         
  -5  27   6       3747.91       3343.70      1746.09 o                         
  -3  27   6      25593.00      30707.17      2055.70 o                         
  -1  27   6       8847.10      11764.00      1882.21 o                         
   1  27   6       3917.49       2522.23      1486.11 o                         
   3  27   6      79379.55      81188.09      4252.58 o                         
   5  27   6      10396.66      14362.85      1951.59 o                         
   7  27   6      10861.15      12132.65      1955.05 o                         
   9  27   6       2504.39       2763.50      2450.26 o                         
  11  27   6      15190.97      11961.03      2990.72 o                         
  13  27   6      35066.61      28294.82      3431.99 o                         
 -12  28   6      13615.44      10787.98      3680.35 o                         
 -10  28   6       9542.63       8755.71      4553.71 o                         
  -8  28   6       3819.14       7816.10      2436.92 o                         
  -6  28   6      56054.88      53581.60      2991.68 o                         
  -4  28   6       5852.00       9187.19      4492.90 o                         
  -2  28   6      31358.36      37349.43      2684.37 o                         
   0  28   6      35599.18      33736.41      2748.30 o                         
   2  28   6        328.28       3107.89      1778.66 o                         
   4  28   6        984.67       1945.38      1983.69 o                         
   6  28   6     202638.28     200337.77     22254.85 o                         
   8  28   6        191.79       5956.63      3521.30 o                         
  10  28   6         81.25       6396.02      3319.98 o                         
  12  28   6      79848.80      71370.04      5602.81 o                         
 -11  29   6      98266.68      92317.14      5124.29 o                         
  -9  29   6      14653.13      10209.99      2437.11 o                         
  -7  29   6       5126.53       7419.54      3582.15 o                         
  -5  29   6        219.81       2132.33      1746.04 o                         
  -3  29   6       9344.22      11659.12      1983.82 o                         
  -1  29   6      10491.66      11880.50      2232.54 o                         
   1  29   6         81.31       2367.77      1821.36 o                         
   3  29   6       2322.46       2391.16      1659.49 o                         
   5  29   6       7644.08       4824.13      1836.90 o                         
   7  29   6       4908.13       8654.32      2125.00 o                         
   9  29   6      18512.04      14339.89      2852.73 o                         
  11  29   6       2743.06       5437.20      3034.18 o                         
 -10  30   6      82603.91      75066.55      5152.36 o                         
  -8  30   6       1960.18       2116.28      2399.51 o                         
  -6  30   6         10.77       1975.48      2154.17 o                         
  -4  30   6      44503.29      43745.66      3493.23 o                         
  -2  30   6       8648.30       5072.73      4250.12 o                         
   0  30   6         21.96       3519.59      2518.55 o                         
   2  30   6      11751.66      14439.07      2350.83 o                         
   4  30   6      14501.46      15678.14      5161.08 o                         
   6  30   6       5599.98       4284.38      2216.44 o                         
   8  30   6        146.36       6050.32      4128.42 o                         
  10  30   6      57951.96      55586.66      7707.41 o                         
  -9  31   6        105.93       6667.29      2771.46 o                         
  -7  31   6       4136.68       8205.04      2583.13 o                         
  -5  31   6       3153.34       4641.21      2275.64 o                         
  -3  31   6         55.12       2071.35      2178.08 o                         
  -1  31   6      64022.44      64223.32      5278.38 o                         
   1  31   6       3597.65       3129.09      2212.67 o                         
   3  31   6      16177.93      16519.43      2532.07 o                         
   5  31   6       6370.87       1959.87      2126.06 o                         
   7  31   6      13051.19      11964.74      2648.55 o                         
   9  31   6         49.00       1261.55      3298.08 o                         
  -8  32   6      15968.46      10387.20      4675.34 o                         
  -6  32   6       1524.96       4437.55      3166.60 o                         
  -4  32   6       1448.14       5956.68      3521.34 o                         
  -2  32   6       3730.38       3010.45      2884.80 o                         
   0  32   6    1259886.88    1288120.62     23051.35 o                         
   2  32   6       1645.08       5291.80      2645.11 o                         
   4  32   6         27.77       2365.81      2657.50 o                         
   6  32   6     194074.84     191923.12      6477.85 o                         
   8  32   6       2797.11        216.90      5323.04 o                         
  -7  33   6       1728.39       6681.48      3885.62 o                         
  -5  33   6      11517.15       9512.36      3278.71 o                         
  -3  33   6       9415.99       4430.18      2472.38 o                         
  -1  33   6      79849.25      81532.34      4134.10 o                         
   1  33   6       4272.64       5439.05      2264.44 o                         
   3  33   6        517.51       3383.96      2493.36 o                         
   5  33   6        282.56       2616.90      2450.22 o                         
   7  33   6      12003.86       9957.58      3630.43 o                         
  -4  34   6       9250.15       3217.94      3348.74 o                         
  -2  34   6         11.42       1706.41      3077.12 o                         
   0  34   6      18386.08      17157.49      3775.39 o                         
   2  34   6      23703.06      23864.59      3133.51 o                         
   4  34   6        783.31       5194.28      5342.69 o                         
  -3  35   6      12071.15      12468.97      4802.88 o                         
  -1  35   6       7950.39       8657.29      2915.60 o                         
   1  35   6       2909.83       5499.18      2523.11 o                         
 -19   1   7       4241.15       2251.93      2798.50 o                         
 -17   1   7       9800.13      10773.02      2313.62 o                         
 -15   1   7      26369.95      27797.45      2188.60 o                         
 -13   1   7       4327.38       3616.06      1457.15 o                         
 -11   1   7       3404.55       3558.38       944.49 o                         
  -9   1   7      15733.73      14275.70      1116.39 o                         
  -7   1   7     473297.25     463941.03     11975.49 o                         
  -5   1   7      32739.67      28071.38      1397.09 o                         
  -3   1   7     221559.86     221603.84      3137.96 o                         
  -1   1   7      47947.43      48753.85       985.47 o                         
   1   1   7       1496.22       1032.13       343.45 o                         
   3   1   7     115014.39     120132.22      1946.61 o                         
   5   1   7      43571.09      44109.16      1031.00 o                         
   7   1   7       6881.82       6881.67       607.18 o                         
   9   1   7       8610.17       9392.46       910.77 o                         
  11   1   7         55.33       1760.65       910.68 o                         
  13   1   7      31505.87      31952.43      1896.87 o                         
  15   1   7         26.22        886.07      1586.67 o                         
  17   1   7       1053.83       6935.73      5099.85 o                         
  19   1   7       3070.03       8135.59      4452.90 o                         
 -20   2   7         76.54        726.73      2875.34 o                         
 -18   2   7      23013.92      23191.85      2559.10 o                         
 -16   2   7       9105.70       8182.95      1778.78 o                         
 -14   2   7       3146.77       4273.03      1335.70 o                         
 -12   2   7        737.46       2648.22       898.47 o                         
 -10   2   7       2509.19       1744.72       812.31 o                         
  -8   2   7       3387.45       3097.64       686.91 o                         
  -6   2   7     126042.64     118680.56      1886.48 o                         
  -4   2   7       3067.55       3035.75       429.32 o                         
  -2   2   7         37.58        667.83       343.44 o                         
   0   2   7     100794.88      98981.84      1344.36 o                         
   2   2   7       7991.49       8803.63       485.77 o                         
   4   2   7     209970.45     202229.17      2195.54 o                         
   6   2   7        509.92        728.55       429.30 o                         
   8   2   7         57.23        342.20       466.40 o                         
  10   2   7      33642.41      35158.12      1106.71 o                         
  12   2   7        207.45       1341.45       898.47 o                         
  14   2   7       5058.38       4868.22      1399.27 o                         
  16   2   7       2321.02       4700.04      2333.96 o                         
  18   2   7       8202.70      11400.35      3166.76 o                         
  20   2   7      44559.78      37440.75      7530.56 o                         
 -19   3   7       2193.93       3471.68      2817.84 o                         
 -17   3   7     254541.72     269379.53      6857.66 o                         
 -15   3   7      10814.62      10807.72      1631.48 o                         
 -13   3   7         86.24       2285.94      1092.82 o                         
 -11   3   7      46513.34      42007.52      2611.87 o                         
  -9   3   7      65493.12      65064.35      2855.65 o                         
  -7   3   7      10290.92      10443.91       812.40 o                         
  -5   3   7      31187.64      30286.16      2186.67 o                         
  -3   3   7     398131.97     391534.66      5177.67 o                         
  -1   3   7     121725.11     129423.64      2433.83 o                         
   1   3   7      64240.41      64909.09      1203.43 o                         
   3   3   7    2723628.00    2720819.00     32066.38 o                         
   5   3   7       1784.50       2534.80       667.85 o                         
   7   3   7      12413.86      12746.94      1214.44 o                         
   9   3   7        113.56        793.93       728.55 o                         
  11   3   7      39887.36      37333.03      1573.44 o                         
  13   3   7      53711.99      54303.86      2794.12 o                         
  15   3   7       4882.40       4023.00      1924.95 o                         
  17   3   7      80893.91      72192.63      5406.67 o                         
  19   3   7      11820.50      15653.11      3906.24 o                         
 -20   4   7       7174.19       6951.81      6010.79 o                         
 -18   4   7       7205.81      10768.46      3582.20 o                         
 -16   4   7       2804.81       3663.92      1838.55 o                         
 -14   4   7      15674.25      16317.65      1452.26 o                         
 -12   4   7         52.99       1341.19      1032.11 o                         
 -10   4   7       3376.71       3466.43       812.31 o                         
  -8   4   7          0.18       1440.90       639.67 o                         
  -6   4   7      10531.39      10276.16       671.02 o                         
  -4   4   7      35110.52      33735.95      1397.16 o                         
  -2   4   7       3113.72       3498.85       379.29 o                         
   0   4   7     147432.22     147362.97      1663.82 o                         
   2   4   7       6388.23       6687.89       429.35 o                         
   4   4   7     211652.25     204410.59      2219.92 o                         
   6   4   7       3659.94       3640.78       789.30 o                         
   8   4   7      15372.79      16452.89       971.57 o                         
  10   4   7       9170.88      10804.20       874.34 o                         
  12   4   7        378.48       1977.49       898.47 o                         
  14   4   7      56716.40      53921.46      3037.09 o                         
  16   4   7      17377.48      16553.39      2334.24 o                         
  18   4   7       6742.21       1882.17      2743.63 o                         
  20   4   7      32615.51      30062.37      4688.68 o                         
 -19   5   7      26139.30      32254.99     10140.77 o                         
 -17   5   7        131.38       2858.99      2350.63 o                         
 -15   5   7       6790.16       6634.08      1500.79 o                         
 -13   5   7      89371.20      89189.07      5103.97 o                         
 -11   5   7      18262.93      22502.09      1578.81 o                         
  -9   5   7      26125.11      26727.61      1457.53 o                         
  -7   5   7       5038.79       5325.48       726.08 o                         
  -5   5   7       7641.72       9995.94       639.74 o                         
  -3   5   7      22870.04      22591.25       758.81 o                         
  -1   5   7      33484.86      33293.45       945.00 o                         
   1   5   7     523598.91     530398.00      6930.37 o                         
   3   5   7       8770.69       9700.79       667.93 o                         
   5   5   7       8153.63       8638.69       910.79 o                         
   7   5   7       1897.41       3332.66       849.99 o                         
   9   5   7      87179.36      86285.49      3646.31 o                         
  11   5   7      34333.43      35328.37      1673.19 o                         
  13   5   7      30593.54      29821.46      2550.61 o                         
  15   5   7      94337.94      97851.40      4192.37 o                         
  17   5   7         47.88       1096.80      2617.67 o                         
  19   5   7      11654.28       8291.31      7103.89 o                         
 -20   6   7       1824.05       7788.58      3035.64 o                         
 -18   6   7        893.25       2565.96      2428.50 o                         
 -16   6   7       5563.06       6071.65      1821.44 o                         
 -14   6   7       2800.60       1153.56      1202.07 o                         
 -12   6   7        191.42       1063.91       898.47 o                         
 -10   6   7      26514.73      28882.22      2125.52 o                         
  -8   6   7       6508.36       5808.72       726.09 o                         
  -6   6   7      12723.83      11232.01      1153.73 o                         
  -4   6   7      28109.87      26506.84       758.85 o                         
  -2   6   7       5984.80       5606.99       971.49 o                         
   0   6   7        404.39        607.12       343.44 o                         
   2   6   7       5830.25       5397.56       466.45 o                         
   4   6   7      81956.77      81359.75      1194.33 o                         
   6   6   7        585.99       1401.91       466.41 o                         
   8   6   7      12377.95      12519.13       686.98 o                         
  10   6   7        204.06        777.12       606.19 o                         
  12   6   7       1101.75       1203.69       984.60 o                         
  14   6   7     131224.22     135082.16      3566.39 o                         
  16   6   7       1521.55       4128.47      2039.95 o                         
  18   6   7        549.18       1887.44      2915.46 o                         
 -19   7   7        722.17       1014.89      2867.68 o                         
 -17   7   7      17197.00      16504.94      2490.26 o                         
 -15   7   7       9121.21       9550.42      2610.81 o                         
 -13   7   7      28270.64      28450.32      1692.02 o                         
 -11   7   7       4564.60       5970.99       932.85 o                         
  -9   7   7       6148.78       7386.87      1214.32 o                         
  -7   7   7      53797.38      52850.22      1539.37 o                         
  -5   7   7        164.16        849.97       607.12 o                         
  -3   7   7    8534218.00    8351952.00    111424.25 o                         
  -1   7   7      16077.22      15571.58      1153.83 o                         
   1   7   7      12260.06      12325.19       850.14 o                         
   3   7   7      14567.80      14792.40       808.43 o                         
   5   7   7       1985.20       3141.89       553.17 o                         
   7   7   7      13492.43      13720.39      1821.67 o                         
   9   7   7      88528.60      90630.12      2110.57 o                         
  11   7   7      21660.10      22504.48      1660.34 o                         
  13   7   7       4108.99       2054.17      1760.71 o                         
  15   7   7         97.98        796.00      1896.33 o                         
  17   7   7     133667.98     131169.31      5515.85 o                         
  19   7   7       1385.16        916.21      4195.37 o                         
 -18   8   7        468.63       1793.04      2571.51 o                         
 -16   8   7       1147.01       3527.72      1882.09 o                         
 -14   8   7       8104.72      10411.24      1373.85 o                         
 -12   8   7      14927.53      14691.39      1106.46 o                         
 -10   8   7      39610.26      42153.77      2976.12 o                         
  -8   8   7         80.44       1517.80       601.02 o                         
  -6   8   7      12111.41      10830.28       772.86 o                         
  -4   8   7       5618.21       5189.18       494.07 o                         
  -2   8   7      48081.14      44352.84      1031.08 o                         
   0   8   7     288206.94     276620.69      3018.68 o                         
   2   8   7       2411.98       1683.98       789.29 o                         
   4   8   7       1926.74       2329.76       728.56 o                         
   6   8   7         76.19        691.18       553.15 o                         
   8   8   7       1282.84       1813.29      1032.12 o                         
  10   8   7      19943.83      20400.33      1100.87 o                         
  12   8   7        650.36        364.27      1010.32 o                         
  14   8   7      86034.68      86829.82      3089.60 o                         
  16   8   7        668.89        539.67      2275.60 o                         
  18   8   7       3505.59       8873.22      3768.47 o                         
 -19   9   7      16588.73      18791.83      5889.74 o                         
 -17   9   7        108.05       1753.91      2313.45 o                         
 -15   9   7      10595.02      11343.23      1624.71 o                         
 -13   9   7      70797.96      73532.61      3037.50 o                         
 -11   9   7       5322.45       5164.16      1019.68 o                         
  -9   9   7       4034.66       5406.97       898.50 o                         
  -7   9   7     124465.52     123797.17      2335.50 o                         
  -5   9   7       1039.45       1691.68      1153.55 o                         
  -3   9   7      26716.24      26861.20      2854.56 o                         
  -1   9   7     284768.97     277838.66      3830.58 o                         
   1   9   7     272438.44     266651.84      3968.41 o                         
   3   9   7      13706.87      12828.70      1821.72 o                         
   5   9   7       1118.47       1543.84       607.13 o                         
   7   9   7     115092.55     112758.38      2215.63 o                         
   9   9   7       1383.97        783.75       770.24 o                         
  11   9   7       1634.75       1769.35      1942.82 o                         
  13   9   7      10945.11      10898.78      3278.76 o                         
  15   9   7       5302.69       2491.94      1969.27 o                         
  17   9   7       6944.72       9236.80      3198.50 o                         
  19   9   7      10284.31       7506.06     11171.80 o                         
 -18  10   7       1971.17       4494.81      2523.09 o                         
 -16  10   7       2793.60       3670.82      2732.10 o                         
 -14  10   7      14414.18      14583.02      2307.33 o                         
 -12  10   7       8330.06       8906.43      1156.81 o                         
 -10  10   7      13022.69      13434.78      2489.52 o                         
  -8  10   7        532.97       1748.52       728.55 o                         
  -6  10   7      30391.47      29708.68      1106.72 o                         
  -4  10   7          4.95        775.25       514.84 o                         
  -2  10   7       2612.28       3157.14       607.14 o                         
   0  10   7     190125.88     184134.42      3524.94 o                         
   2  10   7         95.29        728.55       543.03 o                         
   4  10   7       1650.45       1668.02       460.78 o                         
   6  10   7       4128.38       4144.80       606.22 o                         
   8  10   7       7367.93       6709.72       639.72 o                         
  10  10   7       3211.62       4499.79       734.21 o                         
  12  10   7        189.29       1671.92      1077.09 o                         
  14  10   7      17663.06      18505.76      1797.19 o                         
  16  10   7       6508.73       8334.83      3002.66 o                         
  18  10   7       7562.24       1335.74      3091.12 o                         
 -19  11   7        236.20       2489.20      3005.10 o                         
 -17  11   7        659.19       2106.94      2299.21 o                         
 -15  11   7       4500.91       4450.62      1969.25 o                         
 -13  11   7       3741.20       4553.55      1373.80 o                         
 -11  11   7       4806.88       3503.47      1156.78 o                         
  -9  11   7     224746.75     235694.27      3945.88 o                         
  -7  11   7      76045.77      77014.02      1798.49 o                         
  -5  11   7      17159.74      17332.39       988.28 o                         
  -3  11   7       8482.38      10304.01       971.50 o                         
  -1  11   7      18049.54      17580.40      1121.67 o                         
   1  11   7      14406.54      13806.49       792.33 o                         
   3  11   7      19919.28      21985.66       887.91 o                         
   5  11   7       6953.19       8075.85       944.54 o                         
   7  11   7      26240.27      26679.44      2307.74 o                         
   9  11   7       7089.05       7774.53       971.46 o                         
  11  11   7     332664.25     327261.22      6285.39 o                         
  13  11   7         53.26       2124.92      1631.34 o                         
  15  11   7        386.47       2601.04      2261.65 o                         
  17  11   7      13047.03      12882.54      3470.60 o                         
  19  11   7       3043.48       4899.47      4707.84 o                         
 -18  12   7      18724.51      16653.71      2898.05 o                         
 -16  12   7        103.77       2351.48      1746.04 o                         
 -14  12   7      33069.10      32586.75      1759.03 o                         
 -12  12   7      17268.65      19580.91      1365.93 o                         
 -10  12   7        326.75       1144.86       874.26 o                         
  -8  12   7       1130.67       1632.50      1032.12 o                         
  -6  12   7      37343.96      39205.14      1254.45 o                         
  -4  12   7       1403.33       1659.49       543.03 o                         
  -2  12   7       1764.46       1907.12       696.34 o                         
   0  12   7      32985.53      33234.05       857.49 o                         
   2  12   7       7234.11       7800.20       624.78 o                         
   4  12   7        387.36        649.98       696.32 o                         
   6  12   7        235.25        121.42       772.74 o                         
   8  12   7      41063.12      40686.03      1157.22 o                         
  10  12   7      60334.26      57521.37      1809.89 o                         
  12  12   7        591.33       1565.51      1121.39 o                         
  14  12   7        216.06       2224.27      1797.01 o                         
  16  12   7        972.59       2003.51      2661.67 o                         
  18  12   7       1238.94       3446.61      3345.26 o                         
 -19  13   7     236356.75     232628.20     23715.23 o                         
 -17  13   7       1429.73       2333.57      2350.65 o                         
 -15  13   7       2260.60       2790.27      1929.80 o                         
 -13  13   7     180747.36     176478.09      3894.84 o                         
 -11  13   7      22912.42      18986.83      2489.71 o                         
  -9  13   7      85528.59      88495.23      2189.98 o                         
  -7  13   7     272239.19     279144.09      4416.12 o                         
  -5  13   7      22325.87      20163.60      2186.21 o                         
  -3  13   7       6771.82       7626.58      1275.06 o                         
  -1  13   7      24401.02      24244.84      3158.02 o                         
   1  13   7     109471.67     112708.14      2371.09 o                         
   3  13   7       5649.39       4074.09       874.31 o                         
   5  13   7       1842.42       2792.81       984.61 o                         
   7  13   7      58071.00      58349.91      2490.75 o                         
   9  13   7      12177.84      13991.64      2003.74 o                         
  11  13   7       1687.59       1416.64      1274.97 o                         
  13  13   7     354674.41     379082.97      9864.20 o                         
  15  13   7       9486.52       7752.12      2464.08 o                         
  17  13   7        439.54        717.51      3264.83 o                         
 -18  14   7       2108.03       3567.34      2771.50 o                         
 -16  14   7        826.75       3058.21      1808.85 o                         
 -14  14   7        386.15        830.39      1312.24 o                         
 -12  14   7       3377.33       3890.02      1192.90 o                         
 -10  14   7      65698.18      66827.23      2247.72 o                         
  -8  14   7      42024.71      41062.86      1457.71 o                         
  -6  14   7       4850.71       5255.43       827.34 o                         
  -4  14   7         18.13       1354.84       661.49 o                         
  -2  14   7       2525.83       2598.84       624.74 o                         
   0  14   7       2351.18       3674.38      1153.56 o                         
   2  14   7         47.90        607.12       624.72 o                         
   4  14   7       6166.06       6518.52       898.57 o                         
   6  14   7       1754.25       4651.72      1019.65 o                         
   8  14   7       3584.41       3737.30       808.28 o                         
  10  14   7       5835.77       6857.12      1279.40 o                         
  12  14   7       3666.63       5053.52      3096.41 o                         
  14  14   7       1259.56       4336.95      2610.64 o                         
  16  14   7       5240.58       5909.53      2470.27 o                         
  18  14   7       1640.82       6499.30      3431.21 o                         
 -17  15   7      30250.75      32386.65      3059.54 o                         
 -15  15   7      24100.13      22606.17      2914.71 o                         
 -13  15   7       1396.41        777.12      1486.08 o                         
 -11  15   7        558.65        712.36      1279.34 o                         
  -9  15   7      82449.61      83585.53      3281.02 o                         
  -7  15   7      28075.96      27572.87      1595.30 o                         
  -5  15   7       7168.87       8683.36       977.52 o                         
  -3  15   7      33295.67      31247.14      1700.59 o                         
  -1  15   7       3211.27       3758.76       734.21 o                         
   1  15   7      27490.47      27945.12       933.11 o                         
   3  15   7      53040.30      48542.41      5649.67 o                         
   5  15   7        779.66       1324.64      1457.10 o                         
   7  15   7       5651.33       5660.54      1605.59 o                         
   9  15   7       7568.56       7278.97      1457.19 o                         
  11  15   7       7605.50       8266.36      2125.06 o                         
  13  15   7      10636.75      13353.98      2531.99 o                         
  15  15   7      14310.89      14864.87      3235.88 o                         
  17  15   7     130448.97     122235.80     12031.92 o                         
 -18  16   7        683.51       1113.76      2485.51 o                         
 -16  16   7       1609.43       2449.13      2131.87 o                         
 -14  16   7        180.78        790.90      1572.80 o                         
 -12  16   7        316.61       1244.60      1192.87 o                         
 -10  16   7      29247.29      29548.00      1587.08 o                         
  -8  16   7       2890.35       3731.14      2307.12 o                         
  -6  16   7         89.79       1214.24       843.41 o                         
  -4  16   7      17778.14      16365.18       987.81 o                         
  -2  16   7       8972.12       9633.81      1821.55 o                         
   0  16   7       1304.27       1905.45       553.16 o                         
   2  16   7       1989.24       2239.65       717.10 o                         
   4  16   7       5999.16       4743.27       898.56 o                         
   6  16   7      15226.64      15048.01      1578.76 o                         
   8  16   7      15842.73      14566.57      1578.75 o                         
  10  16   7      66125.04      65252.94      2400.89 o                         
  12  16   7       1746.92       2568.03      1983.71 o                         
  14  16   7       3540.24       4651.77      2304.37 o                         
  16  16   7      41042.42      40414.05      3383.14 o                         
 -17  17   7      33426.70      33212.06      3167.30 o                         
 -15  17   7       9356.78       9767.08      3096.53 o                         
 -13  17   7       2502.28       1266.77      1572.83 o                         
 -11  17   7      15649.73      15592.65      1604.61 o                         
  -9  17   7     118620.57     117851.64      3165.44 o                         
  -7  17   7        952.44       1286.21      1100.65 o                         
  -5  17   7       1559.72       3783.38       977.46 o                         
  -3  17   7      38972.31      37182.80      1687.52 o                         
  -1  17   7        677.51        412.85       808.25 o                         
   1  17   7      15226.01      14916.24       910.83 o                         
   3  17   7     451003.88     452742.72      7591.20 o                         
   5  17   7      21690.37      24599.21      1595.20 o                         
   7  17   7      12468.71      14182.66      1517.24 o                         
   9  17   7      12254.07      12566.26      2185.88 o                         
  11  17   7      16237.27      13621.50      2671.69 o                         
  13  17   7       6758.48       5836.25      2605.65 o                         
  15  17   7     107461.94     110162.84      6029.25 o                         
  17  17   7     526784.88     513205.88     15595.81 o                         
 -16  18   7       3482.46       2094.04      2489.25 o                         
 -14  18   7       3674.11       5260.02      2124.98 o                         
 -12  18   7        756.06       1783.43      1341.86 o                         
 -10  18   7         91.49       3094.48      1323.50 o                         
  -8  18   7       4196.36       4832.56      1061.48 o                         
  -6  18   7      49373.32      47343.65      3158.55 o                         
  -4  18   7       4602.45       5443.28      1760.73 o                         
  -2  18   7         18.85       1388.46       857.11 o                         
   0  18   7      68171.02      67255.24      1342.83 o                         
   2  18   7       6507.16       6297.75       758.58 o                         
   4  18   7       3757.28       4561.78       988.11 o                         
   6  18   7       3631.91       4115.07      1137.84 o                         
   8  18   7      10612.83      12969.71      2914.46 o                         
  10  18   7      47667.08      48925.65      2627.87 o                         
  12  18   7        283.73       2206.57      2380.80 o                         
  14  18   7      16197.60      15574.33      2762.13 o                         
  16  18   7     140456.34     143814.62      7414.13 o                         
 -17  19   7       8457.79       3242.04      3133.18 o                         
 -15  19   7        177.56       3739.87      2671.33 o                         
 -13  19   7     414816.22     424402.38      8569.72 o                         
 -11  19   7      15352.36      15301.35      1810.15 o                         
  -9  19   7      78397.13      83141.84      2703.41 o                         
  -7  19   7        381.77       2242.78      1214.25 o                         
  -5  19   7        427.67        903.10      1105.41 o                         
  -3  19   7        176.22       1741.81      1074.51 o                         
  -1  19   7      80708.70      81432.34      1953.04 o                         
   1  19   7      89783.41      96905.46      2018.20 o                         
   3  19   7       1453.29       2030.24      1050.27 o                         
   5  19   7      25505.91      25299.78      1774.15 o                         
   7  19   7      40857.41      40242.41      2040.69 o                         
   9  19   7      38042.44      34913.88      5708.80 o                         
  11  19   7      21336.59      22459.92      2715.59 o                         
  13  19   7      31331.54      28135.19      3285.53 o                         
  15  19   7       2570.27       4316.01      3885.64 o                         
 -16  20   7         62.71       1461.28      2450.21 o                         
 -14  20   7       1124.54       2064.23      1818.57 o                         
 -12  20   7       6904.98       7706.52      1808.94 o                         
 -10  20   7      49124.55      53789.68      3947.88 o                         
  -8  20   7      14580.66      12924.80      2246.63 o                         
  -6  20   7        886.78       2315.75      1061.45 o                         
  -4  20   7       3989.82       5595.76      1517.86 o                         
  -2  20   7       3391.21       3979.77       962.47 o                         
   0  20   7         36.20       1492.80       696.32 o                         
   2  20   7       9584.80       9097.74       898.55 o                         
   4  20   7       3518.65       4631.02      1190.44 o                         
   6  20   7       1105.48       4328.06      1699.95 o                         
   8  20   7      12865.23      14698.14      1414.59 o                         
  10  20   7      64021.12      61811.08      5946.82 o                         
  12  20   7       9829.52       6830.03      2914.40 o                         
  14  20   7       2182.31       2618.25      2648.34 o                         
  16  20   7      18438.92      19022.85      3256.25 o                         
 -15  21   7        998.02       7684.83      4917.71 o                         
 -13  21   7      82605.96      81251.13      3889.69 o                         
 -11  21   7       2659.34       5642.62      1999.20 o                         
  -9  21   7      45443.96      46461.89      2425.66 o                         
  -7  21   7      50582.95      48037.17      2672.51 o                         
  -5  21   7       8743.14      10993.11      1773.86 o                         
  -3  21   7     271855.66     278891.56      6141.27 o                         
  -1  21   7        251.87        786.62       984.59 o                         
   1  21   7         89.30        364.27      1030.32 o                         
   3  21   7       1866.08       2039.96      1070.69 o                         
   5  21   7      79261.31      82720.11      2739.06 o                         
   7  21   7       7452.71       8901.10      3946.54 o                         
   9  21   7       6231.07       5342.93      3096.47 o                         
  11  21   7      25263.16      28987.63      6011.67 o                         
  13  21   7       2561.54       5700.10      2990.46 o                         
  15  21   7        458.84          0.00      3562.42 o                         
 -14  22   7      11516.11      12900.65      3035.85 o                         
 -12  22   7      17778.49      19304.85      4189.69 o                         
 -10  22   7      22422.74      25929.40      3825.54 o                         
  -8  22   7       6722.32       6742.86      1594.93 o                         
  -6  22   7      51389.15      50533.82      3219.18 o                         
  -4  22   7        133.56        446.53      1231.95 o                         
  -2  22   7       2925.98       2565.15      1019.66 o                         
   0  22   7      40942.64      44561.73      1545.94 o                         
   2  22   7       3870.14       5342.85      1030.35 o                         
   4  22   7       1600.74       2984.73      1312.25 o                         
   6  22   7       3026.42       3225.41      1578.55 o                         
   8  22   7      33866.80      32172.80      2243.40 o                         
  10  22   7        484.23       1604.35      1951.43 o                         
  12  22   7       8580.04       8671.56      2914.36 o                         
  14  22   7      17147.03      17906.82      2781.87 o                         
 -15  23   7       5527.30       6204.61      4371.43 o                         
 -13  23   7    2046175.75    2083727.75     35306.30 o                         
 -11  23   7      10828.88      11864.50      2505.90 o                         
  -9  23   7       1811.45       3523.37      2093.25 o                         
  -7  23   7      32585.89      31384.89      2296.73 o                         
  -5  23   7     146308.91     150356.23      6261.25 o                         
  -3  23   7        685.82        527.57      1242.76 o                         
  -1  23   7        924.40       2998.92      1578.53 o                         
   1  23   7        236.31       1461.59      1517.80 o                         
   3  23   7      10368.70       9921.63      1452.19 o                         
   5  23   7       5172.15       5512.31      1392.71 o                         
   7  23   7     169045.25     172576.97     11423.74 o                         
   9  23   7      16257.48      15888.84      4675.43 o                         
  11  23   7       6473.58       4284.56      3464.46 o                         
  13  23   7         78.09       5156.29      5039.10 o                         
  15  23   7      32848.86      34672.31      9048.10 o                         
 -14  24   7         54.35       2818.13      2666.14 o                         
 -12  24   7        172.47       3625.98      2380.79 o                         
 -10  24   7       1625.36       4621.92      2005.43 o                         
  -8  24   7        674.87        708.68      2040.34 o                         
  -6  24   7         41.70       2294.28      1571.20 o                         
  -4  24   7      36709.66      38708.54      2228.10 o                         
  -2  24   7       4819.26       3620.39      1156.77 o                         
   0  24   7      24919.84      23978.87      1943.21 o                         
   2  24   7       5369.03       5120.27      1396.44 o                         
   4  24   7       7659.67      11089.82      1482.20 o                         
   6  24   7       5070.70       4886.24      1414.49 o                         
   8  24   7      10461.28      10402.62      1780.94 o                         
  10  24   7       4304.88       4786.47      2350.70 o                         
  12  24   7          1.28        728.54      2661.65 o                         
  14  24   7      13129.55      13146.99      2919.50 o                         
 -13  25   7       5203.40       9508.50      3121.59 o                         
 -11  25   7       4240.70       2590.46      2829.56 o                         
  -9  25   7     107094.16     104460.03      5164.73 o                         
  -7  25   7      30142.77      30008.17      2994.21 o                         
  -5  25   7      62807.84      58677.60      3180.42 o                         
  -3  25   7      90577.44      95775.42      3523.98 o                         
  -1  25   7        348.95        128.57      1452.06 o                         
   1  25   7      15433.96      16745.28      3278.88 o                         
   3  25   7    1129066.88    1134741.12     17834.58 o                         
   5  25   7         40.65       3169.81      1571.20 o                         
   7  25   7       4684.89       6809.76      1909.11 o                         
   9  25   7       4765.82       6178.09      4371.43 o                         
  11  25   7      27786.99      26197.46      3762.47 o                         
  13  25   7       4786.13       6481.95      3557.42 o                         
 -12  26   7       6033.33       8808.16      4432.17 o                         
 -10  26   7       6061.75       8833.48      2275.69 o                         
  -8  26   7        340.24        922.83      1862.70 o                         
  -6  26   7      12788.01      13378.10      3946.68 o                         
  -4  26   7      13782.10      14497.08      1882.28 o                         
  -2  26   7       2899.68       5235.52      2064.26 o                         
   0  26   7       5917.11       8292.91      1586.74 o                         
   2  26   7      15775.22      17042.11      1659.67 o                         
   4  26   7      28086.48      30274.05      2489.76 o                         
   6  26   7      13990.28      15494.83      1797.21 o                         
   8  26   7      52926.93      60021.91      3365.50 o                         
  10  26   7      32583.91      35538.81      3209.55 o                         
  12  26   7       1041.79       2660.59      3351.73 o                         
 -13  27   7      43196.07      49412.29      9612.97 o                         
 -11  27   7        605.08       5018.88      3034.13 o                         
  -9  27   7      10586.94       7817.53      2567.59 o                         
  -7  27   7      26727.59      23389.93      2711.63 o                         
  -5  27   7      74814.27      67060.34      6979.89 o                         
  -3  27   7      12803.80      13456.37      2264.60 o                         
  -1  27   7       1701.68       2671.37      1717.22 o                         
   1  27   7      17884.88      15704.97      1883.34 o                         
   3  27   7       6373.36       3642.91      2732.18 o                         
   5  27   7      14494.73      15109.26      3278.82 o                         
   7  27   7      29241.80      26663.79      4372.23 o                         
   9  27   7      30250.88      28690.02      4024.61 o                         
  11  27   7      65538.73      62328.66      9955.25 o                         
 -12  28   7      15959.28      10845.76      3121.82 o                         
 -10  28   7       6483.92       8575.25      2695.52 o                         
  -8  28   7      15936.42      16296.16      3643.15 o                         
  -6  28   7         51.58        769.02      1672.62 o                         
  -4  28   7      15658.26      12566.45      2040.89 o                         
  -2  28   7        962.46       3199.41      1832.56 o                         
   0  28   7       4776.80       7556.60      2246.43 o                         
   2  28   7       6832.86       3642.92      1889.02 o                         
   4  28   7       1436.34       3823.42      1721.22 o                         
   6  28   7         31.16        583.36      1780.79 o                         
   8  28   7       3417.16       7357.76      2313.25 o                         
  10  28   7     100398.21      94477.76      6075.46 o                         
 -11  29   7      25748.77      28582.27      3774.11 o                         
  -9  29   7      10995.94       6104.30      2867.89 o                         
  -7  29   7       9981.12      10303.21      2188.32 o                         
  -5  29   7        188.17       3119.86      2610.62 o                         
  -3  29   7       7062.48       4109.80      3217.91 o                         
  -1  29   7        189.58       3743.48      3824.87 o                         
   1  29   7       7042.93       8796.25      2274.19 o                         
   3  29   7      10223.44       8930.86      2212.78 o                         
   5  29   7       2037.67       3564.72      2399.51 o                         
   7  29   7      36342.39      43288.38     11477.59 o                         
   9  29   7      35262.45      39206.87      4464.84 o                         
  11  29   7      23910.40      27097.80      4229.88 o                         
 -10  30   7       9966.08       5891.11      3009.92 o                         
  -8  30   7          9.74       3464.16      2158.03 o                         
  -6  30   7       5735.34       5758.54      2550.01 o                         
  -4  30   7       3408.03       9280.88      3885.67 o                         
  -2  30   7       1228.70       2466.28      1930.43 o                         
   0  30   7       6986.19       8057.48      4675.07 o                         
   2  30   7      23180.74      24847.32      2732.51 o                         
   4  30   7       8061.65       6807.59      2307.19 o                         
   6  30   7      20710.72      20149.37      4129.03 o                         
   8  30   7       3289.45       9929.34      3351.78 o                         
  10  30   7      11040.21      14968.26      4918.04 o                         
  -9  31   7       5268.08      10682.28      3003.94 o                         
  -7  31   7         84.34       3788.43      2626.81 o                         
  -5  31   7       4536.49       1886.47      2385.81 o                         
  -3  31   7      59181.68      57002.83      3690.56 o                         
  -1  31   7     221766.95     222474.70     10337.73 o                         
   1  31   7       9238.18      13945.26      3703.69 o                         
   3  31   7       4232.75       3144.11      3035.70 o                         
   5  31   7       5374.12       1457.15      2661.76 o                         
   7  31   7       3497.55       5680.23      4917.80 o                         
   9  31   7       2255.21       5989.13      5365.02 o                         
  -8  32   7       1298.15       2914.20      3005.12 o                         
  -6  32   7        997.28       5692.03      2742.24 o                         
  -4  32   7       1801.42       3842.40      2505.72 o                         
  -2  32   7      29785.65      20767.92      2399.99 o                         
   0  32   7     159241.77     145044.64      6442.79 o                         
   2  32   7        270.75       2657.59      2245.07 o                         
   4  32   7        104.27       5404.44      2418.89 o                         
   6  32   7      13226.58       9196.11      2875.11 o                         
  -5  33   7       2746.85       2214.06      3166.63 o                         
  -3  33   7         51.57        370.45      2531.77 o                         
  -1  33   7      34858.31      30495.43      7226.49 o                         
   1  33   7     156692.91     146619.41      8569.75 o                         
   3  33   7      12703.79      15349.74      3885.91 o                         
   5  33   7      11584.73       6016.75      5160.93 o                         
  -4  34   7       6412.65       4893.97      2771.58 o                         
  -2  34   7      14605.36      14899.76      3885.96 o                         
   0  34   7      41632.40      39299.57      3002.27 o                         
   2  34   7       8016.91       7779.66      2571.65 o                         
   4  34   7      41914.98      37703.24      3146.49 o                         
 -20   0   8      43758.79      51863.38      7044.67 o                         
 -18   0   8        621.59       4007.01      3642.74 o                         
 -16   0   8         33.97       3399.88      3157.03 o                         
 -14   0   8      69818.91      65717.71      3401.92 o                         
 -12   0   8     304571.06     312317.00      7793.62 o                         
 -10   0   8       2048.29       3399.95      1335.69 o                         
  -8   0   8     143461.56     142540.19      4135.48 o                         
  -6   0   8      12361.52      11658.65      1335.89 o                         
  -4   0   8       1795.71        971.42       728.56 o                         
  -2   0   8     290971.00     289582.50      5367.61 o                         
   0   0   8      11917.75      10930.32       971.58 o                         
   2   0   8       2057.79       3521.41       607.14 o                         
   4   0   8      22220.05      22470.80      1214.64 o                         
   6   0   8      13368.87      12630.33      1093.01 o                         
   8   0   8    1285600.88    1328884.25     22059.95 o                         
  10   0   8        175.06       1214.24      1092.82 o                         
  12   0   8       5344.89       4250.06      1457.16 o                         
  14   0   8        517.31        607.12      2064.22 o                         
  16   0   8      83142.52      90507.09      9355.68 o                         
  18   0   8      17392.95       7529.23      4979.01 o                         
 -19   1   8         29.01       3062.59      2549.91 o                         
 -17   1   8       7419.06       8325.25      2489.33 o                         
 -15   1   8        332.57       1517.81      1631.34 o                         
 -13   1   8         78.00       1097.88      1019.63 o                         
 -11   1   8        521.35       1578.52       858.60 o                         
  -9   1   8       4386.30       3753.29      1214.30 o                         
  -7   1   8        656.79        303.56       601.02 o                         
  -5   1   8        137.08        962.05       910.68 o                         
  -3   1   8         80.95        789.26       429.30 o                         
  -1   1   8       5687.66       6026.39       429.34 o                         
   1   1   8        183.39        607.12       429.30 o                         
   3   1   8      12420.43      12808.64       850.13 o                         
   5   1   8      23805.89      21804.38       772.99 o                         
   7   1   8        152.78       1447.75       553.15 o                         
   9   1   8       4242.22       4068.80       686.91 o                         
  11   1   8       4510.22       4788.26      1153.58 o                         
  13   1   8       1594.70       1310.56      1225.12 o                         
  15   1   8        489.04       1509.13      1748.51 o                         
  17   1   8       8200.59      12606.23      2789.62 o                         
  19   1   8      27448.83      30545.91      6375.97 o                         
 -20   2   8      23720.30      21211.62     14633.94 o                         
 -18   2   8       8081.12       7697.60      3460.79 o                         
 -16   2   8       5677.77       2618.32      2732.16 o                         
 -14   2   8     293361.78     308682.72      5680.99 o                         
 -12   2   8        480.15        611.79      1077.09 o                         
 -10   2   8        558.21       1156.43      1214.25 o                         
  -8   2   8     267906.22     269939.12      6090.48 o                         
  -6   2   8        521.45        607.12       686.88 o                         
  -4   2   8       5579.14       3901.07       601.07 o                         
  -2   2   8    5891799.00    5708102.50     65209.71 o                         
   0   2   8       1628.33       1836.32       466.42 o                         
   2   2   8      49841.72      48475.06      2308.87 o                         
   4   2   8     474274.81     475948.25      6083.35 o                         
   6   2   8       1037.42        910.69       910.69 o                         
   8   2   8        106.92        590.93       639.67 o                         
  10   2   8        347.12        876.96       789.26 o                         
  12   2   8      20804.12      20641.57      1586.97 o                         
  14   2   8      15098.16      16582.07      1803.29 o                         
  16   2   8       1586.11          0.00      2654.89 o                         
  18   2   8    1004219.19     906067.69     56248.41 o                         
 -19   3   8      15162.31      13481.96      3096.64 o                         
 -17   3   8       1881.74       4329.93      1883.10 o                         
 -15   3   8       1663.82       3525.14      1365.74 o                         
 -13   3   8        128.69        733.82       984.59 o                         
 -11   3   8       4894.88       5638.04       898.51 o                         
  -9   3   8       1107.21       2494.60      1639.25 o                         
  -7   3   8       1956.29       2932.93      1032.13 o                         
  -5   3   8      23724.51      22692.02      3218.80 o                         
  -3   3   8       2044.26       2012.23       485.71 o                         
  -1   3   8      34551.74      33732.36       859.07 o                         
   1   3   8     127248.99     120425.07      1714.24 o                         
   3   3   8      49112.00      48873.12      1093.63 o                         
   5   3   8       5071.50       5699.50       546.45 o                         
   7   3   8       3675.49       3657.21       582.86 o                         
   9   3   8      22819.91      22011.91      2914.91 o                         
  11   3   8      15524.01      15549.01       988.22 o                         
  13   3   8      12681.02      10871.65      1242.89 o                         
  15   3   8      19327.32      17364.30      2185.97 o                         
  17   3   8        489.19       1756.61      2558.68 o                         
  19   3   8      62301.64      59190.49      6007.00 o                         
 -20   4   8       3915.10          0.00      8864.19 o                         
 -18   4   8    1299245.88    1344160.75     24340.52 o                         
 -16   4   8      12341.96      13703.93      2274.29 o                         
 -14   4   8      13381.23      18797.76      3400.26 o                         
 -12   4   8        807.42       1390.87      1274.96 o                         
 -10   4   8        993.24       2844.82       874.26 o                         
  -8   4   8      14868.36      17027.63      1225.32 o                         
  -6   4   8     130254.76     129779.71      5655.82 o                         
  -4   4   8       8920.86       8397.19       639.75 o                         
  -2   4   8      13756.18      14195.96       671.07 o                         
   0   4   8      21893.93      21810.32      1214.66 o                         
   2   4   8    4023884.00    4082746.25     67633.56 o                         
   4   4   8      16250.55      14878.15       772.92 o                         
   6   4   8      27038.07      28408.51      2611.53 o                         
   8   4   8     156718.58     156250.14      2748.43 o                         
  10   4   8       5826.60       4675.90       772.78 o                         
  12   4   8         87.79       1286.20      1335.67 o                         
  14   4   8     889641.06     888134.62     19654.65 o                         
  16   4   8       1370.52       6734.77      2385.76 o                         
  18   4   8       2510.80        848.32      3133.06 o                         
 -19   5   8      62325.71      55509.61      4165.33 o                         
 -17   5   8       2480.91       5631.15      2055.31 o                         
 -15   5   8      11699.52      12353.35      1500.85 o                         
 -13   5   8       1111.88       2043.99      1699.95 o                         
 -11   5   8        220.17       1839.58       845.80 o                         
  -9   5   8      13083.45      13425.33       898.59 o                         
  -7   5   8       2654.19       3673.45       726.05 o                         
  -5   5   8      43298.36      39354.97      1071.30 o                         
  -3   5   8        544.19       1525.73       424.99 o                         
  -1   5   8      34028.79      31588.99      1275.62 o                         
   1   5   8     418653.25     402520.72      4050.32 o                         
   3   5   8      38085.67      33824.01      1214.92 o                         
   5   5   8       4199.87       4503.21       910.73 o                         
   7   5   8      16356.26      17429.69       858.77 o                         
   9   5   8        673.84       1032.11       601.02 o                         
  11   5   8       1290.58       2434.58       845.80 o                         
  13   5   8       7672.12       7906.48      1700.05 o                         
  15   5   8      17986.56      21538.40      2268.09 o                         
  17   5   8        587.65       3115.94      2742.24 o                         
  19   5   8      35589.62      36066.45      4616.31 o                         
 -18   6   8      26913.93      28411.17      3259.91 o                         
 -16   6   8       2107.14       3589.13      1821.39 o                         
 -14   6   8      10938.09      10319.37      1500.85 o                         
 -12   6   8       2948.09       3693.72      1760.70 o                         
 -10   6   8       9667.04       8051.43      1070.78 o                         
  -8   6   8      29212.83      27726.18      1329.19 o                         
  -6   6   8       6590.45       6072.82      1275.06 o                         
  -4   6   8      30319.26      30038.23      1050.70 o                         
  -2   6   8       8358.44       7967.40      1032.23 o                         
   0   6   8      38255.94      35862.68      1397.19 o                         
   2   6   8     110770.08     108064.38      3040.55 o                         
   4   6   8      21944.04      20596.37       858.86 o                         
   6   6   8      66983.17      67389.30      2552.04 o                         
   8   6   8     157554.36     164003.16      2920.60 o                         
  10   6   8        863.09        830.80       785.61 o                         
  12   6   8      18216.65      20564.23      1797.23 o                         
  14   6   8      51443.80      53415.64      3199.70 o                         
  16   6   8       1613.59       3245.38      2332.04 o                         
  18   6   8      18829.68      31661.07      4636.64 o                         
 -19   7   8       7276.31      10161.31      2743.63 o                         
 -17   7   8        289.30       3200.95      2016.34 o                         
 -15   7   8       1452.84       2974.93      1459.63 o                         
 -13   7   8       1601.85       1669.60      1092.83 o                         
 -11   7   8       6797.25       8418.92      1214.32 o                         
  -9   7   8       4057.80       3022.24       758.56 o                         
  -7   7   8       2252.76       2596.08       639.68 o                         
  -5   7   8       3209.94       4368.75       582.86 o                         
  -3   7   8      28309.97      28677.31      1138.25 o                         
  -1   7   8      31469.00      29284.34       933.24 o                         
   1   7   8     106518.09     100163.27      1641.78 o                         
   3   7   8       6434.06       5651.65       850.05 o                         
   5   7   8         26.39        681.84       553.15 o                         
   7   7   8       6635.11       7773.64       686.93 o                         
   9   7   8       3022.13       3203.58       696.34 o                         
  11   7   8      10052.23       9947.27      1046.70 o                         
  13   7   8       1133.44       1676.45      1279.68 o                         
  15   7   8        142.63       1605.50      2093.19 o                         
  17   7   8       1385.31       2185.66      2833.40 o                         
  19   7   8         18.03       4221.27      4081.29 o                         
 -18   8   8      13879.09      10265.29      3285.07 o                         
 -16   8   8          0.25       1345.78      1976.14 o                         
 -14   8   8      20403.41      19189.45      5100.68 o                         
 -12   8   8      10472.85       9703.77      1279.46 o                         
 -10   8   8       3220.35       2837.00       932.84 o                         
  -8   8   8     376595.31     384695.09      5646.71 o                         
  -6   8   8       9317.95       8190.14       812.38 o                         
  -4   8   8      10354.56      11963.58      1335.85 o                         
  -2   8   8     194601.11     187954.69      3683.62 o                         
   0   8   8      22179.03      20691.67      1761.21 o                         
   2   8   8      10468.32      10262.98       937.22 o                         
   4   8   8      70882.18      69412.97      2126.90 o                         
   6   8   8       7993.34       8847.65       758.60 o                         
   8   8   8      32385.38      31373.83      1312.70 o                         
  10   8   8      33795.26      32915.20      3643.94 o                         
  12   8   8       4983.41       5858.59      1457.15 o                         
  14   8   8       8265.94       6769.15      1803.18 o                         
  16   8   8       2910.08       4391.32      5342.78 o                         
  18   8   8      27483.29      20695.00      8197.71 o                         
 -19   9   8       1281.79       2283.95      2695.42 o                         
 -17   9   8        286.16       1576.18      2227.41 o                         
 -15   9   8      11190.63      12728.58      2914.44 o                         
 -13   9   8       8239.87       6720.19      1279.42 o                         
 -11   9   8      14409.62      15540.38      1396.57 o                         
  -9   9   8      45111.19      45859.73      1460.30 o                         
  -7   9   8         30.87        590.93       639.67 o                         
  -5   9   8      15726.98      15988.21      1578.82 o                         
  -3   9   8      10666.94      12226.66       812.40 o                         
  -1   9   8      44588.31      42646.13      1193.60 o                         
   1   9   8      19155.81      18794.89       919.50 o                         
   3   9   8       2356.87       2739.41       582.85 o                         
   5   9   8        577.48       1285.68       789.26 o                         
   7   9   8        936.92       1643.29       849.98 o                         
   9   9   8       8056.84       8838.08       857.18 o                         
  11   9   8        796.93       1176.89      1029.68 o                         
  13   9   8      23898.64      25507.59      1919.39 o                         
  15   9   8      10817.81      11365.83      2419.09 o                         
  17   9   8         46.20       2435.84      2829.47 o                         
  19   9   8       8995.83      15760.75      4675.11 o                         
 -18  10   8      37642.33      31115.20      6619.36 o                         
 -16  10   8      16996.48      12127.58      3157.43 o                         
 -14  10   8      13416.08      14208.17      1717.38 o                         
 -12  10   8      12969.84      12496.65      1414.90 o                         
 -10  10   8       6415.11       8315.52      2914.36 o                         
  -8  10   8      11727.09      11790.88      1030.45 o                         
  -6  10   8      16386.80      15623.58      2307.50 o                         
  -4  10   8         54.16       1428.52       726.03 o                         
  -2  10   8      27767.89      26151.92      1202.48 o                         
   0  10   8       2342.31       2798.52       789.28 o                         
   2  10   8      64097.30      58312.56      2606.74 o                         
   4  10   8        812.30       1521.39       639.59 o                         
   6  10   8      23917.63      22590.31      2611.34 o                         
   8  10   8      51205.07      53023.39      2733.51 o                         
  10  10   8       2883.56       3754.35      2003.55 o                         
  12  10   8       2981.60       2099.52      1279.70 o                         
  14  10   8      25568.08      23782.87      2964.81 o                         
  16  10   8      11308.80      15205.85      9775.46 o                         
  18  10   8      33919.77      29109.00      5322.17 o                         
 -19  11   8        130.57       2528.83      4701.71 o                         
 -17  11   8       4345.28       5054.44      2039.32 o                         
 -15  11   8      19056.70      20568.48      1896.61 o                         
 -13  11   8       4474.61       5164.05      2003.57 o                         
 -11  11   8       1212.04       2044.80      1050.27 o                         
  -9  11   8     125013.96     130161.07      2917.82 o                         
  -7  11   8       2566.21       3996.51       726.05 o                         
  -5  11   8       2830.95       3328.81       606.21 o                         
  -3  11   8       1734.23       2558.80      1274.98 o                         
  -1  11   8        263.42        616.46       553.15 o                         
   1  11   8      28921.12      27776.75       902.25 o                         
   3  11   8      15806.97      14308.73       919.43 o                         
   5  11   8         13.13       1054.47       661.49 o                         
   7  11   8      21773.98      21011.29      1165.94 o                         
   9  11   8       1980.02       1942.82      1092.84 o                         
  11  11   8      15695.36      16189.23      1429.76 o                         
  13  11   8      20198.77      24700.85      2853.94 o                         
  15  11   8      12804.49      16544.78      4614.57 o                         
  17  11   8       4039.60       5088.15      3087.47 o                         
 -18  12   8       2254.80       5475.50      5403.46 o                         
 -16  12   8       4534.42       4319.37      2039.99 o                         
 -14  12   8      16655.05      22767.86      4311.13 o                         
 -12  12   8       3418.80       4258.06      1279.37 o                         
 -10  12   8       4446.88       5707.17      1156.77 o                         
  -8  12   8    1083973.50    1110455.88     15188.62 o                         
  -6  12   8      34355.85      32983.85      1396.91 o                         
  -4  12   8      57608.35      59344.11      1711.93 o                         
  -2  12   8      48587.04      46747.63      2369.19 o                         
   0  12   8       1954.26       1350.88       670.94 o                         
   2  12   8      33176.27      33244.17      2550.95 o                         
   4  12   8     161709.38     162629.69      3758.67 o                         
   6  12   8        340.43       1457.09      1030.32 o                         
   8  12   8      57099.22      55723.04      1797.97 o                         
  10  12   8       3851.16       4579.03      1232.00 o                         
  12  12   8      68319.85      62488.40      2992.14 o                         
  14  12   8      21980.89      16219.53     10687.17 o                         
  16  12   8        176.30       1337.03      3762.51 o                         
  18  12   8     125999.22     121791.07      7261.01 o                         
 -17  13   8       1632.85       3754.85      2212.64 o                         
 -15  13   8       2409.85       3006.04      2246.39 o                         
 -13  13   8      25967.25      26344.70      1624.91 o                         
 -11  13   8       1772.51       2138.97      1106.32 o                         
  -9  13   8      60328.12      62601.31      1749.52 o                         
  -7  13   8      15582.03      17178.85      1121.57 o                         
  -5  13   8       9771.69       9788.58       843.50 o                         
  -3  13   8       1394.62       2799.55       789.27 o                         
  -1  13   8       6748.12       5586.75       785.66 o                         
   1  13   8       5286.93       5166.17       552.74 o                         
   3  13   8       1656.64       1693.90      1032.12 o                         
   5  13   8        301.20        919.36       874.26 o                         
   7  13   8      17253.52      17455.28      1518.07 o                         
   9  13   8      27275.76      27491.58      1538.73 o                         
  11  13   8       4233.14       4545.98      1341.90 o                         
  13  13   8       7795.41       7716.72      2039.39 o                         
  15  13   8        841.21       1625.23      2188.13 o                         
  17  13   8       9468.69      15406.92      3390.87 o                         
 -18  14   8        137.47       8363.28      3382.15 o                         
 -16  14   8        777.75        284.09      2178.50 o                         
 -14  14   8      12235.77      13763.51      5889.63 o                         
 -12  14   8    2654374.75    2746930.75     36461.65 o                         
 -10  14   8        504.44       5079.80      2853.48 o                         
  -8  14   8        408.03       2058.94      1274.96 o                         
  -6  14   8      12785.88      12439.51      1396.56 o                         
  -4  14   8     470456.09     491142.78      6884.96 o                         
  -2  14   8      51141.00      51368.72      1722.22 o                         
   0  14   8      60640.70      60458.76      1375.17 o                         
   2  14   8        716.46       2357.08      1274.96 o                         
   4  14   8        373.82       1821.37       874.26 o                         
   6  14   8       4618.59       6701.34      1202.10 o                         
   8  14   8   10042826.00   10251889.00    165615.41 o                         
  10  14   8       5373.77       6704.25      4067.90 o                         
  12  14   8      11713.20      11951.76      3339.49 o                         
  14  14   8         27.28       1320.21      2350.63 o                         
  16  14   8        649.23        983.10      3562.42 o                         
  18  14   8      18405.15      21224.56      6556.51 o                         
 -17  15   8       1270.46       1906.15      2264.39 o                         
 -15  15   8        433.56       2324.01      1808.85 o                         
 -13  15   8       1176.20       3697.95      1399.22 o                         
 -11  15   8        789.30       1915.82      1137.80 o                         
  -9  15   8      22936.77      22793.12      2246.82 o                         
  -7  15   8      32612.50      32394.89      2004.14 o                         
  -5  15   8      16074.98      16522.91      1153.72 o                         
  -3  15   8        803.58       1481.39       971.40 o                         
  -1  15   8        493.11       1623.26       785.60 o                         
   1  15   8       4326.67       4538.56       552.73 o                         
   3  15   8      10140.62       9294.78       937.19 o                         
   5  15   8       7528.14       7917.91      1137.89 o                         
   7  15   8       8108.26       8640.88      1288.00 o                         
   9  15   8      33549.64      32932.44      2313.90 o                         
  11  15   8      20699.92      18829.98      2016.69 o                         
  13  15   8        324.96       4310.57      3339.17 o                         
  15  15   8     106323.91     103231.56      5093.28 o                         
  17  15   8         44.84       1617.37      3218.89 o                         
 -16  16   8       1372.40       1699.95      2489.96 o                         
 -14  16   8       9403.28      12407.11      4189.43 o                         
 -12  16   8       8360.65       8642.58      2125.07 o                         
 -10  16   8       5310.48       6406.16      1821.45 o                         
  -8  16   8      71849.09      73112.28      2308.61 o                         
  -6  16   8        435.92       1379.38       878.94 o                         
  -4  16   8      54551.97      50616.05      2429.87 o                         
  -2  16   8     299985.78     308573.88      5402.60 o                         
   0  16   8        594.59        867.32       582.84 o                         
   2  16   8        120.93       1214.24       808.25 o                         
   4  16   8      28402.50      29022.19      2247.01 o                         
   6  16   8       2611.41       3703.53      1202.07 o                         
   8  16   8      18215.80      22327.23      3279.00 o                         
  10  16   8      10865.16      10044.20      1896.50 o                         
  12  16   8      25908.37      27820.74      4857.98 o                         
  14  16   8       5600.11       9643.94      2807.74 o                         
  16  16   8        187.91       1347.31      2987.50 o                         
 -17  17   8        567.21       3751.15      2732.05 o                         
 -15  17   8        855.56       2770.51      2093.23 o                         
 -13  17   8      10107.54      10078.99      1538.45 o                         
 -11  17   8         42.53       2009.78      2428.48 o                         
  -9  17   8       2270.84       2792.81      1121.41 o                         
  -7  17   8       3846.30       4335.51      2003.57 o                         
  -5  17   8      14932.17      16211.79      1457.31 o                         
  -3  17   8       4895.85       7416.59      1942.88 o                         
  -1  17   8       6606.43       9305.51      2367.94 o                         
   1  17   8      45487.27      44062.77      1205.53 o                         
   3  17   8       7486.30       7832.83      1214.33 o                         
   5  17   8       1867.62       3375.65      1010.33 o                         
   7  17   8      16330.03      14454.51      1821.64 o                         
   9  17   8      93050.95      96007.48      3341.88 o                         
  11  17   8       2721.43       5044.99      1706.99 o                         
  13  17   8       9617.98      10698.67      2212.77 o                         
  15  17   8     156239.83     158352.94      5489.27 o                         
  17  17   8       7187.07       8647.25      4432.19 o                         
 -16  18   8        170.46       1863.10      2711.48 o                         
 -14  18   8       1922.41       3360.89      3035.65 o                         
 -12  18   8      20768.80      23257.46      6375.81 o                         
 -10  18   8       1677.65       2021.58      1452.10 o                         
  -8  18   8       6241.02       9104.77      1411.94 o                         
  -6  18   8     187790.91     187634.23      3880.84 o                         
  -4  18   8       1353.76        504.38       887.68 o                         
  -2  18   8      14477.29      14542.76      1265.29 o                         
   0  18   8      10373.85       9834.30       898.56 o                         
   2  18   8    1873773.00    1919391.38     28246.85 o                         
   4  18   8       3180.40       3094.16      1100.68 o                         
   6  18   8       3836.74       3776.03      1328.80 o                         
   8  18   8     112567.68     111547.18      3615.66 o                         
  10  18   8      29674.89      32046.63      2914.90 o                         
  12  18   8      29915.66      25612.21      3077.39 o                         
  14  18   8     334363.28     330085.19      8672.57 o                         
  16  18   8       4986.12       9948.23      3369.01 o                         
 -15  19   8        356.01        560.42      2154.18 o                         
 -13  19   8       2108.57       2745.41      1746.06 o                         
 -11  19   8       4982.90       6511.63      1561.87 o                         
  -9  19   8        433.16       2013.30      1231.96 o                         
  -7  19   8       4633.93       6105.24      2367.87 o                         
  -5  19   8       1446.27       3444.21       977.46 o                         
  -3  19   8       5782.96       5416.05      1457.17 o                         
  -1  19   8      14648.10      15370.13      2064.51 o                         
   1  19   8     141447.36     143205.56      2058.15 o                         
   3  19   8      13614.50      11427.76      1165.83 o                         
   5  19   8      14165.28      16511.69      1452.28 o                         
   7  19   8       1156.20       2583.43      1225.12 o                         
   9  19   8      34479.02      34309.05      2482.60 o                         
  11  19   8       4111.08       4487.67      2003.56 o                         
  13  19   8       3473.48       5246.57      2264.43 o                         
  15  19   8     119617.42     108239.48      4981.81 o                         
 -16  20   8       9594.79      12561.18      3059.08 o                         
 -14  20   8       3061.80       5995.45      2811.31 o                         
 -12  20   8       2989.42       6961.07      2549.96 o                         
 -10  20   8      12696.29      14774.69      1890.31 o                         
  -8  20   8     316679.94     326981.19      5916.90 o                         
  -6  20   8      36791.14      39666.24      2000.01 o                         
  -4  20   8       3837.00       3315.36      1323.54 o                         
  -2  20   8      73428.40      74974.94      2648.84 o                         
   0  20   8       1320.82       1393.76      1457.11 o                         
   2  20   8     125576.38     130967.66      3299.95 o                         
   4  20   8     130818.13     126450.88      3586.35 o                         
   6  20   8      46653.25      50156.25      5587.83 o                         
   8  20   8       3350.49       2718.79      1721.25 o                         
  10  20   8      15052.50      11189.47      2536.30 o                         
  12  20   8      25120.17      26683.07      5586.57 o                         
  14  20   8      40915.12      40495.31      4788.88 o                         
  16  20   8      15179.24      19308.40     14450.94 o                         
 -15  21   8       6720.84       5803.63      2732.17 o                         
 -13  21   8      10277.87       9590.61      2257.85 o                         
 -11  21   8      18987.27      20933.95      2428.84 o                         
  -9  21   8       1961.59       1005.14      1434.19 o                         
  -7  21   8      13016.67      13059.77      3886.00 o                         
  -5  21   8        308.13        945.38      1061.44 o                         
  -3  21   8        159.41       1184.93      1139.70 o                         
  -1  21   8       8317.81       7784.75      1019.71 o                         
   1  21   8       3131.62       3716.74       984.62 o                         
   3  21   8        746.11        742.56      1077.09 o                         
   5  21   8       2728.86       1876.24      1312.26 o                         
   7  21   8      35775.50      34048.77      2064.84 o                         
   9  21   8      23159.43      27062.22      5161.49 o                         
  11  21   8       7044.08       8233.00      2350.75 o                         
  13  21   8         36.55       1795.80      2436.85 o                         
  15  21   8       3607.93       5037.44      2885.37 o                         
 -14  22   8       3031.71       2914.24      2828.93 o                         
 -12  22   8     104295.02      95041.07      7351.79 o                         
 -10  22   8       7798.34       3766.58      2304.45 o                         
  -8  22   8      30502.13      33037.50      2550.54 o
[truncated: 327,403 more chars]
